# Supplementary material for: Photostable triphenylmethyl-based diradicals with a degenerate singlet-triplet ground state and strong photoluminescence
Source: Chem Sci. 2025 Jul 7;16(32):14616–24. doi: 10.1039/d5sc03673a (PMC12257165; doi:10.1039/d5sc03673a)
Supplement: SC-016-D5SC03673A-s002 [file SC-016-D5SC03673A-s002.cif]

# Supplementary Information (SI) for Chemical Science.
# This journal is © The Royal Society of Chemistry 2025

####################################################################### 
# 
# This file contains crystal structure data downloaded from the 
# Cambridge Structural Database (CSD) hosted by the Cambridge 
# Crystallographic Data Centre (CCDC).
# 
# Full information about CCDC data access policies and citation 
# guidelines are available at http://www.ccdc.cam.ac.uk/access/V1 
# 
# Audit and citation data items may have been added by the CCDC. 
# Please retain this information to preserve the provenance of 
# this file and to allow appropriate attribution of the data. 
# 
#######################################################################

data_esp24160_auto
_database_code_depnum_ccdc_archive 'CCDC 2410919'
loop_
_audit_author_name
_audit_author_address
'Emanuele Spatola'
;Ulm University
Germany
;
_audit_update_record             
;
2024-12-16 deposited with the CCDC.	2025-07-07 downloaded from the CCDC.
;
_audit_creation_date             2024-12-16
_audit_creation_method           
;
Olex2 1.5
(compiled 2024.02.16 svn.r378c4104 for OlexSys, GUI svn.r6928)
;
_shelx_SHELXL_version_number     2018/3
_chemical_name_common            ?
_chemical_name_systematic        'Syn 1'
_chemical_formula_moiety         'C56 H22 Cl16 N2, 1.3[C7H8]'
_chemical_formula_sum            'C65.10 H32.40 Cl16 N2'
_chemical_formula_weight         1409.73
_chemical_melting_point          ?
_chemical_oxdiff_formula         'C56 H22 Cl16 N2'
_chemical_oxdiff_usercomment     ESSyn1
loop_
_atom_type_symbol
_atom_type_description
_atom_type_scat_dispersion_real
_atom_type_scat_dispersion_imag
_atom_type_scat_source
C C 0.0181 0.0091 'International Tables Vol C Tables 4.2.6.8 and 6.1.1.4'
H H 0.0000 0.0000 'International Tables Vol C Tables 4.2.6.8 and 6.1.1.4'
Cl Cl 0.3639 0.7018 'International Tables Vol C Tables 4.2.6.8 and 6.1.1.4'
N N 0.0311 0.0180 'International Tables Vol C Tables 4.2.6.8 and 6.1.1.4'

_shelx_space_group_comment       
;
The symmetry employed for this shelxl refinement is uniquely defined
by the following loop, which should always be used as a source of
symmetry information in preference to the above space-group names.
They are only intended as comments.
;
_space_group_crystal_system      triclinic
_space_group_IT_number           2
_space_group_name_H-M_alt        'P -1'
_space_group_name_Hall           '-P 1'
loop_
_space_group_symop_operation_xyz
'x, y, z'
'-x, -y, -z'

_cell_length_a                   8.2856(12)
_cell_length_b                   17.898(2)
_cell_length_c                   21.953(3)
_cell_angle_alpha                108.813(11)
_cell_angle_beta                 97.313(12)
_cell_angle_gamma                93.276(11)
_cell_volume                     3039.7(7)
_cell_formula_units_Z            2
_cell_measurement_reflns_used    1217
_cell_measurement_temperature    150.00(14)
_cell_measurement_theta_max      62.2740
_cell_measurement_theta_min      4.2080
_shelx_estimated_absorpt_T_max   0.818
_shelx_estimated_absorpt_T_min   0.264
_exptl_absorpt_coefficient_mu    6.978
_exptl_absorpt_correction_T_max  1.000
_exptl_absorpt_correction_T_min  0.734
_exptl_absorpt_correction_type   gaussian
_exptl_absorpt_process_details   
;
CrysAlisPro 1.171.42.102a (Rigaku Oxford Diffraction, 2023)
Numerical absorption correction based on gaussian integration over
a multifaceted crystal model
Empirical absorption correction using spherical harmonics,
implemented in SCALE3 ABSPACK scaling algorithm.
;
_exptl_absorpt_special_details   ?
_exptl_crystal_colour            'clear greenish green'
_exptl_crystal_colour_lustre     clear
_exptl_crystal_colour_modifier   greenish
_exptl_crystal_colour_primary    green
_exptl_crystal_density_diffrn    1.540
_exptl_crystal_density_meas      ?
_exptl_crystal_density_method    ?
_exptl_crystal_description       needle
_exptl_crystal_F_000             1418
loop_
_exptl_crystal_face_index_h
_exptl_crystal_face_index_k
_exptl_crystal_face_index_l
_exptl_crystal_face_perp_dist
-5 -3 3 0.1070
0 6 -14 0.0310
0 -6 14 0.0319
1 -6 14 0.0279
5 5 -6 0.1275
-2 4 11 0.0551
0 -9 -5 0.0164
0 9 5 0.0181
-1 -10 -1 0.0244
0 7 8 0.0167
0 -6 -9 0.0203
5 -3 6 0.1084

_exptl_crystal_preparation       'Hexane diffusion in toluene'
_exptl_crystal_recrystallization_method 'Hexane diffusion in toluene'
_exptl_crystal_size_max          0.26
_exptl_crystal_size_mid          0.07
_exptl_crystal_size_min          0.03
loop_
_exptl_oxdiff_crystal_face_indexfrac_h
_exptl_oxdiff_crystal_face_indexfrac_k
_exptl_oxdiff_crystal_face_indexfrac_l
_exptl_oxdiff_crystal_face_x
_exptl_oxdiff_crystal_face_y
_exptl_oxdiff_crystal_face_z
-5.0713 -3.1971 2.6285 0.1739 0.7374 0.6527
0.1812 5.9559 -13.8989 0.1239 0.5073 -0.8528
0.0421 -5.8511 13.8684 -0.1324 -0.5431 0.8292
0.5521 -5.5698 13.6990 -0.1507 -0.6209 0.7693
4.6658 4.6604 -6.4804 -0.1217 -0.5214 -0.8446
-1.8846 3.5389 11.1841 0.6913 -0.4202 0.5878
0.2380 -8.9502 -4.9571 -0.8533 0.5214 0.0092
-0.2380 8.9502 4.9571 0.8533 -0.5214 -0.0092
-0.7327 -10.4930 -0.5994 -0.8003 0.4904 0.3450
0.1472 6.5402 8.2752 0.7138 -0.6748 0.1871
-0.0080 -6.1726 -8.7745 -0.7067 0.6679 -0.2336
4.6227 -2.9273 5.6478 -0.4291 -0.9024 -0.0394

_exptl_transmission_factor_max   ?
_exptl_transmission_factor_min   ?
_diffrn_reflns_av_R_equivalents  0.1930
_diffrn_reflns_av_unetI/netI     0.2999
_diffrn_reflns_Laue_measured_fraction_full 0.998
_diffrn_reflns_Laue_measured_fraction_max 0.962
_diffrn_reflns_limit_h_max       7
_diffrn_reflns_limit_h_min       -10
_diffrn_reflns_limit_k_max       21
_diffrn_reflns_limit_k_min       -22
_diffrn_reflns_limit_l_max       27
_diffrn_reflns_limit_l_min       -23
_diffrn_reflns_number            22156
_diffrn_reflns_point_group_measured_fraction_full 0.998
_diffrn_reflns_point_group_measured_fraction_max 0.962
_diffrn_reflns_theta_full        67.684
_diffrn_reflns_theta_max         73.281
_diffrn_reflns_theta_min         3.909
_diffrn_ambient_environment      N~2~
_diffrn_ambient_temperature      150.00(14)
_diffrn_detector                 'CCD plate'
_diffrn_detector_area_resol_mean 10.3385
_diffrn_detector_type            Atlas
_diffrn_measured_fraction_theta_full 0.998
_diffrn_measured_fraction_theta_max 0.962
_diffrn_measurement_details      
;
List of Runs (angles in degrees, time in seconds):

  # Type    Start    End  Width  t~exp~   \w     \q     \k     \f   Frames
#--------------------------------------------------------------------------
  1  \w   -116.00 -28.00   1.00    2.00    --  -42.81 -38.00 150.00   88
  2  \w    -70.00 -10.00   1.00    2.00    --  -42.81 125.00-150.00   60
  3  \w   -117.00 -23.00   1.00    2.00    --  -42.81 -38.00  60.00   94
  4  \w    -71.00 -14.00   1.00    2.00    --  -42.81 125.00 -60.00   57
  5  \w     56.00  93.00   1.00    2.00    --   42.81-125.00-180.00   37
  6  \w     58.00 113.00   1.00    8.00    --  104.63-125.00   0.00   55
  7  \w     28.00 132.00   1.00    8.00    --  104.63 -30.00 -90.00  104
  8  \w     42.00 125.00   1.00    8.00    --  104.63 -45.00-180.00   83
  9  \w    103.00 147.00   1.00    8.00    --  104.63  77.00 -90.00   44
 10  \w     63.00 132.00   1.00    8.00    --  104.63 -61.00 -60.00   69
 11  \w    117.00 162.00   1.00    8.00    --  104.63  77.00 -60.00   45
 12  \w     26.00 106.00   1.00    8.00    --  104.63 -95.00 150.00   80
 13  \w     97.00 124.00   1.00    8.00    --  104.63 -77.00-180.00   27
 14  \w     84.00 113.00   1.00    8.00    --  104.63-125.00  90.00   29
 15  \w     28.00  70.00   1.00    8.00    --  104.63 -77.00-180.00   42
 16  \w     78.00 173.00   1.00    8.00    --  104.63  30.00-120.00   95
 17  \w    108.00 142.00   1.00    8.00    --  104.63  77.00 150.00   34
 18  \w     71.00 113.00   1.00    8.00    --  104.63-125.00 -90.00   42
 19  \w     39.00 120.00   1.00    8.00    --  104.63-135.00 145.46   81
;
_diffrn_measurement_device       'four-circle diffractometer'
_diffrn_measurement_device_type  'SuperNova, Dual, Cu at home/near, Atlas'
_diffrn_measurement_method       '\w scans'
_diffrn_orient_matrix_type       
'CrysAlisPro convention (1999,Acta A55,543-557)'
_diffrn_orient_matrix_UB_11      -0.0720307000
_diffrn_orient_matrix_UB_12      0.0799093000
_diffrn_orient_matrix_UB_13      0.0243891000
_diffrn_orient_matrix_UB_21      -0.1518268000
_diffrn_orient_matrix_UB_22      -0.0331226000
_diffrn_orient_matrix_UB_23      -0.0526728000
_diffrn_orient_matrix_UB_31      -0.0853767000
_diffrn_orient_matrix_UB_32      -0.0296308000
_diffrn_orient_matrix_UB_33      0.0475477000
_diffrn_radiation_monochromator  mirror
_diffrn_radiation_probe          x-ray
_diffrn_radiation_type           'Cu K\a'
_diffrn_radiation_wavelength     1.54184
_diffrn_source                   'micro-focus sealed X-ray tube'
_diffrn_source_type              'SuperNova (Cu) X-ray Source'
_reflns_Friedel_coverage         0.000
_reflns_Friedel_fraction_full    .
_reflns_Friedel_fraction_max     .
_reflns_number_gt                3973
_reflns_number_total             11740
_reflns_special_details          
;
 Reflections were merged by SHELXL according to the crystal
 class for the calculation of statistics and refinement.
 
 Structure factors included contributions from the .fab file.
 
 _reflns_Friedel_fraction is defined as the number of unique
 Friedel pairs measured divided by the number that would be
 possible theoretically, ignoring centric projections and
 systematic absences.
;
_reflns_threshold_expression     'I > 2\s(I)'
_computing_cell_refinement       'CrysAlisPro 1.171.42.102a (Rigaku OD, 2023)'
_computing_data_collection       'CrysAlisPro 1.171.42.102a (Rigaku OD, 2023)'
_computing_data_reduction        'CrysAlisPro 1.171.42.102a (Rigaku OD, 2023)'
_computing_molecular_graphics    'Olex2 1.5 (Dolomanov et al., 2009)'
_computing_publication_material  'Olex2 1.5 (Dolomanov et al., 2009)'
_computing_structure_refinement  'SHELXL 2018/3 (Sheldrick, 2015)'
_computing_structure_solution    'SHELXT 2018/2 (Sheldrick, 2018)'
_refine_diff_density_max         0.590
_refine_diff_density_min         -0.457
_refine_diff_density_rms         0.103
_refine_ls_extinction_coef       .
_refine_ls_extinction_method     none
_refine_ls_goodness_of_fit_ref   0.852
_refine_ls_hydrogen_treatment    constr
_refine_ls_matrix_type           full
_refine_ls_number_parameters     667
_refine_ls_number_reflns         11740
_refine_ls_number_restraints     0
_refine_ls_R_factor_all          0.1899
_refine_ls_R_factor_gt           0.0882
_refine_ls_restrained_S_all      0.852
_refine_ls_shift/su_max          0.000
_refine_ls_shift/su_mean         0.000
_refine_ls_structure_factor_coef Fsqd
_refine_ls_weighting_details     'w=1/[\s^2^(Fo^2^)] where P=(Fo^2^+2Fc^2^)/3'
_refine_ls_weighting_scheme      calc
_refine_ls_wR_factor_gt          0.1854
_refine_ls_wR_factor_ref         0.2727
_refine_special_details          
'The Olex 2 solvent mask was used for the presence of 2.6 molecules of toluene in the cell'
_olex2_refinement_description    
;
1. Fixed Uiso
 At 1.2 times of:
  All C(H) groups
2.a Aromatic/amide H refined with riding coordinates:
 C00J(H00J), C00M(H00M), C00P(H00P), C00S(H00S), C00T(H00T), C00V(H00V),
 C012(H012), C014(H014), C016(H016), C019(H019), C01A(H01A), C01E(H01E),
 C01G(H01G), C01J(H01J), C01L(H01L), C01M(H01M), C01N(H01N), C01O(H01O),
 C01V(H01V), C01W(H01W), C01Y(H01Y), C022(H022)
;
_atom_sites_solution_hydrogens   geom
_atom_sites_solution_primary     dual
_atom_sites_solution_secondary   ?
loop_
_atom_site_label
_atom_site_type_symbol
_atom_site_fract_x
_atom_site_fract_y
_atom_site_fract_z
_atom_site_U_iso_or_equiv
_atom_site_adp_type
_atom_site_occupancy
_atom_site_site_symmetry_order
_atom_site_calc_flag
_atom_site_refinement_flags_posn
_atom_site_refinement_flags_adp
_atom_site_refinement_flags_occupancy
_atom_site_disorder_assembly
_atom_site_disorder_group
Cl01 Cl 0.2629(3) 0.87156(16) 0.36985(14) 0.0482(6) Uani 1 1 d . . . . .
Cl02 Cl 0.5590(3) 0.48017(17) 0.20102(12) 0.0484(6) Uani 1 1 d . . . . .
Cl03 Cl 0.8921(3) 0.80165(18) 0.36737(16) 0.0568(7) Uani 1 1 d . . . . .
Cl04 Cl 0.8004(3) 0.87521(17) 0.21321(13) 0.0532(6) Uani 1 1 d . . . . .
Cl05 Cl 1.0341(4) 0.61993(17) 0.25362(13) 0.0533(6) Uani 1 1 d . . . . .
Cl06 Cl 1.1899(3) 0.42144(19) 0.25775(12) 0.0532(7) Uani 1 1 d . . . . .
Cl07 Cl 0.6577(4) 1.00143(16) 0.46045(13) 0.0547(7) Uani 1 1 d . . . . .
Cl08 Cl 0.4441(4) 1.00428(16) 0.27551(15) 0.0576(7) Uani 1 1 d . . . . .
Cl09 Cl 0.7018(4) 0.40627(18) 0.02944(14) 0.0611(7) Uani 1 1 d . . . . .
Cl0A Cl 0.6548(4) 0.71526(18) 0.08307(14) 0.0582(7) Uani 1 1 d . . . . .
Cl0B Cl 0.5110(4) 0.69326(16) 0.24702(16) 0.0595(7) Uani 1 1 d . . . . .
Cl0C Cl 1.2013(4) 0.4919(2) 0.10585(15) 0.0603(7) Uani 1 1 d . . . . .
Cl0D Cl 1.1914(4) 1.1122(2) 0.39311(18) 0.0734(9) Uani 1 1 d . . . . .
Cl0E Cl 0.7598(5) 0.2797(2) 0.14471(18) 0.0742(9) Uani 1 1 d . . . . .
Cl0F Cl 0.0912(5) 0.7709(3) 0.07968(18) 0.0870(11) Uani 1 1 d . . . . .
Cl0G Cl 1.2771(8) 0.1837(3) 0.0285(2) 0.121(2) Uani 1 1 d . . . . .
N00H N 0.7953(9) 0.4676(4) 0.4219(4) 0.0324(15) Uani 1 1 d . . . . .
N00I N 0.5322(10) 0.7163(5) 0.5075(4) 0.0371(17) Uani 1 1 d . . . . .
C00J C 0.6644(10) 0.5951(5) 0.4531(4) 0.0329(19) Uani 1 1 d . . . . .
H00J H 0.670547 0.606188 0.413930 0.039 Uiso 1 1 calc R U . . .
C00K C 0.7203(11) 0.5265(5) 0.4625(5) 0.0347(19) Uani 1 1 d . . . . .
C00L C 0.4750(10) 0.7453(5) 0.5672(4) 0.0325(18) Uani 1 1 d . . . . .
C00M C 0.6491(10) 0.5638(5) 0.5719(4) 0.0321(19) Uani 1 1 d . . . . .
H00M H 0.643951 0.553329 0.611391 0.038 Uiso 1 1 calc R U . . .
C00N C 0.8457(12) 0.4153(6) 0.4556(5) 0.038(2) Uani 1 1 d . . . . .
C00O C 0.7988(11) 0.4408(5) 0.5173(4) 0.0350(19) Uani 1 1 d . . . . .
C00P C 0.6908(12) 0.7615(6) 0.4393(5) 0.040(2) Uani 1 1 d . . . . .
H00P H 0.780482 0.738537 0.455056 0.048 Uiso 1 1 calc R U . . .
C00Q C 0.5769(11) 0.8343(6) 0.3691(5) 0.037(2) Uani 1 1 d . . . . .
C00R C 0.6009(11) 0.6449(6) 0.5033(5) 0.037(2) Uani 1 1 d . . . . .
C00S C 0.9217(12) 0.3465(6) 0.4334(5) 0.042(2) Uani 1 1 d . . . . .
H00S H 0.949172 0.328428 0.390747 0.050 Uiso 1 1 calc R U . . .
C00T C 0.4088(11) 0.7891(6) 0.4385(5) 0.039(2) Uani 1 1 d . . . . .
H00T H 0.306058 0.784040 0.452514 0.047 Uiso 1 1 calc R U . . .
C00U C 0.5879(11) 0.6310(5) 0.5625(4) 0.035(2) Uani 1 1 d . . . . .
C00V C 0.4673(12) 0.7090(6) 0.6631(5) 0.040(2) Uani 1 1 d . . . . .
H00V H 0.495468 0.675819 0.688161 0.048 Uiso 1 1 calc R U . . .
C00W C 0.8751(11) 0.4511(6) 0.2295(5) 0.038(2) Uani 1 1 d . . . . .
C00X C 0.5447(12) 0.7573(7) 0.4618(5) 0.043(2) Uani 1 1 d . . . . .
C00Y C 0.5101(10) 0.6937(5) 0.6020(5) 0.0344(19) Uani 1 1 d . . . . .
C00Z C 0.8604(12) 0.5147(6) 0.1436(5) 0.041(2) Uani 1 1 d . . . . .
C010 C 0.7231(11) 0.4696(6) 0.2517(4) 0.038(2) Uani 1 1 d . . . . .
C011 C 0.7187(11) 0.5117(6) 0.5213(5) 0.038(2) Uani 1 1 d . . . . .
C012 C 0.8316(12) 0.3979(6) 0.5583(5) 0.039(2) Uani 1 1 d . . . . .
H012 H 0.799007 0.414258 0.600152 0.047 Uiso 1 1 calc R U . . .
C013 C 0.7094(11) 0.7990(6) 0.3933(5) 0.037(2) Uani 1 1 d . . . . .
C014 C 0.6953(12) 0.4730(6) 0.3145(5) 0.039(2) Uani 1 1 d . . . . .
H014 H 0.591342 0.483502 0.327384 0.047 Uiso 1 1 calc R U . . .
C015 C 0.7306(11) 0.9368(6) 0.3368(5) 0.039(2) Uani 1 1 d . . . . .
C016 C 0.9204(12) 1.0454(6) 0.4174(5) 0.045(2) Uani 1 1 d . . . . .
H016 H 0.949728 1.081632 0.460515 0.055 Uiso 1 1 calc R U . . .
C017 C 0.8218(11) 0.4608(5) 0.3578(4) 0.0344(19) Uani 1 1 d . . . . .
C018 C 0.5928(12) 0.8752(6) 0.3229(5) 0.043(2) Uani 1 1 d . . . . .
C019 C 0.9726(11) 0.4399(6) 0.3376(5) 0.037(2) Uani 1 1 d . . . . .
H019 H 1.056697 0.428383 0.365914 0.045 Uiso 1 1 calc R U . . .
C01A C 0.3968(11) 0.8127(6) 0.5915(5) 0.039(2) Uani 1 1 d . . . . .
H01A H 0.377201 0.847922 0.567656 0.047 Uiso 1 1 calc R U . . .
C01B C 0.4293(11) 0.8279(6) 0.3947(5) 0.043(2) Uani 1 1 d . . . . .
C01C C 0.9033(13) 0.4507(7) 0.1662(5) 0.045(2) Uani 1 1 d . . . . .
C01D C 0.9943(13) 0.4368(6) 0.2765(5) 0.041(2) Uani 1 1 d . . . . .
C01E C 0.7034(12) 0.5633(6) 0.0628(4) 0.040(2) Uani 1 1 d . . . . .
H01E H 0.638185 0.553326 0.021635 0.048 Uiso 1 1 calc R U . . .
C01F C 0.8990(12) 0.5933(7) 0.1813(4) 0.042(2) Uani 1 1 d . . . . .
C01G C 0.9755(11) 0.9954(7) 0.3081(6) 0.049(3) Uani 1 1 d . . . . .
H01G H 1.039996 0.997981 0.275851 0.058 Uiso 1 1 calc R U . . .
C01H C 0.4014(13) 0.9040(5) 0.2351(5) 0.040(2) Uani 1 1 d . . . . .
C01I C 1.0177(11) 1.0458(6) 0.3712(5) 0.043(2) Uani 1 1 d . . . . .
C01J C 0.9123(11) 0.3306(6) 0.5384(5) 0.040(2) Uani 1 1 d . . . . .
H01J H 0.937872 0.301931 0.567391 0.048 Uiso 1 1 calc R U . . .
C01K C 0.4792(11) 0.8493(6) 0.2621(5) 0.040(2) Uani 1 1 d . . . . .
C01L C 0.9560(12) 0.3047(6) 0.4772(5) 0.043(2) Uani 1 1 d . . . . .
H01L H 1.010110 0.258017 0.464325 0.052 Uiso 1 1 calc R U . . .
C01M C 0.3479(12) 0.8268(6) 0.6526(5) 0.044(2) Uani 1 1 d . . . . .
H01M H 0.291882 0.871824 0.670291 0.052 Uiso 1 1 calc R U . . .
C01N C 0.3802(14) 0.7756(7) 0.6879(5) 0.052(3) Uani 1 1 d . . . . .
H01N H 0.343700 0.785281 0.728768 0.063 Uiso 1 1 calc R U . . .
C01O C 0.8408(13) 0.6572(6) 0.1643(5) 0.046(2) Uani 1 1 d . . . . .
H01O H 0.868361 0.710464 0.192540 0.055 Uiso 1 1 calc R U . . .
C01P C 0.7427(14) 0.6398(7) 0.1052(5) 0.047(2) Uani 1 1 d . . . . .
C01Q C 0.7777(11) 0.9919(5) 0.4015(5) 0.038(2) Uani 1 1 d . . . . .
C01R C 0.8370(13) 0.9401(6) 0.2916(5) 0.043(2) Uani 1 1 d . . . . .
C01S C 0.4252(13) 0.7687(6) 0.2276(6) 0.050(3) Uani 1 1 d . . . . .
C01T C 0.7608(12) 0.5003(6) 0.0813(5) 0.044(2) Uani 1 1 d . . . . .
C01U C 0.9872(14) 0.3845(7) 0.1267(5) 0.047(2) Uani 1 1 d . . . . .
C01V C 0.3064(14) 0.7454(7) 0.1719(6) 0.053(3) Uani 1 1 d . . . . .
H01V H 0.271845 0.690588 0.150215 0.064 Uiso 1 1 calc R U . . .
C01W C 0.2860(13) 0.8828(7) 0.1831(5) 0.050(3) Uani 1 1 d . . . . .
H01W H 0.235146 0.922137 0.169319 0.060 Uiso 1 1 calc R U . . .
C01X C 1.1203(15) 0.3960(8) 0.0978(5) 0.058(3) Uani 1 1 d . . . . .
C01Y C 1.2143(17) 0.3359(8) 0.0686(6) 0.063(3) Uani 1 1 d . . . . .
H01Y H 1.310918 0.347593 0.052860 0.076 Uiso 1 1 calc R U . . .
C01Z C 0.2390(18) 0.8009(8) 0.1481(6) 0.065(3) Uani 1 1 d . . . . .
C020 C 0.9362(16) 0.3033(7) 0.1179(5) 0.056(3) Uani 1 1 d . . . . .
C021 C 1.162(2) 0.2582(11) 0.0633(7) 0.080(5) Uani 1 1 d . . . . .
C022 C 1.024(2) 0.2425(9) 0.0889(7) 0.086(5) Uani 1 1 d . . . . .
H022 H 0.991071 0.189776 0.086425 0.103 Uiso 1 1 calc R U . . .

loop_
_atom_site_aniso_label
_atom_site_aniso_U_11
_atom_site_aniso_U_22
_atom_site_aniso_U_33
_atom_site_aniso_U_23
_atom_site_aniso_U_13
_atom_site_aniso_U_12
Cl01 0.0364(11) 0.0508(14) 0.0702(16) 0.0328(13) 0.0180(11) 0.0112(10)
Cl02 0.0430(12) 0.0593(16) 0.0476(13) 0.0224(12) 0.0091(10) 0.0108(11)
Cl03 0.0404(12) 0.0619(17) 0.095(2) 0.0510(16) 0.0360(13) 0.0167(12)
Cl04 0.0588(15) 0.0493(15) 0.0508(14) 0.0112(12) 0.0243(12) -0.0022(12)
Cl05 0.0647(16) 0.0439(14) 0.0478(14) 0.0131(11) 0.0036(12) 0.0012(12)
Cl06 0.0450(12) 0.0757(19) 0.0435(13) 0.0196(12) 0.0189(11) 0.0179(13)
Cl07 0.0665(16) 0.0428(14) 0.0612(16) 0.0160(12) 0.0359(14) 0.0061(12)
Cl08 0.0652(16) 0.0341(13) 0.0736(18) 0.0187(12) 0.0072(14) 0.0102(12)
Cl09 0.0810(19) 0.0436(15) 0.0524(15) 0.0103(12) -0.0019(14) 0.0156(14)
Cl0A 0.0759(18) 0.0464(15) 0.0538(15) 0.0164(12) 0.0113(13) 0.0174(13)
Cl0B 0.0690(17) 0.0341(13) 0.0799(19) 0.0186(13) 0.0240(15) 0.0146(12)
Cl0C 0.0592(15) 0.0661(18) 0.0691(18) 0.0306(15) 0.0314(14) 0.0205(14)
Cl0D 0.0582(16) 0.0580(18) 0.092(2) 0.0051(16) 0.0305(17) -0.0115(14)
Cl0E 0.091(2) 0.0485(17) 0.081(2) 0.0189(16) 0.0195(19) -0.0014(16)
Cl0F 0.082(2) 0.088(3) 0.074(2) 0.016(2) -0.0147(19) -0.005(2)
Cl0G 0.201(5) 0.092(3) 0.104(3) 0.043(3) 0.079(4) 0.097(4)
N00H 0.038(4) 0.022(3) 0.040(4) 0.013(3) 0.007(3) 0.003(3)
N00I 0.046(4) 0.029(4) 0.047(4) 0.019(3) 0.027(4) 0.007(3)
C00J 0.028(4) 0.035(5) 0.047(5) 0.022(4) 0.021(4) 0.005(4)
C00K 0.038(4) 0.018(4) 0.051(5) 0.011(4) 0.016(4) 0.005(3)
C00L 0.027(4) 0.032(5) 0.035(4) 0.005(4) 0.004(4) 0.001(4)
C00M 0.038(4) 0.024(4) 0.041(5) 0.012(4) 0.026(4) 0.011(4)
C00N 0.046(5) 0.037(5) 0.040(5) 0.022(4) 0.014(4) 0.007(4)
C00O 0.045(5) 0.029(4) 0.039(5) 0.017(4) 0.014(4) 0.009(4)
C00P 0.039(5) 0.045(6) 0.041(5) 0.019(4) 0.015(4) -0.001(4)
C00Q 0.038(5) 0.030(5) 0.046(5) 0.013(4) 0.020(4) 0.003(4)
C00R 0.041(5) 0.032(5) 0.044(5) 0.014(4) 0.021(4) 0.005(4)
C00S 0.040(5) 0.032(5) 0.053(6) 0.012(4) 0.009(4) 0.004(4)
C00T 0.031(4) 0.034(5) 0.057(6) 0.017(4) 0.017(4) 0.003(4)
C00U 0.044(5) 0.032(5) 0.039(5) 0.016(4) 0.026(4) 0.005(4)
C00V 0.048(5) 0.036(5) 0.038(5) 0.010(4) 0.014(4) 0.005(4)
C00W 0.034(4) 0.039(5) 0.042(5) 0.015(4) 0.006(4) 0.007(4)
C00X 0.034(5) 0.047(6) 0.059(6) 0.029(5) 0.018(5) 0.005(4)
C00Y 0.028(4) 0.025(4) 0.051(5) 0.012(4) 0.010(4) -0.004(3)
C00Z 0.045(5) 0.039(5) 0.047(5) 0.018(4) 0.019(4) 0.014(4)
C010 0.032(4) 0.052(6) 0.036(5) 0.021(4) 0.006(4) 0.014(4)
C011 0.037(5) 0.036(5) 0.044(5) 0.010(4) 0.019(4) 0.007(4)
C012 0.046(5) 0.030(5) 0.038(5) 0.007(4) 0.010(4) 0.002(4)
C013 0.032(4) 0.032(5) 0.058(6) 0.025(4) 0.017(4) 0.004(4)
C014 0.043(5) 0.028(4) 0.048(5) 0.010(4) 0.019(4) 0.007(4)
C015 0.032(4) 0.041(5) 0.055(6) 0.027(5) 0.021(4) 0.005(4)
C016 0.044(5) 0.035(5) 0.049(6) 0.003(4) 0.008(5) 0.000(4)
C017 0.038(5) 0.031(5) 0.034(4) 0.006(4) 0.014(4) 0.007(4)
C018 0.045(5) 0.032(5) 0.066(7) 0.026(5) 0.026(5) 0.005(4)
C019 0.034(4) 0.042(5) 0.042(5) 0.022(4) 0.010(4) 0.005(4)
C01A 0.037(5) 0.034(5) 0.045(5) 0.009(4) 0.010(4) 0.005(4)
C01B 0.025(4) 0.037(5) 0.076(7) 0.026(5) 0.028(5) 0.010(4)
C01C 0.054(6) 0.046(6) 0.048(6) 0.022(5) 0.022(5) 0.031(5)
C01D 0.050(5) 0.040(5) 0.035(5) 0.013(4) 0.013(4) 0.001(4)
C01E 0.050(5) 0.044(5) 0.027(4) 0.009(4) 0.018(4) 0.004(4)
C01F 0.046(5) 0.058(6) 0.032(5) 0.022(4) 0.017(4) 0.013(5)
C01G 0.031(5) 0.055(7) 0.067(7) 0.026(6) 0.020(5) 0.000(5)
C01H 0.059(6) 0.027(4) 0.044(5) 0.019(4) 0.024(5) 0.017(4)
C01I 0.030(4) 0.034(5) 0.062(6) 0.009(5) 0.021(5) -0.002(4)
C01J 0.037(5) 0.029(5) 0.059(6) 0.024(4) 0.008(4) -0.009(4)
C01K 0.034(5) 0.044(6) 0.050(6) 0.025(5) 0.013(4) 0.002(4)
C01L 0.037(5) 0.043(6) 0.057(6) 0.027(5) 0.011(5) 0.004(4)
C01M 0.043(5) 0.037(5) 0.051(6) 0.008(4) 0.024(5) 0.007(4)
C01N 0.065(7) 0.050(6) 0.044(6) 0.011(5) 0.023(5) 0.006(5)
C01O 0.053(6) 0.040(6) 0.045(6) 0.011(4) 0.020(5) 0.007(5)
C01P 0.064(6) 0.047(6) 0.036(5) 0.017(5) 0.017(5) 0.011(5)
C01Q 0.040(5) 0.020(4) 0.057(6) 0.011(4) 0.017(4) 0.007(4)
C01R 0.055(6) 0.036(5) 0.045(5) 0.020(4) 0.018(5) 0.005(5)
C01S 0.052(6) 0.030(5) 0.076(8) 0.022(5) 0.034(6) 0.004(5)
C01T 0.045(5) 0.042(6) 0.049(6) 0.016(5) 0.014(5) 0.007(5)
C01U 0.062(6) 0.041(6) 0.043(5) 0.016(4) 0.019(5) 0.018(5)
C01V 0.061(7) 0.046(6) 0.054(6) 0.017(5) 0.017(6) 0.003(5)
C01W 0.047(6) 0.052(7) 0.057(7) 0.024(5) 0.015(5) 0.005(5)
C01X 0.066(7) 0.074(9) 0.042(6) 0.024(6) 0.014(5) 0.034(7)
C01Y 0.082(8) 0.060(8) 0.063(7) 0.025(6) 0.041(7) 0.034(7)
C01Z 0.079(9) 0.050(7) 0.055(7) 0.004(6) 0.008(6) 0.001(6)
C020 0.073(7) 0.038(6) 0.047(6) 0.004(5) 0.007(6) 0.002(5)
C021 0.107(12) 0.098(12) 0.056(8) 0.040(8) 0.033(8) 0.039(10)
C022 0.150(15) 0.049(8) 0.074(9) 0.028(7) 0.034(10) 0.054(9)

_geom_special_details            
;
 All esds (except the esd in the dihedral angle between two l.s. planes)
 are estimated using the full covariance matrix.  The cell esds are taken
 into account individually in the estimation of esds in distances, angles
 and torsion angles; correlations between esds in cell parameters are only
 used when they are defined by crystal symmetry.  An approximate (isotropic)
 treatment of cell esds is used for estimating esds involving l.s. planes.
;
loop_
_geom_bond_atom_site_label_1
_geom_bond_atom_site_label_2
_geom_bond_distance
_geom_bond_site_symmetry_2
_geom_bond_publ_flag
Cl01 C01B 1.737(9) . ?
Cl02 C010 1.704(9) . ?
Cl03 C013 1.687(8) . ?
Cl04 C01R 1.714(11) . ?
Cl05 C01F 1.732(11) . ?
Cl06 C01D 1.738(10) . ?
Cl07 C01Q 1.702(9) . ?
Cl08 C01H 1.718(10) . ?
Cl09 C01T 1.702(11) . ?
Cl0A C01P 1.743(11) . ?
Cl0B C01S 1.707(11) . ?
Cl0C C01X 1.753(15) . ?
Cl0D C01I 1.724(10) . ?
Cl0E C020 1.724(13) . ?
Cl0F C01Z 1.726(14) . ?
Cl0G C021 1.715(15) . ?
N00H C00K 1.379(11) . ?
N00H C00N 1.418(11) . ?
N00H C017 1.419(11) . ?
N00I C00L 1.401(11) . ?
N00I C00R 1.408(12) . ?
N00I C00X 1.432(12) . ?
C00J H00J 0.9500 . ?
C00J C00K 1.402(12) . ?
C00J C00R 1.361(12) . ?
C00K C011 1.401(13) . ?
C00L C00Y 1.396(13) . ?
C00L C01A 1.386(12) . ?
C00M H00M 0.9500 . ?
C00M C00U 1.397(12) . ?
C00M C011 1.412(11) . ?
C00N C00O 1.397(12) . ?
C00N C00S 1.389(13) . ?
C00O C011 1.447(13) . ?
C00O C012 1.372(13) . ?
C00P H00P 0.9500 . ?
C00P C00X 1.372(13) . ?
C00P C013 1.400(12) . ?
C00Q C013 1.426(14) . ?
C00Q C018 1.444(13) . ?
C00Q C01B 1.423(12) . ?
C00R C00U 1.415(12) . ?
C00S H00S 0.9500 . ?
C00S C01L 1.407(14) . ?
C00T H00T 0.9500 . ?
C00T C00X 1.402(14) . ?
C00T C01B 1.376(14) . ?
C00U C00Y 1.424(12) . ?
C00V H00V 0.9500 . ?
C00V C00Y 1.376(13) . ?
C00V C01N 1.420(14) . ?
C00W C010 1.425(12) . ?
C00W C01C 1.437(13) . ?
C00W C01D 1.431(14) . ?
C00Z C01C 1.434(13) . ?
C00Z C01F 1.377(16) . ?
C00Z C01T 1.442(15) . ?
C010 C014 1.410(12) . ?
C012 H012 0.9500 . ?
C012 C01J 1.384(13) . ?
C014 H014 0.9500 . ?
C014 C017 1.398(14) . ?
C015 C018 1.471(14) . ?
C015 C01Q 1.434(15) . ?
C015 C01R 1.421(12) . ?
C016 H016 0.9500 . ?
C016 C01I 1.375(14) . ?
C016 C01Q 1.410(15) . ?
C017 C019 1.409(12) . ?
C018 C01K 1.454(16) . ?
C019 H019 0.9500 . ?
C019 C01D 1.360(12) . ?
C01A H01A 0.9500 . ?
C01A C01M 1.399(13) . ?
C01C C01U 1.490(13) . ?
C01E H01E 0.9500 . ?
C01E C01P 1.377(15) . ?
C01E C01T 1.404(14) . ?
C01F C01O 1.404(14) . ?
C01G H01G 0.9500 . ?
C01G C01I 1.376(16) . ?
C01G C01R 1.399(16) . ?
C01H C01K 1.439(13) . ?
C01H C01W 1.328(16) . ?
C01J H01J 0.9500 . ?
C01J C01L 1.375(14) . ?
C01K C01S 1.411(15) . ?
C01L H01L 0.9500 . ?
C01M H01M 0.9500 . ?
C01M C01N 1.394(15) . ?
C01N H01N 0.9500 . ?
C01O H01O 0.9500 . ?
C01O C01P 1.371(15) . ?
C01S C01V 1.399(18) . ?
C01U C01X 1.378(16) . ?
C01U C020 1.434(16) . ?
C01V H01V 0.9500 . ?
C01V C01Z 1.377(18) . ?
C01W H01W 0.9500 . ?
C01W C01Z 1.423(18) . ?
C01X C01Y 1.396(15) . ?
C01Y H01Y 0.9500 . ?
C01Y C021 1.40(2) . ?
C020 C022 1.372(17) . ?
C021 C022 1.39(2) . ?
C022 H022 0.9500 . ?

loop_
_geom_angle_atom_site_label_1
_geom_angle_atom_site_label_2
_geom_angle_atom_site_label_3
_geom_angle
_geom_angle_site_symmetry_1
_geom_angle_site_symmetry_3
_geom_angle_publ_flag
C00K N00H C00N 108.4(7) . . ?
C00K N00H C017 126.3(7) . . ?
C00N N00H C017 125.3(7) . . ?
C00L N00I C00R 109.3(7) . . ?
C00L N00I C00X 126.2(8) . . ?
C00R N00I C00X 123.8(7) . . ?
C00K C00J H00J 121.8 . . ?
C00R C00J H00J 121.8 . . ?
C00R C00J C00K 116.4(8) . . ?
N00H C00K C00J 129.3(8) . . ?
N00H C00K C011 108.4(8) . . ?
C011 C00K C00J 122.1(8) . . ?
C00Y C00L N00I 108.2(7) . . ?
C01A C00L N00I 129.2(8) . . ?
C01A C00L C00Y 122.6(8) . . ?
C00U C00M H00M 120.8 . . ?
C00U C00M C011 118.4(8) . . ?
C011 C00M H00M 120.8 . . ?
C00O C00N N00H 109.0(8) . . ?
C00S C00N N00H 128.7(8) . . ?
C00S C00N C00O 122.2(8) . . ?
C00N C00O C011 105.9(7) . . ?
C012 C00O C00N 119.3(8) . . ?
C012 C00O C011 134.8(8) . . ?
C00X C00P H00P 119.5 . . ?
C00X C00P C013 120.9(9) . . ?
C013 C00P H00P 119.5 . . ?
C013 C00Q C018 122.1(8) . . ?
C01B C00Q C013 115.4(8) . . ?
C01B C00Q C018 122.4(9) . . ?
N00I C00R C00U 106.6(7) . . ?
C00J C00R N00I 129.3(8) . . ?
C00J C00R C00U 124.1(9) . . ?
C00N C00S H00S 121.6 . . ?
C00N C00S C01L 116.9(9) . . ?
C01L C00S H00S 121.6 . . ?
C00X C00T H00T 121.1 . . ?
C01B C00T H00T 121.1 . . ?
C01B C00T C00X 117.7(8) . . ?
C00M C00U C00R 118.8(8) . . ?
C00M C00U C00Y 132.8(8) . . ?
C00R C00U C00Y 108.3(8) . . ?
C00Y C00V H00V 120.8 . . ?
C00Y C00V C01N 118.4(9) . . ?
C01N C00V H00V 120.8 . . ?
C010 C00W C01C 121.4(8) . . ?
C010 C00W C01D 114.0(8) . . ?
C01D C00W C01C 124.6(8) . . ?
C00P C00X N00I 118.2(9) . . ?
C00P C00X C00T 121.0(9) . . ?
C00T C00X N00I 120.8(8) . . ?
C00L C00Y C00U 107.6(8) . . ?
C00V C00Y C00L 120.1(8) . . ?
C00V C00Y C00U 132.4(9) . . ?
C01C C00Z C01T 121.3(10) . . ?
C01F C00Z C01C 123.0(10) . . ?
C01F C00Z C01T 115.5(9) . . ?
C00W C010 Cl02 121.4(7) . . ?
C014 C010 Cl02 116.2(7) . . ?
C014 C010 C00W 122.2(8) . . ?
C00K C011 C00M 120.0(9) . . ?
C00K C011 C00O 108.3(7) . . ?
C00M C011 C00O 131.7(9) . . ?
C00O C012 H012 120.1 . . ?
C00O C012 C01J 119.8(9) . . ?
C01J C012 H012 120.1 . . ?
C00P C013 Cl03 118.5(7) . . ?
C00P C013 C00Q 120.6(8) . . ?
C00Q C013 Cl03 120.9(7) . . ?
C010 C014 H014 120.3 . . ?
C017 C014 C010 119.5(8) . . ?
C017 C014 H014 120.3 . . ?
C01Q C015 C018 120.0(8) . . ?
C01R C015 C018 123.9(10) . . ?
C01R C015 C01Q 115.6(9) . . ?
C01I C016 H016 119.6 . . ?
C01I C016 C01Q 120.8(10) . . ?
C01Q C016 H016 119.6 . . ?
C014 C017 N00H 119.3(7) . . ?
C014 C017 C019 120.5(8) . . ?
C019 C017 N00H 120.2(8) . . ?
C00Q C018 C015 118.8(10) . . ?
C00Q C018 C01K 118.5(9) . . ?
C01K C018 C015 122.6(8) . . ?
C017 C019 H019 121.0 . . ?
C01D C019 C017 118.1(9) . . ?
C01D C019 H019 121.0 . . ?
C00L C01A H01A 121.3 . . ?
C00L C01A C01M 117.4(9) . . ?
C01M C01A H01A 121.3 . . ?
C00Q C01B Cl01 118.7(7) . . ?
C00T C01B Cl01 117.1(6) . . ?
C00T C01B C00Q 124.3(9) . . ?
C00W C01C C01U 118.1(8) . . ?
C00Z C01C C00W 120.5(8) . . ?
C00Z C01C C01U 121.2(8) . . ?
C00W C01D Cl06 118.4(6) . . ?
C019 C01D Cl06 115.8(8) . . ?
C019 C01D C00W 125.6(9) . . ?
C01P C01E H01E 120.4 . . ?
C01P C01E C01T 119.2(10) . . ?
C01T C01E H01E 120.4 . . ?
C00Z C01F Cl05 120.5(8) . . ?
C00Z C01F C01O 124.5(10) . . ?
C01O C01F Cl05 115.0(9) . . ?
C01I C01G H01G 120.2 . . ?
C01I C01G C01R 119.6(9) . . ?
C01R C01G H01G 120.2 . . ?
C01K C01H Cl08 119.3(9) . . ?
C01W C01H Cl08 115.9(8) . . ?
C01W C01H C01K 124.5(10) . . ?
C016 C01I Cl0D 119.0(8) . . ?
C016 C01I C01G 120.7(9) . . ?
C01G C01I Cl0D 120.3(7) . . ?
C012 C01J H01J 119.6 . . ?
C01L C01J C012 120.9(9) . . ?
C01L C01J H01J 119.6 . . ?
C01H C01K C018 122.8(10) . . ?
C01S C01K C018 122.7(9) . . ?
C01S C01K C01H 114.4(10) . . ?
C00S C01L H01L 119.5 . . ?
C01J C01L C00S 120.9(9) . . ?
C01J C01L H01L 119.5 . . ?
C01A C01M H01M 119.6 . . ?
C01N C01M C01A 120.8(9) . . ?
C01N C01M H01M 119.6 . . ?
C00V C01N H01N 119.7 . . ?
C01M C01N C00V 120.5(9) . . ?
C01M C01N H01N 119.7 . . ?
C01F C01O H01O 121.3 . . ?
C01P C01O C01F 117.4(10) . . ?
C01P C01O H01O 121.3 . . ?
C01E C01P Cl0A 117.5(8) . . ?
C01O C01P Cl0A 120.0(9) . . ?
C01O C01P C01E 122.5(10) . . ?
C015 C01Q Cl07 122.1(7) . . ?
C016 C01Q Cl07 117.0(8) . . ?
C016 C01Q C015 120.7(8) . . ?
C015 C01R Cl04 120.8(8) . . ?
C01G C01R Cl04 116.7(7) . . ?
C01G C01R C015 122.6(10) . . ?
C01K C01S Cl0B 122.5(10) . . ?
C01V C01S Cl0B 115.5(9) . . ?
C01V C01S C01K 121.8(10) . . ?
C00Z C01T Cl09 121.1(8) . . ?
C01E C01T Cl09 117.9(8) . . ?
C01E C01T C00Z 120.9(10) . . ?
C01X C01U C01C 123.5(11) . . ?
C01X C01U C020 115.0(10) . . ?
C020 C01U C01C 121.4(10) . . ?
C01S C01V H01V 119.6 . . ?
C01Z C01V C01S 120.8(12) . . ?
C01Z C01V H01V 119.6 . . ?
C01H C01W H01W 120.2 . . ?
C01H C01W C01Z 119.6(11) . . ?
C01Z C01W H01W 120.2 . . ?
C01U C01X Cl0C 120.7(9) . . ?
C01U C01X C01Y 124.1(13) . . ?
C01Y C01X Cl0C 114.6(10) . . ?
C01X C01Y H01Y 121.0 . . ?
C021 C01Y C01X 118.1(12) . . ?
C021 C01Y H01Y 121.0 . . ?
C01V C01Z Cl0F 120.1(11) . . ?
C01V C01Z C01W 118.8(12) . . ?
C01W C01Z Cl0F 121.0(11) . . ?
C01U C020 Cl0E 119.9(9) . . ?
C022 C020 Cl0E 117.9(11) . . ?
C022 C020 C01U 122.2(12) . . ?
C01Y C021 Cl0G 118.8(11) . . ?
C022 C021 Cl0G 120.9(13) . . ?
C022 C021 C01Y 120.3(13) . . ?
C020 C022 C021 119.9(14) . . ?
C020 C022 H022 120.1 . . ?
C021 C022 H022 120.1 . . ?

loop_
_geom_torsion_atom_site_label_1
_geom_torsion_atom_site_label_2
_geom_torsion_atom_site_label_3
_geom_torsion_atom_site_label_4
_geom_torsion
_geom_torsion_site_symmetry_1
_geom_torsion_site_symmetry_2
_geom_torsion_site_symmetry_3
_geom_torsion_site_symmetry_4
_geom_torsion_publ_flag
Cl02 C010 C014 C017 176.8(8) . . . . ?
Cl05 C01F C01O C01P 175.5(7) . . . . ?
Cl08 C01H C01K C018 0.5(12) . . . . ?
Cl08 C01H C01K C01S 175.2(7) . . . . ?
Cl08 C01H C01W C01Z -177.8(9) . . . . ?
Cl0B C01S C01V C01Z -174.2(9) . . . . ?
Cl0C C01X C01Y C021 177.0(11) . . . . ?
Cl0E C020 C022 C021 176.4(12) . . . . ?
Cl0G C021 C022 C020 178.5(11) . . . . ?
N00H C00K C011 C00M 179.7(8) . . . . ?
N00H C00K C011 C00O 0.9(11) . . . . ?
N00H C00N C00O C011 -0.6(11) . . . . ?
N00H C00N C00O C012 178.5(9) . . . . ?
N00H C00N C00S C01L -179.0(10) . . . . ?
N00H C017 C019 C01D -177.8(9) . . . . ?
N00I C00L C00Y C00U -0.9(10) . . . . ?
N00I C00L C00Y C00V 179.6(8) . . . . ?
N00I C00L C01A C01M 178.2(9) . . . . ?
N00I C00R C00U C00M -179.3(9) . . . . ?
N00I C00R C00U C00Y 0.5(11) . . . . ?
C00J C00K C011 C00M 4.5(15) . . . . ?
C00J C00K C011 C00O -174.3(9) . . . . ?
C00J C00R C00U C00M 2.5(15) . . . . ?
C00J C00R C00U C00Y -177.7(9) . . . . ?
C00K N00H C00N C00O 1.1(11) . . . . ?
C00K N00H C00N C00S 177.9(10) . . . . ?
C00K N00H C017 C014 -44.4(13) . . . . ?
C00K N00H C017 C019 137.3(10) . . . . ?
C00K C00J C00R N00I -178.2(9) . . . . ?
C00K C00J C00R C00U -0.4(15) . . . . ?
C00L N00I C00R C00J 177.0(10) . . . . ?
C00L N00I C00R C00U -1.1(11) . . . . ?
C00L N00I C00X C00P 129.1(11) . . . . ?
C00L N00I C00X C00T -53.8(15) . . . . ?
C00L C01A C01M C01N 1.3(15) . . . . ?
C00M C00U C00Y C00L 180.0(11) . . . . ?
C00M C00U C00Y C00V -0.6(19) . . . . ?
C00N N00H C00K C00J 173.5(10) . . . . ?
C00N N00H C00K C011 -1.2(11) . . . . ?
C00N N00H C017 C014 137.2(10) . . . . ?
C00N N00H C017 C019 -41.1(14) . . . . ?
C00N C00O C011 C00K -0.2(11) . . . . ?
C00N C00O C011 C00M -178.8(10) . . . . ?
C00N C00O C012 C01J 0.9(15) . . . . ?
C00N C00S C01L C01J 1.4(15) . . . . ?
C00O C00N C00S C01L -2.5(15) . . . . ?
C00O C012 C01J C01L -2.0(15) . . . . ?
C00Q C018 C01K C01H 135.8(9) . . . . ?
C00Q C018 C01K C01S -38.5(13) . . . . ?
C00R N00I C00L C00Y 1.3(11) . . . . ?
C00R N00I C00L C01A -178.9(10) . . . . ?
C00R N00I C00X C00P -40.2(16) . . . . ?
C00R N00I C00X C00T 136.8(11) . . . . ?
C00R C00J C00K N00H -177.2(9) . . . . ?
C00R C00J C00K C011 -3.1(14) . . . . ?
C00R C00U C00Y C00L 0.2(11) . . . . ?
C00R C00U C00Y C00V 179.7(10) . . . . ?
C00S C00N C00O C011 -177.6(10) . . . . ?
C00S C00N C00O C012 1.4(16) . . . . ?
C00U C00M C011 C00K -2.2(14) . . . . ?
C00U C00M C011 C00O 176.3(10) . . . . ?
C00W C010 C014 C017 2.5(16) . . . . ?
C00W C01C C01U C01X -129.6(12) . . . . ?
C00W C01C C01U C020 48.5(16) . . . . ?
C00X N00I C00L C00Y -169.4(9) . . . . ?
C00X N00I C00L C01A 10.5(16) . . . . ?
C00X N00I C00R C00J -12.1(17) . . . . ?
C00X N00I C00R C00U 169.8(9) . . . . ?
C00X C00P C013 Cl03 -179.7(9) . . . . ?
C00X C00P C013 C00Q 0.4(16) . . . . ?
C00X C00T C01B Cl01 -176.5(9) . . . . ?
C00X C00T C01B C00Q 3.3(17) . . . . ?
C00Y C00L C01A C01M -2.0(14) . . . . ?
C00Y C00V C01N C01M -3.9(17) . . . . ?
C00Z C01C C01U C01X 46.8(17) . . . . ?
C00Z C01C C01U C020 -135.1(12) . . . . ?
C00Z C01F C01O C01P -1.9(14) . . . . ?
C010 C00W C01C C00Z 46.6(17) . . . . ?
C010 C00W C01C C01U -137.0(11) . . . . ?
C010 C00W C01D Cl06 -174.9(8) . . . . ?
C010 C00W C01D C019 -0.3(16) . . . . ?
C010 C014 C017 N00H 177.4(9) . . . . ?
C010 C014 C017 C019 -4.3(15) . . . . ?
C011 C00M C00U C00R -1.1(14) . . . . ?
C011 C00M C00U C00Y 179.1(10) . . . . ?
C011 C00O C012 C01J 179.6(11) . . . . ?
C012 C00O C011 C00K -179.0(11) . . . . ?
C012 C00O C011 C00M 2(2) . . . . ?
C012 C01J C01L C00S 0.8(15) . . . . ?
C013 C00P C00X N00I 178.4(10) . . . . ?
C013 C00P C00X C00T 1.3(17) . . . . ?
C013 C00Q C018 C015 -50.9(14) . . . . ?
C013 C00Q C018 C01K 124.4(11) . . . . ?
C013 C00Q C01B Cl01 178.2(8) . . . . ?
C013 C00Q C01B C00T -1.6(16) . . . . ?
C014 C017 C019 C01D 3.9(15) . . . . ?
C015 C018 C01K C01H -49.2(13) . . . . ?
C015 C018 C01K C01S 136.6(10) . . . . ?
C017 N00H C00K C00J -5.2(16) . . . . ?
C017 N00H C00K C011 -179.9(9) . . . . ?
C017 N00H C00N C00O 179.8(9) . . . . ?
C017 N00H C00N C00S -3.4(16) . . . . ?
C017 C019 C01D Cl06 173.2(8) . . . . ?
C017 C019 C01D C00W -1.6(16) . . . . ?
C018 C00Q C013 Cl03 -1.4(15) . . . . ?
C018 C00Q C013 C00P 178.5(10) . . . . ?
C018 C00Q C01B Cl01 -0.6(15) . . . . ?
C018 C00Q C01B C00T 179.6(11) . . . . ?
C018 C015 C01Q Cl07 -12.6(12) . . . . ?
C018 C015 C01Q C016 172.7(9) . . . . ?
C018 C015 C01R Cl04 5.5(14) . . . . ?
C018 C015 C01R C01G -174.3(10) . . . . ?
C018 C01K C01S Cl0B -10.3(13) . . . . ?
C018 C01K C01S C01V 175.0(9) . . . . ?
C01A C00L C00Y C00U 179.2(9) . . . . ?
C01A C00L C00Y C00V -0.3(14) . . . . ?
C01A C01M C01N C00V 1.6(18) . . . . ?
C01B C00Q C013 Cl03 179.8(8) . . . . ?
C01B C00Q C013 C00P -0.3(15) . . . . ?
C01B C00Q C018 C015 127.8(11) . . . . ?
C01B C00Q C018 C01K -56.9(14) . . . . ?
C01B C00T C00X N00I 180.0(10) . . . . ?
C01B C00T C00X C00P -3.1(17) . . . . ?
C01C C00W C010 Cl02 8.2(15) . . . . ?
C01C C00W C010 C014 -177.8(10) . . . . ?
C01C C00W C01D Cl06 2.6(15) . . . . ?
C01C C00W C01D C019 177.2(11) . . . . ?
C01C C00Z C01F Cl05 11.5(13) . . . . ?
C01C C00Z C01F C01O -171.2(9) . . . . ?
C01C C00Z C01T Cl09 -4.6(12) . . . . ?
C01C C00Z C01T C01E 172.5(8) . . . . ?
C01C C01U C01X Cl0C -0.1(16) . . . . ?
C01C C01U C01X C01Y 170.5(11) . . . . ?
C01C C01U C020 Cl0E 8.0(16) . . . . ?
C01C C01U C020 C022 -171.5(12) . . . . ?
C01D C00W C010 Cl02 -174.2(8) . . . . ?
C01D C00W C010 C014 -0.2(15) . . . . ?
C01D C00W C01C C00Z -130.7(11) . . . . ?
C01D C00W C01C C01U 45.7(16) . . . . ?
C01F C00Z C01C C00W 46.4(15) . . . . ?
C01F C00Z C01C C01U -129.9(11) . . . . ?
C01F C00Z C01T Cl09 -179.5(7) . . . . ?
C01F C00Z C01T C01E -2.5(13) . . . . ?
C01F C01O C01P Cl0A 175.7(7) . . . . ?
C01F C01O C01P C01E -1.2(15) . . . . ?
C01H C01K C01S Cl0B 175.0(7) . . . . ?
C01H C01K C01S C01V 0.3(13) . . . . ?
C01H C01W C01Z Cl0F -179.3(8) . . . . ?
C01H C01W C01Z C01V 4.6(17) . . . . ?
C01I C016 C01Q Cl07 -175.1(8) . . . . ?
C01I C016 C01Q C015 -0.1(15) . . . . ?
C01I C01G C01R Cl04 -175.9(8) . . . . ?
C01I C01G C01R C015 3.9(16) . . . . ?
C01K C01H C01W C01Z -3.7(15) . . . . ?
C01K C01S C01V C01Z 0.8(16) . . . . ?
C01N C00V C00Y C00L 3.2(15) . . . . ?
C01N C00V C00Y C00U -176.1(11) . . . . ?
C01P C01E C01T Cl09 176.9(8) . . . . ?
C01P C01E C01T C00Z -0.2(14) . . . . ?
C01Q C015 C018 C00Q -41.4(13) . . . . ?
C01Q C015 C018 C01K 143.5(9) . . . . ?
C01Q C015 C01R Cl04 177.5(7) . . . . ?
C01Q C015 C01R C01G -2.3(14) . . . . ?
C01Q C016 C01I Cl0D -179.8(8) . . . . ?
C01Q C016 C01I C01G 1.7(16) . . . . ?
C01R C015 C018 C00Q 130.2(10) . . . . ?
C01R C015 C018 C01K -44.9(14) . . . . ?
C01R C015 C01Q Cl07 175.1(7) . . . . ?
C01R C015 C01Q C016 0.4(13) . . . . ?
C01R C01G C01I Cl0D 178.0(8) . . . . ?
C01R C01G C01I C016 -3.5(16) . . . . ?
C01S C01V C01Z Cl0F -179.4(8) . . . . ?
C01S C01V C01Z C01W -3.2(18) . . . . ?
C01T C00Z C01C C00W -128.2(11) . . . . ?
C01T C00Z C01C C01U 55.5(15) . . . . ?
C01T C00Z C01F Cl05 -173.6(7) . . . . ?
C01T C00Z C01F C01O 3.7(13) . . . . ?
C01T C01E C01P Cl0A -174.8(7) . . . . ?
C01T C01E C01P C01O 2.2(15) . . . . ?
C01U C01X C01Y C021 6(2) . . . . ?
C01U C020 C022 C021 -4(2) . . . . ?
C01W C01H C01K C018 -173.5(9) . . . . ?
C01W C01H C01K C01S 1.2(13) . . . . ?
C01X C01U C020 Cl0E -173.8(9) . . . . ?
C01X C01U C020 C022 6.8(18) . . . . ?
C01X C01Y C021 Cl0G -179.2(10) . . . . ?
C01X C01Y C021 C022 -3(2) . . . . ?
C01Y C021 C022 C020 2(2) . . . . ?
C020 C01U C01X Cl0C -178.2(9) . . . . ?
C020 C01U C01X C01Y -7.7(18) . . . . ?

_smtbx_masks_special_details     ?
loop_
_smtbx_masks_void_nr
_smtbx_masks_void_average_x
_smtbx_masks_void_average_y
_smtbx_masks_void_average_z
_smtbx_masks_void_volume
_smtbx_masks_void_count_electrons
_smtbx_masks_void_content
1 -0.637 0.000 0.000 580.8 130.0 '2.6 toluene'
2 0.405 0.596 0.330 15.1 0.0 ?
3 0.595 0.404 0.670 15.1 0.0 ?

_smtbx_masks_void_probe_radius   1.2
_smtbx_masks_void_truncation_radius 1.2
_shelx_res_file                  
;
TITL esp24160_auto_a.res in P-1
    esp24160_auto.res
    created by SHELXL-2018/3 at 10:29:01 on 31-Oct-2024
REM Old TITL ESP24160_auto in P-1
REM SHELXT solution in P-1: R1 0.296, Rweak 0.055, Alpha 0.075
REM <I/s> 0.000 for 0 systematic absences, Orientation as input
REM Formula found by SHELXT: C59 N5 Cl16
CELL 1.54184 8.2856 17.8976 21.953 108.813 97.313 93.276
ZERR 2 0.0012 0.0022 0.0027 0.011 0.012 0.011
LATT 1
SFAC C H Cl N
UNIT 130.2 64.8 32 4

L.S. 10
PLAN  1
SIZE 0.03 0.07 0.26
TEMP -123
CONF
BOND
list 4
MORE -1
BOND $H
ABIN
fmap 2
acta
OMIT -2 -2 1
OMIT 2 2 0
REM <olex2.extras>
REM <HklSrc "%.\\ESP24160_auto.hkl">
REM </olex2.extras>

WGHT    0.000000
FVAR       0.31269
CL01  3    0.262948    0.871559    0.369848    11.00000    0.03641    0.05080 =
         0.07018    0.03276    0.01804    0.01116
CL02  3    0.559048    0.480165    0.201023    11.00000    0.04303    0.05932 =
         0.04757    0.02239    0.00907    0.01078
CL03  3    0.892137    0.801652    0.367365    11.00000    0.04045    0.06192 =
         0.09465    0.05101    0.03597    0.01670
CL04  3    0.800429    0.875215    0.213208    11.00000    0.05876    0.04929 =
         0.05083    0.01125    0.02427   -0.00221
CL05  3    1.034061    0.619929    0.253625    11.00000    0.06467    0.04391 =
         0.04782    0.01311    0.00356    0.00115
CL06  3    1.189881    0.421445    0.257752    11.00000    0.04497    0.07570 =
         0.04346    0.01961    0.01887    0.01788
CL07  3    0.657655    1.001432    0.460446    11.00000    0.06653    0.04275 =
         0.06124    0.01602    0.03593    0.00612
CL08  3    0.444075    1.004277    0.275507    11.00000    0.06521    0.03412 =
         0.07360    0.01865    0.00717    0.01020
CL09  3    0.701787    0.406268    0.029436    11.00000    0.08099    0.04363 =
         0.05244    0.01034   -0.00189    0.01564
CL0A  3    0.654759    0.715257    0.083073    11.00000    0.07587    0.04641 =
         0.05381    0.01642    0.01133    0.01741
CL0B  3    0.511037    0.693256    0.247016    11.00000    0.06900    0.03408 =
         0.07990    0.01864    0.02401    0.01456
CL0C  3    1.201270    0.491935    0.105846    11.00000    0.05923    0.06613 =
         0.06908    0.03056    0.03137    0.02054
CL0D  3    1.191407    1.112174    0.393105    11.00000    0.05824    0.05800 =
         0.09246    0.00506    0.03047   -0.01153
CL0E  3    0.759827    0.279690    0.144706    11.00000    0.09131    0.04846 =
         0.08150    0.01889    0.01955   -0.00142
CL0F  3    0.091182    0.770947    0.079678    11.00000    0.08217    0.08812 =
         0.07375    0.01630   -0.01471   -0.00506
CL0G  3    1.277063    0.183714    0.028494    11.00000    0.20064    0.09239 =
         0.10385    0.04350    0.07858    0.09713
N00H  4    0.795335    0.467585    0.421870    11.00000    0.03778    0.02171 =
         0.03984    0.01272    0.00682    0.00284
N00I  4    0.532229    0.716256    0.507493    11.00000    0.04641    0.02858 =
         0.04685    0.01864    0.02736    0.00742
C00J  1    0.664387    0.595103    0.453126    11.00000    0.02773    0.03508 =
         0.04675    0.02232    0.02119    0.00502
AFIX  43
H00J  2    0.670547    0.606188    0.413930    11.00000   -1.20000
AFIX   0
C00K  1    0.720268    0.526504    0.462454    11.00000    0.03767    0.01822 =
         0.05056    0.01094    0.01570    0.00527
C00L  1    0.475037    0.745329    0.567249    11.00000    0.02654    0.03152 =
         0.03465    0.00478    0.00437    0.00129
C00M  1    0.649109    0.563758    0.571867    11.00000    0.03790    0.02416 =
         0.04129    0.01212    0.02564    0.01051
AFIX  43
H00M  2    0.643951    0.553329    0.611391    11.00000   -1.20000
AFIX   0
C00N  1    0.845684    0.415259    0.455580    11.00000    0.04597    0.03731 =
         0.04001    0.02195    0.01404    0.00745
C00O  1    0.798848    0.440834    0.517306    11.00000    0.04487    0.02853 =
         0.03881    0.01745    0.01410    0.00926
C00P  1    0.690750    0.761474    0.439265    11.00000    0.03925    0.04495 =
         0.04118    0.01913    0.01483   -0.00116
AFIX  43
H00P  2    0.780482    0.738537    0.455056    11.00000   -1.20000
AFIX   0
C00Q  1    0.576921    0.834328    0.369137    11.00000    0.03833    0.03007 =
         0.04580    0.01269    0.02016    0.00323
C00R  1    0.600861    0.644929    0.503261    11.00000    0.04069    0.03206 =
         0.04407    0.01386    0.02075    0.00542
C00S  1    0.921665    0.346463    0.433447    11.00000    0.04000    0.03190 =
         0.05328    0.01248    0.00937    0.00387
AFIX  43
H00S  2    0.949172    0.328428    0.390747    11.00000   -1.20000
AFIX   0
C00T  1    0.408778    0.789101    0.438527    11.00000    0.03105    0.03410 =
         0.05743    0.01737    0.01651    0.00333
AFIX  43
H00T  2    0.306058    0.784040    0.452514    11.00000   -1.20000
AFIX   0
C00U  1    0.587950    0.631010    0.562459    11.00000    0.04366    0.03153 =
         0.03860    0.01616    0.02558    0.00457
C00V  1    0.467340    0.709004    0.663138    11.00000    0.04772    0.03568 =
         0.03768    0.01004    0.01366    0.00507
AFIX  43
H00V  2    0.495468    0.675819    0.688161    11.00000   -1.20000
AFIX   0
C00W  1    0.875051    0.451078    0.229529    11.00000    0.03422    0.03921 =
         0.04206    0.01511    0.00552    0.00668
C00X  1    0.544679    0.757328    0.461821    11.00000    0.03448    0.04702 =
         0.05882    0.02902    0.01832    0.00458
C00Y  1    0.510059    0.693710    0.602035    11.00000    0.02779    0.02460 =
         0.05061    0.01156    0.01035   -0.00389
C00Z  1    0.860395    0.514731    0.143624    11.00000    0.04501    0.03886 =
         0.04731    0.01792    0.01910    0.01419
C010  1    0.723128    0.469630    0.251724    11.00000    0.03169    0.05164 =
         0.03613    0.02055    0.00626    0.01386
C011  1    0.718748    0.511665    0.521276    11.00000    0.03669    0.03610 =
         0.04380    0.01017    0.01896    0.00690
C012  1    0.831607    0.397882    0.558275    11.00000    0.04595    0.03034 =
         0.03759    0.00681    0.00972    0.00172
AFIX  43
H012  2    0.799007    0.414258    0.600152    11.00000   -1.20000
AFIX   0
C013  1    0.709425    0.799042    0.393293    11.00000    0.03218    0.03221 =
         0.05814    0.02518    0.01680    0.00404
C014  1    0.695280    0.473015    0.314542    11.00000    0.04340    0.02828 =
         0.04803    0.00980    0.01929    0.00706
AFIX  43
H014  2    0.591342    0.483502    0.327384    11.00000   -1.20000
AFIX   0
C015  1    0.730635    0.936799    0.336777    11.00000    0.03213    0.04115 =
         0.05474    0.02694    0.02143    0.00504
C016  1    0.920429    1.045426    0.417405    11.00000    0.04437    0.03501 =
         0.04864    0.00287    0.00785    0.00031
AFIX  43
H016  2    0.949728    1.081632    0.460515    11.00000   -1.20000
AFIX   0
C017  1    0.821820    0.460819    0.357805    11.00000    0.03831    0.03083 =
         0.03362    0.00609    0.01414    0.00730
C018  1    0.592824    0.875159    0.322881    11.00000    0.04486    0.03164 =
         0.06579    0.02632    0.02611    0.00514
C019  1    0.972599    0.439925    0.337641    11.00000    0.03428    0.04234 =
         0.04185    0.02159    0.00988    0.00488
AFIX  43
H019  2    1.056697    0.428383    0.365914    11.00000   -1.20000
AFIX   0
C01A  1    0.396826    0.812683    0.591542    11.00000    0.03650    0.03380 =
         0.04535    0.00864    0.01010    0.00522
AFIX  43
H01A  2    0.377201    0.847922    0.567656    11.00000   -1.20000
AFIX   0
C01B  1    0.429330    0.827863    0.394714    11.00000    0.02526    0.03732 =
         0.07630    0.02575    0.02776    0.00999
C01C  1    0.903340    0.450657    0.166191    11.00000    0.05441    0.04603 =
         0.04764    0.02231    0.02182    0.03087
C01D  1    0.994273    0.436757    0.276535    11.00000    0.04995    0.04011 =
         0.03480    0.01302    0.01332    0.00148
C01E  1    0.703395    0.563313    0.062844    11.00000    0.04970    0.04365 =
         0.02690    0.00853    0.01809    0.00351
AFIX  43
H01E  2    0.638185    0.553326    0.021635    11.00000   -1.20000
AFIX   0
C01F  1    0.898954    0.593343    0.181283    11.00000    0.04592    0.05837 =
         0.03154    0.02165    0.01723    0.01285
C01G  1    0.975506    0.995357    0.308062    11.00000    0.03082    0.05540 =
         0.06698    0.02619    0.02003   -0.00026
AFIX  43
H01G  2    1.039996    0.997981    0.275851    11.00000   -1.20000
AFIX   0
C01H  1    0.401382    0.904010    0.235116    11.00000    0.05890    0.02675 =
         0.04446    0.01887    0.02385    0.01741
C01I  1    1.017710    1.045806    0.371202    11.00000    0.03042    0.03414 =
         0.06236    0.00882    0.02085   -0.00205
C01J  1    0.912307    0.330614    0.538393    11.00000    0.03665    0.02917 =
         0.05908    0.02427    0.00758   -0.00922
AFIX  43
H01J  2    0.937872    0.301931    0.567391    11.00000   -1.20000
AFIX   0
C01K  1    0.479223    0.849336    0.262056    11.00000    0.03395    0.04435 =
         0.05034    0.02489    0.01327    0.00247
C01L  1    0.955999    0.304726    0.477215    11.00000    0.03712    0.04306 =
         0.05745    0.02698    0.01083    0.00364
AFIX  43
H01L  2    1.010110    0.258017    0.464325    11.00000   -1.20000
AFIX   0
C01M  1    0.347876    0.826781    0.652619    11.00000    0.04265    0.03749 =
         0.05118    0.00845    0.02390    0.00710
AFIX  43
H01M  2    0.291882    0.871824    0.670291    11.00000   -1.20000
AFIX   0
C01N  1    0.380234    0.775564    0.687869    11.00000    0.06520    0.04955 =
         0.04358    0.01118    0.02346    0.00592
AFIX  43
H01N  2    0.343700    0.785281    0.728768    11.00000   -1.20000
AFIX   0
C01O  1    0.840815    0.657244    0.164259    11.00000    0.05326    0.04049 =
         0.04455    0.01097    0.02034    0.00691
AFIX  43
H01O  2    0.868361    0.710464    0.192540    11.00000   -1.20000
AFIX   0
C01P  1    0.742737    0.639790    0.105213    11.00000    0.06445    0.04716 =
         0.03555    0.01658    0.01673    0.01120
C01Q  1    0.777665    0.991905    0.401529    11.00000    0.04002    0.01953 =
         0.05732    0.01089    0.01662    0.00672
C01R  1    0.837004    0.940146    0.291563    11.00000    0.05549    0.03601 =
         0.04518    0.01994    0.01793    0.00531
C01S  1    0.425213    0.768683    0.227629    11.00000    0.05178    0.03041 =
         0.07625    0.02181    0.03432    0.00391
C01T  1    0.760847    0.500289    0.081300    11.00000    0.04533    0.04167 =
         0.04883    0.01623    0.01392    0.00749
C01U  1    0.987230    0.384527    0.126690    11.00000    0.06161    0.04146 =
         0.04257    0.01596    0.01862    0.01811
C01V  1    0.306434    0.745381    0.171896    11.00000    0.06109    0.04638 =
         0.05439    0.01657    0.01737    0.00294
AFIX  43
H01V  2    0.271845    0.690588    0.150215    11.00000   -1.20000
AFIX   0
C01W  1    0.286006    0.882826    0.183084    11.00000    0.04689    0.05187 =
         0.05734    0.02390    0.01500    0.00483
AFIX  43
H01W  2    0.235146    0.922137    0.169319    11.00000   -1.20000
AFIX   0
C01X  1    1.120310    0.395981    0.097760    11.00000    0.06607    0.07436 =
         0.04218    0.02378    0.01351    0.03441
C01Y  1    1.214267    0.335913    0.068609    11.00000    0.08169    0.06022 =
         0.06275    0.02476    0.04080    0.03435
AFIX  43
H01Y  2    1.310918    0.347593    0.052860    11.00000   -1.20000
AFIX   0
C01Z  1    0.239034    0.800870    0.148075    11.00000    0.07898    0.04966 =
         0.05515    0.00409    0.00756    0.00102
C020  1    0.936242    0.303296    0.117885    11.00000    0.07333    0.03763 =
         0.04717    0.00384    0.00742    0.00203
C021  1    1.162028    0.258192    0.063282    11.00000    0.10750    0.09780 =
         0.05565    0.04015    0.03270    0.03887
C022  1    1.024306    0.242504    0.088922    11.00000    0.15043    0.04883 =
         0.07359    0.02787    0.03378    0.05365
AFIX  43
H022  2    0.991071    0.189776    0.086425    11.00000   -1.20000
AFIX   0
HKLF 4


REM  esp24160_auto_a.res in P-1
REM wR2 = 0.2727, GooF = S = 0.852, Restrained GooF = 0.852 for all data
REM R1 = 0.0882 for 3973 Fo > 4sig(Fo) and 0.1899 for all 11740 data
REM 667 parameters refined using 0 restraints

END

WGHT      0.0000      0.0000

REM Highest difference peak  0.590,  deepest hole -0.457,  1-sigma level  0.103
Q1    1   0.5170  0.4525  0.2497  11.00000  0.05    0.59
;
_shelx_res_checksum              68268
_shelx_fab_file                  
;
-10 -4 5 -0.3930 -0.0233
-10 -4 6 0.9062 -0.1542
-10 -3 2 2.3504 0.1666
-10 -3 3 2.0674 0.1022
-10 -3 4 1.2368 0.0241
-10 -3 5 2.1526 -0.0043
-10 -3 6 1.6419 -0.1105
-10 -3 7 1.0009 -0.0278
-10 -3 8 1.2515 0.1010
-10 -2 1 0.9958 0.0867
-10 -2 2 3.1811 0.1102
-10 -2 3 3.6254 -0.0191
-10 -2 4 3.7127 0.0514
-10 -2 5 1.6870 0.0158
-10 -2 6 -0.0195 -0.1000
-10 -2 7 1.8596 0.0033
-10 -2 8 2.2290 0.0868
-10 -2 9 -0.2053 0.0732
-10 -1 1 1.1163 0.0718
-10 -1 2 4.3774 -0.1013
-10 -1 3 5.1411 -0.0858
-10 -1 4 1.5931 0.0656
-10 -1 5 -1.8016 -0.0458
-10 -1 6 1.0727 -0.0994
-10 -1 7 3.9711 0.0249
-10 -1 8 1.0739 0.0725
-10 -1 9 -1.3039 0.0999
-10 0 1 2.8796 -0.0606
-10 0 2 5.2307 -0.2240
-10 0 3 1.8731 -0.0070
-10 0 4 -2.5374 0.0777
-10 0 5 -0.1952 -0.0591
-10 0 6 4.5272 -0.0449
-10 0 7 3.0002 0.0014
-10 0 8 -0.5096 0.0309
-10 0 9 -0.2372 0.1550
-10 1 1 3.2211 -0.2178
-10 1 2 1.1690 -0.1486
-10 1 3 -2.5328 0.1103
-10 1 4 -1.4056 0.0737
-10 1 5 2.9201 0.0025
-10 1 6 3.0035 -0.0050
-10 1 7 0.3223 -0.0576
-10 1 8 0.0253 0.0651
-10 1 9 1.0151 0.2272
-10 2 1 -0.7276 -0.2956
-10 2 2 -2.4452 -0.0664
-10 2 3 -1.7344 0.0809
-10 2 4 0.0657 0.0798
-10 2 5 -0.1348 0.0891
-10 2 6 -0.8899 -0.0408
-10 2 7 -0.3941 -0.0735
-10 2 8 0.1554 0.1384
-10 2 9 0.5058 0.1719
-10 3 1 -1.3084 -0.3167
-10 3 2 0.4064 -0.1041
-10 3 3 -0.6026 0.0327
-10 3 4 -3.4360 0.1433
-10 3 5 -3.5118 0.0641
-10 3 6 -1.3022 -0.1005
-10 3 7 -0.5413 0.0200
-10 3 8 -0.2933 0.1689
-10 4 1 4.0351 -0.2822
-10 4 2 2.1732 -0.1083
-10 4 3 -3.4069 0.0500
-10 4 4 -4.9797 0.0860
-10 4 5 -2.0547 -0.0446
-10 4 6 -0.4687 -0.0268
-10 4 7 -0.4886 0.1127
-10 5 1 4.6088 -0.1884
-10 5 2 -1.0667 -0.0944
-10 5 3 -4.1422 -0.0368
-10 5 4 -2.2496 -0.0458
-10 5 5 -0.4710 -0.0287
-10 5 6 -0.5916 0.0288
-10 6 1 0.1312 -0.1346
-10 6 2 -2.0804 -0.1535
-10 6 3 -1.5388 -0.1162
-10 6 4 -0.5899 -0.0323
-9 -9 3 0.6350 0.1112
-9 -9 4 0.6133 0.1769
-9 -9 5 -0.6794 0.0677
-9 -9 6 -1.9326 0.1069
-9 -9 7 -1.2313 0.1629
-9 -9 8 2.7669 0.0722
-9 -9 9 3.3827 0.0212
-9 -9 10 -3.0233 0.0742
-9 -9 11 -4.6916 -0.0179
-9 -8 1 -2.7984 -0.3624
-9 -8 2 -1.7602 -0.0681
-9 -8 3 0.0119 0.1781
-9 -8 4 -0.8196 0.0436
-9 -8 5 -3.0770 -0.0306
-9 -8 6 -2.9249 0.1333
-9 -8 7 1.8005 0.1990
-9 -8 8 4.2615 0.0646
-9 -8 9 -1.7359 0.0184
-9 -8 10 -4.5856 0.0361
-9 -8 11 0.3282 -0.0944
-9 -8 12 -0.3115 -0.1129
-9 -8 13 -4.1314 0.0919
-9 -7 1 -3.2786 -0.2582
-9 -7 2 -1.1976 0.0842
-9 -7 3 -1.0539 0.0374
-9 -7 4 -3.2807 -0.1919
-9 -7 5 -3.9951 -0.1124
-9 -7 6 -0.5889 0.1237
-9 -7 7 2.7725 0.1086
-9 -7 8 -0.6305 -0.0308
-9 -7 9 -3.0278 0.0239
-9 -7 10 1.7869 0.0138
-9 -7 11 1.2055 -0.1720
-9 -7 12 -4.8074 -0.1449
-9 -7 13 -3.2684 0.1073
-9 -7 14 1.1676 0.2532
-9 -6 1 0.0631 0.0815
-9 -6 2 0.2621 0.2338
-9 -6 3 -1.9101 -0.0318
-9 -6 4 -2.8588 -0.2280
-9 -6 5 -1.7863 -0.0740
-9 -6 6 -0.1223 0.1055
-9 -6 7 -1.1600 0.0143
-9 -6 8 -1.9022 -0.0170
-9 -6 9 2.5071 0.0990
-9 -6 10 2.8128 -0.0237
-9 -6 11 -3.6899 -0.1963
-9 -6 12 -3.8175 -0.0487
-9 -6 13 1.3455 0.1984
-9 -6 14 1.5816 0.2200
-9 -6 15 -0.9708 0.0989
-9 -5 1 3.0023 0.4654
-9 -5 2 0.0763 0.3980
-9 -5 3 -0.6473 0.0103
-9 -5 4 -0.6073 -0.1863
-9 -5 5 -1.7599 -0.0176
-9 -5 6 -2.7364 0.0587
-9 -5 7 -2.5729 -0.0618
-9 -5 8 0.6941 0.0206
-9 -5 9 2.3126 0.1068
-9 -5 10 -2.0297 -0.0476
-9 -5 11 -3.2655 -0.0877
-9 -5 12 1.1361 0.0633
-9 -5 13 1.5774 0.1105
-9 -5 14 -2.1733 0.0804
-9 -5 15 -2.9125 0.1501
-9 -4 1 0.4338 0.6525
-9 -4 2 -0.4033 0.4173
-9 -4 3 0.9930 -0.0448
-9 -4 4 -0.9072 -0.1650
-9 -4 5 -3.0834 -0.0047
-9 -4 6 -3.5818 -0.0828
-9 -4 7 -2.8806 -0.1533
-9 -4 8 -1.0916 0.0304
-9 -4 9 -1.4573 0.0653
-9 -4 10 -2.1327 -0.0443
-9 -4 11 0.6336 -0.0236
-9 -4 12 1.6517 -0.0195
-9 -4 13 -2.0590 -0.0555
-9 -4 14 -4.0289 0.0739
-9 -4 15 -0.6480 0.1940
-9 -4 16 2.4637 0.1355
-9 -3 1 -2.7868 0.6175
-9 -3 2 0.5454 0.3066
-9 -3 3 0.8174 -0.0970
-9 -3 4 -1.1033 -0.0826
-9 -3 5 -2.2428 -0.0258
-9 -3 6 -4.5993 -0.1711
-9 -3 7 -4.8286 -0.1012
-9 -3 8 -2.0869 0.0511
-9 -3 9 -0.8350 -0.0170
-9 -3 10 0.2501 -0.0462
-9 -3 11 1.9395 -0.0042
-9 -3 12 0.4020 -0.0655
-9 -3 13 -2.6797 -0.0269
-9 -3 14 -1.7369 0.1056
-9 -3 15 1.5477 0.0767
-9 -3 16 1.4634 0.0577
-9 -2 1 -1.6119 0.5491
-9 -2 2 0.8644 0.1813
-9 -2 3 0.8240 -0.0789
-9 -2 4 0.6784 0.0379
-9 -2 5 -2.7845 0.0122
-9 -2 6 -5.9479 -0.0771
-9 -2 7 -2.9869 0.0188
-9 -2 8 0.0513 0.0027
-9 -2 9 -0.1014 -0.0628
-9 -2 10 1.4372 0.0462
-9 -2 11 3.1715 0.0621
-9 -2 12 0.9565 -0.0278
-9 -2 13 -1.2982 0.0070
-9 -2 14 0.0824 0.0163
-9 -2 15 1.3945 -0.0045
-9 -2 16 0.6791 0.0788
-9 -1 1 -0.7515 0.3654
-9 -1 2 0.0898 -0.0720
-9 -1 3 1.5927 -0.0742
-9 -1 4 -0.2085 0.1184
-9 -1 5 -4.6726 0.0286
-9 -1 6 -3.7531 0.0070
-9 -1 7 -0.4597 0.0654
-9 -1 8 -0.9362 -0.0278
-9 -1 9 -0.2103 -0.0011
-9 -1 10 3.4372 0.1007
-9 -1 11 3.5248 0.0091
-9 -1 12 0.1191 -0.0646
-9 -1 13 -0.7272 -0.0423
-9 -1 14 1.0013 -0.0466
-9 -1 15 1.5059 -0.0307
-9 -1 16 0.5632 -0.0563
-9 0 1 -1.6368 -0.0891
-9 0 2 0.0533 -0.3286
-9 0 3 0.6424 -0.0148
-9 0 4 -2.5002 0.0607
-9 0 5 -3.7967 -0.0557
-9 0 6 -2.2176 0.0929
-9 0 7 -2.3021 0.1203
-9 0 8 -1.6371 -0.0223
-9 0 9 2.0007 0.0051
-9 0 10 3.5169 0.0110
-9 0 11 0.8209 -0.0666
-9 0 12 -0.7892 -0.0569
-9 0 13 0.9190 -0.0319
-9 0 14 1.8896 -0.0434
-9 0 15 0.9741 -0.1669
-9 1 1 -0.8436 -0.4255
-9 1 2 0.6250 -0.1651
-9 1 3 0.1067 0.1188
-9 1 4 -1.8523 -0.0961
-9 1 5 -3.0736 -0.0427
-9 1 6 -3.5762 0.2105
-9 1 7 -2.0155 0.0839
-9 1 8 1.4814 -0.0561
-9 1 9 2.8986 -0.0021
-9 1 10 0.8253 0.0025
-9 1 11 -0.4549 -0.0040
-9 1 12 1.3198 0.0230
-9 1 13 2.0553 0.0548
-9 1 14 0.6923 -0.0427
-9 1 15 0.5379 -0.3309
-9 2 1 0.3476 -0.1176
-9 2 2 1.7973 0.3571
-9 2 3 1.3482 0.1196
-9 2 4 -1.5421 -0.2196
-9 2 5 -3.8825 0.0271
-9 2 6 -2.3021 0.1364
-9 2 7 1.4796 -0.0307
-9 2 8 2.6453 -0.0179
-9 2 9 0.8296 0.0454
-9 2 10 -0.0667 0.0332
-9 2 11 1.7828 0.0249
-9 2 12 2.2874 0.0807
-9 2 13 -0.1697 0.1176
-9 2 14 -0.2432 -0.1370
-9 2 15 1.8068 -0.3971
-9 3 1 0.5815 0.5889
-9 3 2 2.5881 0.5903
-9 3 3 0.8955 -0.1045
-9 3 4 -2.4592 -0.2522
-9 3 5 -2.5628 -0.0030
-9 3 6 0.2940 -0.0120
-9 3 7 1.4875 -0.0367
-9 3 8 0.3627 0.0107
-9 3 9 -0.1240 -0.0004
-9 3 10 1.7019 -0.0303
-9 3 11 2.6251 -0.0190
-9 3 12 -0.1559 0.0872
-9 3 13 -1.0430 0.0172
-9 3 14 1.7006 -0.2903
-9 4 1 0.9188 0.8997
-9 4 2 1.9101 0.3484
-9 4 3 0.3108 -0.2130
-9 4 4 -1.0998 -0.1393
-9 4 5 -0.6798 -0.0239
-9 4 6 -0.2497 -0.0273
-9 4 7 -0.7272 -0.0190
-9 4 8 -0.6531 -0.0339
-9 4 9 0.9307 -0.0374
-9 4 10 2.4203 -0.0641
-9 4 11 0.9553 -0.0200
-9 4 12 -0.2091 0.0529
-9 4 13 2.1141 -0.1233
-9 5 1 1.2869 0.7073
-9 5 2 2.1523 0.1720
-9 5 3 1.5838 -0.0563
-9 5 4 0.2932 -0.0219
-9 5 5 -0.6442 -0.0023
-9 5 6 -1.3922 0.0101
-9 5 7 -1.1731 -0.0122
-9 5 8 0.0306 0.0093
-9 5 9 1.3114 0.0116
-9 5 10 1.2255 -0.0283
-9 5 11 0.7780 0.0484
-9 5 12 2.6388 0.0326
-9 5 13 3.1769 -0.1429
-9 6 1 1.2043 0.4709
-9 6 2 1.9214 0.1334
-9 6 3 0.9424 -0.0180
-9 6 4 -0.0858 -0.0283
-9 6 5 -1.3718 0.0296
-9 6 6 -1.9409 0.0208
-9 6 7 -0.7991 0.0153
-9 6 8 0.2321 0.0637
-9 6 9 0.2117 0.0176
-9 6 10 0.0699 0.0111
-9 6 11 1.4051 0.0542
-9 6 12 2.2502 -0.0522
-9 7 1 -0.9463 0.1814
-9 7 2 -1.1128 -0.0419
-9 7 3 -0.4197 -0.0892
-9 7 4 -1.1286 -0.0057
-9 7 5 -3.2588 0.0196
-9 7 6 -2.3101 -0.0282
-9 7 7 -0.1924 0.0294
-9 7 8 -0.1238 0.0451
-9 7 9 -0.8660 -0.0333
-9 7 10 -0.5513 -0.0429
-9 7 11 0.4995 -0.0807
-9 8 1 -3.6669 -0.0563
-9 8 2 -1.2757 -0.0579
-9 8 3 0.0638 -0.0125
-9 8 4 -3.4444 -0.0007
-9 8 5 -4.2762 -0.0590
-9 8 6 -0.8548 -0.0129
-9 8 7 0.5905 0.0692
-9 8 8 -0.4215 -0.0159
-9 8 9 -1.0139 -0.0922
-9 9 1 -1.5086 0.1247
-9 9 2 2.2684 0.1148
-9 9 3 -0.8892 0.0153
-9 9 4 -4.5899 -0.0503
-9 9 5 -2.0074 -0.0140
-9 9 6 0.6752 0.0785
-9 9 7 0.2117 0.0144
-9 9 8 -0.7147 -0.0710
-9 10 1 2.8849 0.3273
-9 10 2 2.1992 0.1002
-9 10 3 -2.4407 0.0072
-9 10 4 -2.2435 0.0446
-9 10 5 0.0940 0.0864
-9 10 6 0.2338 -0.0005
-9 11 1 2.4482 0.1750
-9 11 2 -0.1159 0.0735
-9 11 3 -1.0455 0.1472
-8 -12 3 1.5266 0.1191
-8 -12 4 3.4128 0.1349
-8 -12 5 1.1714 -0.0876
-8 -12 6 -2.2899 -0.1343
-8 -12 7 -4.3704 0.1047
-8 -12 8 -3.1078 0.1722
-8 -12 9 -1.2679 -0.0251
-8 -12 10 -0.0795 -0.1023
-8 -12 11 1.6776 0.1142
-8 -12 12 1.2258 0.2277
-8 -12 13 0.5623 0.0009
-8 -11 1 -2.7145 -0.0205
-8 -11 2 -2.0707 -0.0270
-8 -11 3 1.6936 0.1138
-8 -11 4 2.7222 0.1090
-8 -11 5 0.9471 -0.0091
-8 -11 6 -1.8789 0.0959
-8 -11 7 -3.3550 0.1991
-8 -11 8 -3.6269 0.0311
-8 -11 9 -2.1341 -0.1341
-8 -11 10 0.9947 -0.0066
-8 -11 11 0.7435 0.2021
-8 -11 12 0.8524 0.1255
-8 -11 13 4.2585 -0.0370
-8 -11 14 2.1130 -0.0170
-8 -11 15 -2.1628 0.0155
-8 -10 1 -3.3784 -0.2769
-8 -10 2 -1.4955 -0.2409
-8 -10 3 1.3473 0.0558
-8 -10 4 3.0502 0.1038
-8 -10 5 2.1819 0.0428
-8 -10 6 -0.4208 0.0976
-8 -10 7 -3.2547 0.0572
-8 -10 8 -3.5512 -0.0997
-8 -10 9 -0.5932 -0.1392
-8 -10 10 -1.0239 0.0017
-8 -10 11 -1.0801 0.0663
-8 -10 12 5.3142 -0.0164
-8 -10 13 5.6534 -0.0133
-8 -10 14 -0.8603 0.0114
-8 -10 15 -1.6747 -0.0014
-8 -10 16 -1.1271 -0.0076
-8 -10 17 -1.8744 -0.1377
-8 -9 1 -2.1564 -0.5035
-8 -9 2 -1.3731 -0.1864
-8 -9 3 1.9652 0.1296
-8 -9 4 4.2762 0.0440
-8 -9 5 2.8718 -0.0041
-8 -9 6 -0.7308 0.0939
-8 -9 7 -2.8661 0.0847
-8 -9 8 -1.4151 -0.0442
-8 -9 9 -2.5722 -0.0802
-8 -9 10 -4.1231 -0.0120
-8 -9 11 2.8371 -0.0333
-8 -9 12 5.9093 -0.0454
-8 -9 13 -1.0091 0.0012
-8 -9 14 -2.2278 -0.0098
-8 -9 15 0.7916 0.0209
-8 -9 16 -0.1547 -0.0121
-8 -9 17 -0.3863 -0.1290
-8 -8 1 -2.9347 -0.3374
-8 -8 2 -0.9090 0.0568
-8 -8 3 3.6338 0.0921
-8 -8 4 4.1004 -0.0391
-8 -8 5 1.2296 0.0751
-8 -8 6 -1.1751 0.2174
-8 -8 7 -0.8039 0.1479
-8 -8 8 -2.0327 0.0153
-8 -8 9 -4.9724 0.0173
-8 -8 10 -0.1399 0.0015
-8 -8 11 3.9996 -0.0588
-8 -8 12 -2.4353 -0.0057
-8 -8 13 -3.9977 0.0079
-8 -8 14 2.0349 -0.0034
-8 -8 15 2.3352 0.0549
-8 -8 16 -0.5053 0.0095
-8 -8 17 -1.1454 -0.0417
-8 -8 18 -0.4952 -0.0074
-8 -7 1 -3.6773 -0.1188
-8 -7 2 1.4823 0.0672
-8 -7 3 3.2491 -0.0447
-8 -7 4 0.9474 -0.0437
-8 -7 5 -0.7897 0.0879
-8 -7 6 -0.2902 0.1106
-8 -7 7 -0.4062 0.0294
-8 -7 8 -3.1871 0.0233
-8 -7 9 -1.2592 0.0314
-8 -7 10 2.4119 -0.0509
-8 -7 11 -2.8242 -0.0202
-8 -7 12 -5.3595 0.0334
-8 -7 13 1.9080 -0.0657
-8 -7 14 4.2565 -0.0664
-8 -7 15 -0.2291 0.0326
-8 -7 16 -1.9710 0.0358
-8 -7 17 0.6076 -0.0067
-8 -7 18 2.5107 -0.0247
-8 -7 19 -0.2028 0.0306
-8 -6 1 -0.7288 -0.0361
-8 -6 2 1.5473 -0.0135
-8 -6 3 -0.6801 -0.1099
-8 -6 4 -1.7611 -0.1265
-8 -6 5 -0.6540 -0.1047
-8 -6 6 0.4326 -0.0946
-8 -6 7 -0.9011 -0.0659
-8 -6 8 -1.1971 -0.0119
-8 -6 9 1.0108 -0.0376
-8 -6 10 -1.7557 -0.0226
-8 -6 11 -4.5352 0.0708
-8 -6 12 1.1238 -0.0316
-8 -6 13 4.9694 -0.1740
-8 -6 14 0.9819 -0.0684
-8 -6 15 -2.2604 0.0690
-8 -6 16 0.0191 0.0373
-8 -6 17 2.3922 -0.0437
-8 -6 18 -0.8530 -0.0332
-8 -6 19 -2.5892 0.0391
-8 -5 1 0.2789 0.0626
-8 -5 2 -1.7418 -0.0116
-8 -5 3 -2.0577 -0.1414
-8 -5 4 -0.6242 -0.1793
-8 -5 5 0.5771 -0.1202
-8 -5 6 0.7935 -0.0903
-8 -5 7 -0.6241 -0.0727
-8 -5 8 -0.8461 -0.0429
-8 -5 9 -0.9720 -0.0195
-8 -5 10 -2.0291 0.0698
-8 -5 11 0.6675 0.0807
-8 -5 12 4.2833 -0.0579
-8 -5 13 2.8251 -0.0689
-8 -5 14 -0.2113 0.0661
-8 -5 15 0.2052 0.0820
-8 -5 16 0.7629 -0.0162
-8 -5 17 -3.1370 -0.0452
-8 -5 18 -4.2095 -0.0093
-8 -5 19 2.1840 0.0877
-8 -4 1 -1.3186 0.0908
-8 -4 2 -0.6786 -0.0272
-8 -4 3 0.6298 -0.0920
-8 -4 4 0.6210 -0.0016
-8 -4 5 1.5381 0.0362
-8 -4 6 0.5945 -0.0617
-8 -4 7 -2.0559 -0.0854
-8 -4 8 -1.5598 -0.0507
-8 -4 9 0.2176 -0.0236
-8 -4 10 1.0655 0.0596
-8 -4 11 2.2133 0.1040
-8 -4 12 2.8587 0.0638
-8 -4 13 2.6523 0.0567
-8 -4 14 2.6293 0.0553
-8 -4 15 0.9449 -0.0046
-8 -4 16 -4.1473 -0.0278
-8 -4 17 -5.1967 -0.0204
-8 -4 18 2.4200 0.0171
-8 -4 19 6.0011 0.2049
-8 -3 1 1.5487 0.0093
-8 -3 2 2.4696 -0.0580
-8 -3 3 0.4818 0.0247
-8 -3 4 0.7580 0.1359
-8 -3 5 1.6956 0.0225
-8 -3 6 -1.6075 -0.1035
-8 -3 7 -2.7125 -0.0684
-8 -3 8 1.0834 -0.0808
-8 -3 9 2.4624 -0.0849
-8 -3 10 0.5359 0.0647
-8 -3 11 0.4551 0.1350
-8 -3 12 2.5316 0.0350
-8 -3 13 3.9494 -0.0312
-8 -3 14 2.6250 -0.0363
-8 -3 15 -2.3281 -0.0284
-8 -3 16 -4.1813 -0.0294
-8 -3 17 2.7093 -0.0643
-8 -3 18 6.8693 0.0431
-8 -3 19 1.3990 0.2192
-8 -2 1 3.9258 -0.0524
-8 -2 2 0.5550 -0.1090
-8 -2 3 -0.5532 0.0181
-8 -2 4 1.9325 0.0766
-8 -2 5 -0.0062 -0.0160
-8 -2 6 -2.8810 0.0142
-8 -2 7 0.8519 0.0548
-8 -2 8 4.2900 -0.0682
-8 -2 9 1.8492 -0.0602
-8 -2 10 -0.6528 0.0695
-8 -2 11 0.0195 0.0141
-8 -2 12 1.7126 -0.0728
-8 -2 13 2.3768 -0.0307
-8 -2 14 -0.1326 0.0000
-8 -2 15 -2.0219 -0.0083
-8 -2 16 2.8553 -0.0539
-8 -2 17 7.0063 -0.0633
-8 -2 18 2.5629 0.0584
-8 -2 19 -1.7802 0.1197
-8 -1 1 0.9556 -0.1826
-8 -1 2 -0.5717 -0.2658
-8 -1 3 1.7869 -0.0394
-8 -1 4 1.5033 0.1086
-8 -1 5 -1.7484 0.1448
-8 -1 6 0.1510 0.2326
-8 -1 7 4.9441 0.1390
-8 -1 8 5.0971 -0.0486
-8 -1 9 1.9993 -0.0223
-8 -1 10 -0.2775 0.0042
-8 -1 11 -1.0142 -0.0459
-8 -1 12 -0.3145 0.0140
-8 -1 13 0.0153 0.0481
-8 -1 14 -0.7126 0.0185
-8 -1 15 1.5505 0.0299
-8 -1 16 5.3417 0.0053
-8 -1 17 3.9137 -0.0116
-8 -1 18 0.0136 0.0518
-8 -1 19 -0.9643 0.1281
-8 0 1 0.2654 -0.4894
-8 0 2 1.7098 -0.3520
-8 0 3 1.8113 0.0920
-8 0 4 -0.7480 0.2024
-8 0 5 -0.6457 0.1835
-8 0 6 3.3850 0.1964
-8 0 7 5.8614 0.0389
-8 0 8 4.8692 -0.0516
-8 0 9 2.2567 -0.0029
-8 0 10 -0.8790 -0.0167
-8 0 11 -2.2224 0.0089
-8 0 12 -0.7344 0.0249
-8 0 13 -0.2564 -0.0379
-8 0 14 -0.8439 0.0159
-8 0 15 1.1176 0.0798
-8 0 16 3.1423 0.0018
-8 0 17 2.5834 -0.0207
-8 0 18 0.3903 0.1007
-8 0 19 -2.1264 0.1845
-8 1 1 1.5825 -0.6596
-8 1 2 0.9754 -0.1258
-8 1 3 -0.7669 0.1822
-8 1 4 -0.9509 -0.0177
-8 1 5 1.1894 -0.0368
-8 1 6 3.1503 0.0329
-8 1 7 3.9572 -0.0183
-8 1 8 3.3771 0.0022
-8 1 9 0.6628 0.0041
-8 1 10 -1.7238 -0.0202
-8 1 11 -0.4778 -0.0252
-8 1 12 0.9980 -0.1054
-8 1 13 -1.2984 -0.0853
-8 1 14 -2.8998 0.0354
-8 1 15 -0.2538 -0.0045
-8 1 16 2.8831 -0.0783
-8 1 17 2.2861 0.0074
-8 1 18 -1.5977 0.0990
-8 2 1 0.3015 -0.4063
-8 2 2 -0.6364 0.1261
-8 2 3 -0.2382 -0.0656
-8 2 4 0.7659 -0.2698
-8 2 5 0.9086 -0.0460
-8 2 6 1.0565 0.0463
-8 2 7 1.6297 0.0093
-8 2 8 0.9737 0.0096
-8 2 9 -0.6561 -0.0040
-8 2 10 0.0728 0.0082
-8 2 11 2.7044 -0.0379
-8 2 12 1.2922 -0.0744
-8 2 13 -2.9117 0.0066
-8 2 14 -2.8672 0.0072
-8 2 15 0.3777 -0.0550
-8 2 16 1.6550 -0.0152
-8 2 17 -0.3982 0.0193
-8 2 18 -2.5193 -0.0353
-8 3 1 0.4168 0.0020
-8 3 2 0.9042 0.0934
-8 3 3 1.5475 -0.2395
-8 3 4 0.9173 -0.0900
-8 3 5 -0.4207 0.0951
-8 3 6 -0.1269 -0.0199
-8 3 7 0.4887 -0.0656
-8 3 8 -0.4747 -0.0128
-8 3 9 -0.4863 0.0530
-8 3 10 2.5785 0.0724
-8 3 11 3.7316 0.0365
-8 3 12 0.4686 0.0610
-8 3 13 -1.8923 0.0590
-8 3 14 -2.0727 0.0170
-8 3 15 -2.0541 0.0502
-8 3 16 -1.5638 0.0420
-8 3 17 -1.1314 -0.0200
-8 4 1 1.5655 0.2547
-8 4 2 1.2184 -0.0206
-8 4 3 0.5005 -0.1045
-8 4 4 -1.1350 0.0762
-8 4 5 -0.6988 -0.0515
-8 4 6 0.6319 -0.1682
-8 4 7 -0.3008 -0.0808
-8 4 8 -1.4380 0.0056
-8 4 9 0.5572 0.0446
-8 4 10 3.4642 0.0501
-8 4 11 3.3721 0.0736
-8 4 12 1.5453 0.0577
-8 4 13 -1.3659 -0.0006
-8 4 14 -5.1990 0.0434
-8 4 15 -5.1591 0.0628
-8 4 16 -1.4420 0.0083
-8 4 17 0.5318 0.0653
-8 5 1 0.2851 0.2050
-8 5 2 -0.9851 -0.1441
-8 5 3 -2.4681 -0.0393
-8 5 4 -1.4456 -0.0203
-8 5 5 1.3142 -0.1191
-8 5 6 0.8827 -0.0573
-8 5 7 -1.2927 -0.0282
-8 5 8 -0.8527 -0.0556
-8 5 9 1.9932 -0.0314
-8 5 10 3.9215 0.0253
-8 5 11 4.3899 0.0121
-8 5 12 2.5195 -0.0851
-8 5 13 -3.3087 -0.0607
-8 5 14 -6.7344 0.0136
-8 5 15 -3.3011 -0.0240
-8 5 16 0.3791 0.0247
-8 6 1 -0.7040 -0.1785
-8 6 2 -2.7247 -0.2249
-8 6 3 -2.2447 0.0115
-8 6 4 1.9690 0.0666
-8 6 5 2.6427 0.1128
-8 6 6 -0.1850 0.0633
-8 6 7 -0.6591 -0.0696
-8 6 8 1.3608 -0.0660
-8 6 9 2.9697 0.0165
-8 6 10 4.2990 0.0212
-8 6 11 5.4350 -0.0827
-8 6 12 2.4313 -0.0967
-8 6 13 -3.1423 -0.0072
-8 6 14 -3.8928 -0.0551
-8 6 15 -0.8020 -0.0710
-8 7 1 -1.0007 -0.3742
-8 7 2 -2.1382 -0.0659
-8 7 3 2.0638 0.1281
-8 7 4 3.6765 0.2075
-8 7 5 0.4962 0.1737
-8 7 6 -0.4941 -0.0102
-8 7 7 1.2370 -0.0540
-8 7 8 1.9637 0.0269
-8 7 9 1.6316 0.0460
-8 7 10 3.4127 -0.0123
-8 7 11 5.2615 -0.0305
-8 7 12 2.1762 0.0400
-8 7 13 -2.0340 -0.0325
-8 7 14 -2.1643 -0.1492
-8 8 1 -1.8721 -0.1940
-8 8 2 1.0181 -0.0628
-8 8 3 3.1314 0.0184
-8 8 4 -0.0812 0.1428
-8 8 5 -1.6199 0.0571
-8 8 6 0.6328 -0.0351
-8 8 7 1.9908 0.0061
-8 8 8 -0.0135 0.0134
-8 8 9 -1.0881 -0.0026
-8 8 10 2.2631 0.0057
-8 8 11 3.9324 0.0627
-8 8 12 0.5521 0.0233
-8 8 13 -2.2368 -0.1453
-8 9 1 -0.2835 -0.3082
-8 9 2 1.9118 -0.3637
-8 9 3 -0.9861 -0.0618
-8 9 4 -3.0048 0.1101
-8 9 5 -0.5365 0.0301
-8 9 6 2.5233 0.0144
-8 9 7 1.5839 -0.0037
-8 9 8 -2.1452 -0.0285
-8 9 9 -1.5233 -0.0205
-8 9 10 2.2051 0.0171
-8 9 11 2.0211 0.0827
-8 9 12 -0.3342 0.0121
-8 10 1 1.6914 -0.6225
-8 10 2 -0.3805 -0.3395
-8 10 3 -2.5483 0.0764
-8 10 4 -1.4440 0.0933
-8 10 5 1.6098 0.0445
-8 10 6 3.1654 0.0282
-8 10 7 0.3196 -0.0177
-8 10 8 -1.6407 -0.0341
-8 10 9 0.5048 -0.0461
-8 10 10 1.7407 0.0801
-8 10 11 1.3864 0.2119
-8 11 1 1.3464 -0.4656
-8 11 2 0.1531 -0.0525
-8 11 3 -0.6756 0.0557
-8 11 4 -0.5923 -0.0081
-8 11 5 1.2295 -0.0074
-8 11 6 1.2105 -0.0355
-8 11 7 -0.1587 -0.0235
-8 11 8 0.1826 -0.0536
-8 11 9 0.1836 -0.0145
-8 12 1 2.6137 -0.1033
-8 12 2 1.7966 -0.0011
-8 12 3 -1.3103 -0.0916
-8 12 4 -1.7343 -0.1256
-8 12 5 -0.4932 -0.1397
-8 12 6 0.0074 -0.0374
-8 12 7 0.5170 0.0439
-8 12 8 -0.8889 -0.0523
-8 13 1 3.5720 0.0520
-8 13 2 0.1613 -0.0460
-8 13 3 -1.7801 -0.1699
-8 13 4 -1.0447 -0.2462
-8 13 5 -0.2520 -0.1106
-8 13 6 0.8313 0.1607
-8 14 1 1.3005 0.1000
-8 14 2 -0.0012 -0.0760
-8 14 3 0.6510 -0.2530
-7 -15 5 1.1975 -0.1745
-7 -15 6 1.2565 -0.2109
-7 -15 7 0.0132 -0.0825
-7 -15 8 1.4668 -0.0393
-7 -15 9 1.0357 -0.1868
-7 -15 10 0.5612 -0.0256
-7 -15 11 0.0963 0.2845
-7 -15 12 -3.2644 0.1945
-7 -14 1 0.5513 0.2600
-7 -14 2 0.5745 0.2699
-7 -14 3 -1.7693 0.1643
-7 -14 4 0.8421 0.1088
-7 -14 5 2.2601 -0.0015
-7 -14 6 0.0149 -0.1392
-7 -14 7 1.0752 -0.1109
-7 -14 8 2.3223 -0.0941
-7 -14 9 1.9761 -0.0311
-7 -14 10 1.2262 0.1876
-7 -14 11 -2.0455 0.1840
-7 -14 12 -3.0021 0.0501
-7 -14 13 0.1082 0.0457
-7 -14 14 1.4012 -0.0146
-7 -14 15 0.0694 0.0202
-7 -14 16 -1.7153 0.2028
-7 -13 1 1.4305 0.0371
-7 -13 2 -0.5761 -0.0767
-7 -13 3 0.2599 0.0202
-7 -13 4 2.4087 0.1818
-7 -13 5 0.3483 0.0067
-7 -13 6 0.5222 -0.1454
-7 -13 7 3.0853 -0.0409
-7 -13 8 3.8103 -0.0032
-7 -13 9 2.9109 0.0034
-7 -13 10 0.1811 0.0028
-7 -13 11 -0.9365 -0.0531
-7 -13 12 0.5871 0.0082
-7 -13 13 1.8879 0.0333
-7 -13 14 2.5800 -0.0164
-7 -13 15 0.3194 0.0641
-7 -13 16 -2.5075 0.1223
-7 -13 17 -1.0193 0.1236
-7 -12 1 0.9132 -0.4777
-7 -12 2 -0.1546 -0.4861
-7 -12 3 2.0305 0.0128
-7 -12 4 0.9384 0.2144
-7 -12 5 -0.3012 -0.0243
-7 -12 6 1.6674 0.0073
-7 -12 7 3.4979 0.1189
-7 -12 8 3.4469 -0.0086
-7 -12 9 1.5187 -0.0813
-7 -12 10 1.0702 -0.0806
-7 -12 11 1.5141 -0.0647
-7 -12 12 1.0706 -0.0247
-7 -12 13 2.9259 -0.0302
-7 -12 14 2.2412 -0.0069
-7 -12 15 -2.3869 -0.0076
-7 -12 16 -2.6893 -0.0218
-7 -12 17 -1.1788 0.0821
-7 -12 18 -1.2540 0.1153
-7 -12 19 -0.3821 -0.0152
-7 -11 1 -1.1156 -0.8161
-7 -11 2 0.8278 -0.3806
-7 -11 3 1.4359 0.2688
-7 -11 4 -0.6821 0.1843
-7 -11 5 -1.2022 0.0280
-7 -11 6 0.4450 0.2121
-7 -11 7 2.0159 0.1599
-7 -11 8 1.2539 0.0293
-7 -11 9 1.8747 0.0792
-7 -11 10 3.1057 0.0401
-7 -11 11 1.1856 -0.0596
-7 -11 12 2.2308 -0.0591
-7 -11 13 3.0256 0.0163
-7 -11 14 -1.9641 0.0083
-7 -11 15 -3.2836 -0.0858
-7 -11 16 -1.6644 -0.0117
-7 -11 17 -2.2569 0.1119
-7 -11 18 -0.8684 0.0509
-7 -11 19 -0.4900 -0.0480
-7 -10 1 -1.2607 -0.6388
-7 -10 2 0.8673 0.0768
-7 -10 3 -0.5142 0.2911
-7 -10 4 -2.7651 -0.0300
-7 -10 5 -2.6429 0.0640
-7 -10 6 -0.4737 0.1997
-7 -10 7 -0.1524 0.0808
-7 -10 8 1.0329 0.1400
-7 -10 9 4.2928 0.1781
-7 -10 10 3.6531 -0.0059
-7 -10 11 3.7885 -0.1119
-7 -10 12 4.7301 -0.0222
-7 -10 13 -0.4165 0.0542
-7 -10 14 -2.3046 -0.0390
-7 -10 15 0.1513 -0.0653
-7 -10 16 -1.2143 0.0497
-7 -10 17 -0.7684 0.0405
-7 -10 18 0.6596 -0.0120
-7 -10 19 -0.1506 0.0171
-7 -10 20 0.6488 0.0233
-7 -9 1 -0.7168 -0.2109
-7 -9 2 -0.7412 0.2832
-7 -9 3 -1.9151 0.0120
-7 -9 4 -2.8460 -0.1678
-7 -9 5 -1.8327 0.0229
-7 -9 6 -1.5196 -0.0302
-7 -9 7 -1.3121 -0.0633
-7 -9 8 2.8666 0.0812
-7 -9 9 5.3331 0.0514
-7 -9 10 5.9783 -0.0837
-7 -9 11 7.0339 -0.0946
-7 -9 12 2.2229 0.0056
-7 -9 13 -0.8576 0.0152
-7 -9 14 2.2198 -0.0559
-7 -9 15 1.1087 -0.0249
-7 -9 16 -0.3678 -0.0221
-7 -9 17 1.0187 -0.0631
-7 -9 18 1.2001 0.0115
-7 -9 19 2.9445 0.0788
-7 -9 20 1.5308 0.0388
-7 -9 21 -2.1195 -0.1007
-7 -8 1 -1.6878 0.2738
-7 -8 2 -0.6614 0.3612
-7 -8 3 -0.4537 -0.0659
-7 -8 4 -0.7572 -0.0963
-7 -8 5 -1.4945 -0.0761
-7 -8 6 -3.0057 -0.2221
-7 -8 7 -0.2057 -0.1618
-7 -8 8 3.7112 0.0026
-7 -8 9 4.9878 0.0482
-7 -8 10 6.6252 -0.0202
-7 -8 11 3.6627 -0.0412
-7 -8 12 -0.3428 0.0303
-7 -8 13 2.1357 0.0206
-7 -8 14 2.2028 -0.0147
-7 -8 15 -0.1078 -0.0149
-7 -8 16 0.6934 -0.0527
-7 -8 17 0.8939 -0.0279
-7 -8 18 2.8462 0.0542
-7 -8 19 2.6100 0.0740
-7 -8 20 -2.9007 -0.0126
-7 -8 21 -1.4737 -0.1802
-7 -7 1 -1.0987 0.7614
-7 -7 2 1.4545 0.3587
-7 -7 3 1.3502 -0.0505
-7 -7 4 -0.0591 -0.0086
-7 -7 5 -2.1103 -0.0771
-7 -7 6 -1.4199 -0.2205
-7 -7 7 1.4969 -0.1457
-7 -7 8 2.0519 0.0721
-7 -7 9 3.0261 0.1223
-7 -7 10 2.6244 -0.0220
-7 -7 11 -0.3728 -0.0225
-7 -7 12 0.3304 0.0673
-7 -7 13 0.8609 0.0501
-7 -7 14 -0.3115 0.0495
-7 -7 15 0.9514 0.0540
-7 -7 16 0.7927 0.0008
-7 -7 17 1.6014 -0.0050
-7 -7 18 2.8346 0.0546
-7 -7 19 -1.3957 0.0595
-7 -7 20 -1.6949 -0.0453
-7 -7 21 2.3031 -0.1242
-7 -6 1 0.7409 0.5916
-7 -6 2 2.1948 -0.0664
-7 -6 3 1.2961 -0.1042
-7 -6 4 -0.0947 0.1301
-7 -6 5 -0.3899 0.0096
-7 -6 6 1.5263 -0.2090
-7 -6 7 1.2863 -0.1113
-7 -6 8 0.0492 0.0936
-7 -6 9 0.7254 -0.0079
-7 -6 10 0.1666 -0.1326
-7 -6 11 -0.6939 -0.0066
-7 -6 12 -1.2929 0.0574
-7 -6 13 -1.5404 0.0391
-7 -6 14 0.6205 0.0923
-7 -6 15 1.3160 0.0479
-7 -6 16 1.1755 -0.0651
-7 -6 17 2.3858 -0.0229
-7 -6 18 0.9619 0.0611
-7 -6 19 1.3014 0.0164
-7 -6 20 3.5955 -0.0207
-7 -6 21 -0.6642 0.0076
-7 -6 22 -4.9559 0.0437
-7 -5 1 1.4784 -0.2337
-7 -5 2 1.7739 -0.4236
-7 -5 3 0.5818 0.0424
-7 -5 4 -0.1211 0.2648
-7 -5 5 1.9568 -0.0260
-7 -5 6 2.9904 -0.2318
-7 -5 7 0.6207 -0.0576
-7 -5 8 0.0765 0.0122
-7 -5 9 1.0398 -0.1423
-7 -5 10 0.2953 -0.0808
-7 -5 11 -1.5435 0.0424
-7 -5 12 -2.8302 -0.0245
-7 -5 13 -1.6700 -0.0059
-7 -5 14 -0.1084 0.0489
-7 -5 15 0.3172 -0.0665
-7 -5 16 0.9040 -0.0896
-7 -5 17 0.9499 0.0211
-7 -5 18 3.1210 -0.0059
-7 -5 19 5.0648 -0.0436
-7 -5 20 -1.0074 0.0208
-7 -5 21 -6.6961 0.0472
-7 -5 22 -3.1456 0.1389
-7 -4 1 2.0521 -0.6141
-7 -4 2 0.1976 -0.2933
-7 -4 3 -1.7867 0.1942
-7 -4 4 0.1380 0.2100
-7 -4 5 3.9180 -0.0824
-7 -4 6 3.4035 -0.1015
-7 -4 7 1.1426 0.0821
-7 -4 8 1.3532 0.0397
-7 -4 9 1.7644 -0.0027
-7 -4 10 0.6310 0.0938
-7 -4 11 -1.4244 -0.0079
-7 -4 12 -3.1005 -0.1144
-7 -4 13 -3.5291 0.0109
-7 -4 14 -2.3062 0.0255
-7 -4 15 -1.0602 -0.0514
-7 -4 16 -1.5837 0.0132
-7 -4 17 0.9071 0.0003
-7 -4 18 4.3296 -0.0718
-7 -4 19 -1.6497 -0.0149
-7 -4 20 -8.8470 0.0056
-7 -4 21 -5.0874 0.0534
-7 -4 22 0.7655 0.2015
-7 -3 1 0.5331 -0.5232
-7 -3 2 -3.3001 -0.2388
-7 -3 3 -2.8980 0.1178
-7 -3 4 2.2264 0.1206
-7 -3 5 4.8696 -0.0228
-7 -3 6 2.7170 0.0902
-7 -3 7 1.0865 0.2023
-7 -3 8 1.5887 0.1240
-7 -3 9 2.5817 0.1233
-7 -3 10 2.6452 0.0614
-7 -3 11 -0.3436 -0.1263
-7 -3 12 -4.6284 -0.0598
-7 -3 13 -4.3921 0.0928
-7 -3 14 -1.6994 0.0360
-7 -3 15 -3.0061 0.0089
-7 -3 16 -2.5865 0.0197
-7 -3 17 1.8043 -0.0283
-7 -3 18 -1.4823 0.0022
-7 -3 19 -8.8409 0.0013
-7 -3 20 -6.6320 -0.0216
-7 -3 21 -0.3231 0.0821
-7 -3 22 0.7567 0.0845
-7 -2 1 -2.6628 -0.6422
-7 -2 2 -4.1231 -0.2724
-7 -2 3 -0.5011 0.1491
-7 -2 4 3.2951 0.0920
-7 -2 5 2.9428 -0.0207
-7 -2 6 0.7075 0.1194
-7 -2 7 -0.0015 0.1214
-7 -2 8 1.9539 0.0286
-7 -2 9 5.1055 0.0520
-7 -2 10 4.1695 -0.0358
-7 -2 11 -1.4744 -0.0990
-7 -2 12 -3.4398 0.0321
-7 -2 13 -0.1172 0.0501
-7 -2 14 -0.4819 -0.0326
-7 -2 15 -2.9670 -0.0337
-7 -2 16 -0.5316 -0.0168
-7 -2 17 -0.4603 0.0250
-7 -2 18 -5.4895 0.0190
-7 -2 19 -5.3052 -0.0349
-7 -2 20 -0.7502 0.0094
-7 -2 21 0.6067 -0.0199
-7 -1 1 -2.5236 -0.4862
-7 -1 2 -1.4784 0.1383
-7 -1 3 0.6241 0.2962
-7 -1 4 1.3701 -0.0455
-7 -1 5 0.2532 -0.0929
-7 -1 6 -0.9470 0.0339
-7 -1 7 0.1990 -0.0690
-7 -1 8 3.8614 -0.0408
-7 -1 9 5.5252 0.0878
-7 -1 10 2.0208 0.0003
-7 -1 11 -1.0156 -0.0501
-7 -1 12 1.9737 0.0019
-7 -1 13 4.1201 -0.0286
-7 -1 14 0.5589 -0.0653
-7 -1 15 -0.9220 -0.0477
-7 -1 16 0.2101 0.0056
-7 -1 17 -1.3963 0.0145
-7 -1 18 -1.8063 -0.0252
-7 -1 19 -0.0924 0.0161
-7 -1 20 0.2474 -0.0262
-7 -1 21 0.7611 -0.1931
-7 0 1 -0.4334 0.2309
-7 0 2 -0.2602 0.5526
-7 0 3 -0.2347 0.1632
-7 0 4 -0.5080 -0.1730
-7 0 5 -0.8421 -0.0089
-7 0 6 -0.0948 -0.0118
-7 0 7 2.1119 -0.1204
-7 0 8 3.8064 0.0856
-7 0 9 2.4056 0.1469
-7 0 10 -0.1438 -0.0397
-7 0 11 1.8673 -0.0507
-7 0 12 6.0926 0.0391
-7 0 13 4.7086 0.0308
-7 0 14 0.8136 -0.0093
-7 0 15 0.1632 0.0085
-7 0 16 0.6338 0.0257
-7 0 17 1.1847 -0.0067
-7 0 18 1.0436 0.0418
-7 0 19 -0.4149 0.0582
-7 0 20 0.4011 -0.1002
-7 0 21 2.4108 -0.1347
-7 1 1 0.2786 0.5592
-7 1 2 -0.2506 0.3869
-7 1 3 -1.3661 -0.0638
-7 1 4 -1.5833 -0.0145
-7 1 5 0.0563 0.1305
-7 1 6 2.0445 -0.1149
-7 1 7 2.5622 -0.1136
-7 1 8 1.3186 0.1056
-7 1 9 -0.8146 0.0039
-7 1 10 -0.7098 -0.1026
-7 1 11 3.4476 0.0292
-7 1 12 5.8379 0.1085
-7 1 13 2.8755 0.0556
-7 1 14 0.1383 0.0329
-7 1 15 0.5047 0.0556
-7 1 16 1.7790 0.0151
-7 1 17 1.7478 0.0130
-7 1 18 -0.2457 0.0881
-7 1 19 -0.4593 0.0375
-7 1 20 2.2664 -0.0206
-7 1 21 2.6878 0.0593
-7 2 1 0.9212 0.3187
-7 2 2 -1.3013 0.1195
-7 2 3 -3.3569 -0.0288
-7 2 4 -1.4864 0.1505
-7 2 5 1.5266 -0.0227
-7 2 6 2.2645 -0.2901
-7 2 7 1.2496 -0.1019
-7 2 8 -0.8803 0.0247
-7 2 9 -3.1473 -0.0856
-7 2 10 -1.1438 -0.0573
-7 2 11 3.5239 0.0347
-7 2 12 3.5609 0.0222
-7 2 13 0.8113 0.0016
-7 2 14 0.0509 0.0375
-7 2 15 0.4220 0.0160
-7 2 16 1.0544 -0.0565
-7 2 17 0.8316 -0.0073
-7 2 18 0.0435 0.0593
-7 2 19 1.0079 0.0265
-7 2 20 2.1796 0.0350
-7 3 1 0.4641 0.2682
-7 3 2 -3.3365 -0.0147
-7 3 3 -2.7444 -0.0682
-7 3 4 -0.1058 0.0179
-7 3 5 1.0755 -0.2008
-7 3 6 1.5606 -0.1910
-7 3 7 0.3903 0.0481
-7 3 8 -3.2324 0.0517
-7 3 9 -4.1515 -0.0338
-7 3 10 0.0179 -0.0446
-7 3 11 2.6404 -0.0492
-7 3 12 1.6409 -0.0489
-7 3 13 0.7095 -0.0158
-7 3 14 -0.3201 0.0082
-7 3 15 -0.6671 -0.0594
-7 3 16 0.9822 -0.0924
-7 3 17 1.7065 -0.0036
-7 3 18 0.5582 0.0112
-7 3 19 0.2155 -0.0524
-7 3 20 0.9157 -0.0540
-7 4 1 -0.8900 0.0571
-7 4 2 -0.9930 -0.4422
-7 4 3 0.0854 -0.1946
-7 4 4 -0.4476 0.0399
-7 4 5 0.7448 -0.0320
-7 4 6 1.7300 0.0444
-7 4 7 -1.3507 0.1343
-7 4 8 -4.5372 0.0831
-7 4 9 -2.6094 -0.0003
-7 4 10 0.4934 -0.0440
-7 4 11 0.8843 -0.0351
-7 4 12 1.3922 -0.0280
-7 4 13 0.8992 0.0084
-7 4 14 -1.4588 0.0261
-7 4 15 -0.6726 -0.0444
-7 4 16 2.0762 -0.0346
-7 4 17 1.3100 0.0206
-7 4 18 -0.9094 -0.0414
-7 4 19 -0.3817 -0.0854
-7 5 1 1.2282 -0.7122
-7 5 2 2.4171 -0.6043
-7 5 3 -0.6027 0.1492
-7 5 4 -0.9790 0.2435
-7 5 5 1.6281 -0.0016
-7 5 6 0.4250 -0.0088
-7 5 7 -3.1694 0.0762
-7 5 8 -3.2753 0.0605
-7 5 9 -1.5304 -0.0083
-7 5 10 -1.4860 0.0019
-7 5 11 0.0394 0.0054
-7 5 12 2.0200 -0.0054
-7 5 13 -0.2808 0.0720
-7 5 14 -2.2860 0.0504
-7 5 15 0.1397 -0.0401
-7 5 16 1.6398 0.0098
-7 5 17 -0.3414 0.0387
-7 5 18 -1.0161 -0.0001
-7 6 1 3.2340 -0.8433
-7 6 2 0.2154 0.0913
-7 6 3 -2.1690 0.4816
-7 6 4 -0.0902 0.0252
-7 6 5 0.2583 -0.2097
-7 6 6 -1.6793 -0.0480
-7 6 7 -2.0067 0.0593
-7 6 8 -1.2596 -0.0059
-7 6 9 -2.2259 -0.0040
-7 6 10 -2.1398 0.0481
-7 6 11 1.0932 -0.0163
-7 6 12 1.5904 0.0081
-7 6 13 -1.5949 0.0698
-7 6 14 -1.7296 -0.0412
-7 6 15 0.9586 -0.0594
-7 6 16 1.0761 0.0391
-7 6 17 -0.2751 0.0369
-7 6 18 -0.0155 0.0327
-7 7 1 0.8203 0.0256
-7 7 2 -1.5342 0.5936
-7 7 3 -1.4934 0.1757
-7 7 4 -1.6086 -0.2111
-7 7 5 -1.7744 -0.0790
-7 7 6 -0.7203 0.0681
-7 7 7 0.7696 -0.0019
-7 7 8 0.1963 -0.0288
-7 7 9 -1.9971 0.0819
-7 7 10 -0.6749 0.0223
-7 7 11 2.1634 -0.0835
-7 7 12 0.7814 0.0141
-7 7 13 -1.3446 0.0115
-7 7 14 0.2318 -0.0645
-7 7 15 2.1398 -0.0058
-7 7 16 1.3976 -0.0188
-7 7 17 0.3305 -0.0645
-7 8 1 0.3552 0.5280
-7 8 2 -0.5176 0.3127
-7 8 3 -2.8802 -0.0532
-7 8 4 -3.2840 0.0145
-7 8 5 -1.1413 0.0964
-7 8 6 1.0847 -0.0001
-7 8 7 2.0179 -0.0493
-7 8 8 -0.1603 0.0729
-7 8 9 -1.6661 0.0725
-7 8 10 0.7736 -0.1233
-7 8 11 1.8885 -0.0815
-7 8 12 -0.2010 0.0655
-7 8 13 -0.6482 0.0252
-7 8 14 1.3071 0.0014
-7 8 15 2.0908 -0.0556
-7 8 16 1.3795 -0.1583
-7 9 1 1.5257 0.3316
-7 9 2 -2.3330 0.0739
-7 9 3 -4.0978 0.0860
-7 9 4 -2.0164 0.0791
-7 9 5 -0.8674 -0.0431
-7 9 6 0.2988 -0.0692
-7 9 7 0.0731 0.0163
-7 9 8 -2.0761 0.0663
-7 9 9 -1.1829 -0.0887
-7 9 10 0.7728 -0.1473
-7 9 11 -0.3827 0.0220
-7 9 12 -2.0679 0.0508
-7 9 13 -1.5389 -0.0092
-7 9 14 0.1475 -0.0612
-7 9 15 1.1332 -0.1670
-7 10 1 -1.2642 0.1066
-7 10 2 -3.5784 0.0542
-7 10 3 -1.5921 0.0270
-7 10 4 -1.5714 -0.0835
-7 10 5 -1.8063 -0.0530
-7 10 6 -1.0134 -0.0108
-7 10 7 -2.0138 0.0195
-7 10 8 -1.7328 0.0151
-7 10 9 -0.2506 -0.0557
-7 10 10 -0.7790 -0.0153
-7 10 11 -2.1904 0.0014
-7 10 12 -2.9520 -0.0594
-7 10 13 -2.3307 -0.0690
-7 10 14 -0.7478 -0.1233
-7 11 1 -3.1164 -0.0907
-7 11 2 -0.9959 -0.0449
-7 11 3 -0.0612 -0.0638
-7 11 4 -0.7297 0.0087
-7 11 5 -0.1723 0.0285
-7 11 6 -0.8810 -0.0386
-7 11 7 -1.0548 0.0731
-7 11 8 -0.0859 0.1338
-7 11 9 -0.2377 0.0648
-7 11 10 0.0065 0.0284
-7 11 11 -0.1594 0.0071
-7 11 12 -1.5611 0.0202
-7 12 1 -1.8546 -0.1808
-7 12 2 0.3603 -0.0253
-7 12 3 1.5500 0.0551
-7 12 4 2.8783 0.0706
-7 12 5 1.1425 -0.0983
-7 12 6 -0.9212 -0.0392
-7 12 7 -0.6597 0.1484
-7 12 8 -0.5207 0.0871
-7 12 9 1.5036 0.0583
-7 12 10 3.6311 0.1760
-7 12 11 1.6698 0.2367
-7 13 1 -1.6552 -0.0035
-7 13 2 1.3025 0.0740
-7 13 3 4.9248 0.0811
-7 13 4 3.2117 -0.0828
-7 13 5 -1.2530 -0.1777
-7 13 6 -2.3263 -0.0296
-7 13 7 -2.1626 -0.0692
-7 13 8 0.0608 -0.0879
-7 13 9 3.7682 0.1948
-7 14 1 -1.3284 0.1151
-7 14 2 3.7597 0.0761
-7 14 3 4.2771 0.0330
-7 14 4 -0.5519 -0.1050
-7 14 5 -2.6014 -0.0824
-7 14 6 -2.4534 -0.1433
-7 14 7 -1.5486 -0.2472
-7 14 8 1.3152 0.0306
-7 15 1 0.4024 0.0296
-7 15 2 3.1882 0.0696
-7 15 3 0.5980 0.0517
-7 15 4 -1.1580 0.0465
-7 15 5 -0.6873 0.0303
-7 16 1 0.4700 -0.0910
-7 16 2 0.4334 -0.0130
-7 16 3 -0.4582 0.0318
-6 -17 6 1.7951 -0.0772
-6 -17 7 3.4323 -0.1292
-6 -17 8 1.9596 -0.1352
-6 -17 9 0.1811 0.0108
-6 -17 10 -3.5585 0.1017
-6 -17 11 -3.2831 0.1862
-6 -17 12 1.5012 0.1998
-6 -16 2 -2.0254 0.3382
-6 -16 3 -0.2580 0.0829
-6 -16 4 -2.1087 -0.1209
-6 -16 5 0.7307 -0.1536
-6 -16 6 4.2726 -0.1833
-6 -16 7 2.9262 -0.1672
-6 -16 8 1.5599 -0.0486
-6 -16 9 -1.2154 -0.0348
-6 -16 10 -2.8232 0.0713
-6 -16 11 0.9573 0.3076
-6 -16 12 1.6230 0.2079
-6 -16 13 -0.7452 -0.0565
-6 -16 14 1.0510 -0.1321
-6 -16 15 1.9780 -0.0415
-6 -16 16 -0.5478 0.2412
-6 -15 1 -4.0185 0.2885
-6 -15 2 1.7688 0.1192
-6 -15 3 0.3785 -0.0902
-6 -15 4 -0.0953 -0.1889
-6 -15 5 3.2727 -0.2116
-6 -15 6 2.5047 -0.1577
-6 -15 7 1.7397 -0.0146
-6 -15 8 1.2833 -0.0703
-6 -15 9 -0.7600 -0.1657
-6 -15 10 0.7930 0.1005
-6 -15 11 1.7121 0.2233
-6 -15 12 -0.2603 -0.0174
-6 -15 13 0.7528 -0.0865
-6 -15 14 1.8633 -0.0235
-6 -15 15 0.0465 0.0616
-6 -15 16 -0.6597 0.1809
-6 -15 17 1.0159 -0.0002
-6 -15 18 3.2271 -0.2569
-6 -14 1 3.0538 0.1589
-6 -14 2 4.2063 -0.0133
-6 -14 3 0.3609 -0.1303
-6 -14 4 1.3748 -0.1100
-6 -14 5 1.1250 -0.0054
-6 -14 6 0.3942 0.1630
-6 -14 7 1.3453 0.1590
-6 -14 8 0.0862 -0.1275
-6 -14 9 0.0311 -0.1311
-6 -14 10 0.8736 0.1070
-6 -14 11 0.0046 0.0314
-6 -14 12 -0.0602 -0.0248
-6 -14 13 -0.7274 0.0894
-6 -14 14 -2.0535 0.0402
-6 -14 15 -1.6887 0.0380
-6 -14 16 -0.3047 0.0691
-6 -14 17 1.9132 -0.0966
-6 -14 18 3.7012 -0.1791
-6 -14 19 3.0573 -0.0704
-6 -13 1 5.6902 0.1188
-6 -13 2 0.8416 -0.0512
-6 -13 3 -0.5222 -0.0128
-6 -13 4 -0.1637 0.1437
-6 -13 5 -0.7490 0.2446
-6 -13 6 0.1366 0.3334
-6 -13 7 -0.7644 0.1669
-6 -13 8 -1.4465 -0.0998
-6 -13 9 -0.2950 -0.0253
-6 -13 10 0.6057 0.0350
-6 -13 11 0.8856 -0.0285
-6 -13 12 -1.8779 0.0901
-6 -13 13 -4.2631 0.0862
-6 -13 14 -2.5350 -0.0310
-6 -13 15 -0.6618 0.0551
-6 -13 16 0.9817 0.0692
-6 -13 17 2.2607 -0.0572
-6 -13 18 1.4257 -0.0309
-6 -13 19 -0.6563 0.0667
-6 -13 20 -2.9084 0.0111
-6 -13 21 -1.5620 -0.0843
-6 -12 1 0.7098 -0.0055
-6 -12 2 -1.9752 -0.0710
-6 -12 3 -1.1217 0.1235
-6 -12 4 -0.6631 0.0975
-6 -12 5 0.0276 0.0967
-6 -12 6 -1.1106 0.2728
-6 -12 7 -2.1444 0.1358
-6 -12 8 -1.3048 -0.0547
-6 -12 9 0.4824 -0.0229
-6 -12 10 2.6688 -0.0725
-6 -12 11 -0.2142 -0.0592
-6 -12 12 -4.2548 0.0151
-6 -12 13 -1.9346 -0.0764
-6 -12 14 0.8084 -0.0543
-6 -12 15 2.1911 0.0696
-6 -12 16 3.1151 0.0237
-6 -12 17 0.7851 -0.0050
-6 -12 18 -1.7145 0.0882
-6 -12 19 -3.9514 0.0713
-6 -12 20 -4.0192 -0.0533
-6 -12 21 -1.1226 -0.0713
-6 -11 1 -2.2773 -0.1482
-6 -11 2 -1.6913 0.0430
-6 -11 3 -0.3136 0.0374
-6 -11 4 0.9958 -0.2580
-6 -11 5 0.3123 0.0030
-6 -11 6 -1.1304 0.3031
-6 -11 7 -1.5748 0.0725
-6 -11 8 -0.9371 -0.0505
-6 -11 9 2.1585 -0.0242
-6 -11 10 1.0112 -0.0922
-6 -11 11 -3.6843 -0.0580
-6 -11 12 -1.9821 -0.0570
-6 -11 13 1.2992 -0.1115
-6 -11 14 3.1157 -0.0412
-6 -11 15 4.9552 0.0056
-6 -11 16 1.6753 -0.0025
-6 -11 17 -2.0873 0.0510
-6 -11 18 -4.0809 0.0753
-6 -11 19 -5.8799 0.0111
-6 -11 20 -2.9876 -0.0275
-6 -11 21 -5.8052 -0.0815
-6 -11 22 -14.4642 -0.2281
-6 -10 1 -2.0898 0.0161
-6 -10 2 -0.7724 0.3219
-6 -10 3 1.4588 -0.1217
-6 -10 4 1.8397 -0.3160
-6 -10 5 0.2392 0.1584
-6 -10 6 -0.8695 0.1742
-6 -10 7 -2.0463 -0.0575
-6 -10 8 -0.1555 0.0523
-6 -10 9 0.6277 0.0658
-6 -10 10 -3.8039 -0.0010
-6 -10 11 -3.9097 0.0484
-6 -10 12 -0.6720 0.0036
-6 -10 13 1.5898 -0.0712
-6 -10 14 4.8613 -0.0507
-6 -10 15 2.6870 0.0003
-6 -10 16 -1.5095 0.0323
-6 -10 17 -2.5096 0.0402
-6 -10 18 -5.1090 0.0555
-6 -10 19 -2.9524 0.0674
-6 -10 20 -2.9144 0.0060
-6 -10 21 -15.9347 -0.1436
-6 -10 22 -19.0099 -0.2053
-6 -10 23 -5.7065 -0.0906
-6 -9 1 -1.6173 0.6211
-6 -9 2 1.0757 0.5506
-6 -9 3 1.9428 -0.2577
-6 -9 4 0.2868 -0.2592
-6 -9 5 -0.4091 -0.0059
-6 -9 6 -1.8333 -0.1569
-6 -9 7 -1.2300 -0.0473
-6 -9 8 0.9057 0.1239
-6 -9 9 -2.6540 0.0192
-6 -9 10 -4.9606 0.0437
-6 -9 11 -2.5176 0.1205
-6 -9 12 -0.3484 0.0101
-6 -9 13 3.4229 -0.0832
-6 -9 14 3.0152 -0.0273
-6 -9 15 -0.8539 0.0311
-6 -9 16 0.0316 -0.0022
-6 -9 17 -1.3599 0.0087
-6 -9 18 -0.8046 0.0811
-6 -9 19 3.5381 0.0599
-6 -9 20 -7.0396 -0.0269
-6 -9 21 -19.0737 -0.0438
-6 -9 22 -10.6896 -0.0041
-6 -9 23 -0.3077 -0.0347
-6 -8 1 1.0044 1.1613
-6 -8 2 1.9277 0.2710
-6 -8 3 -0.1352 -0.5207
-6 -8 4 -0.8606 -0.3360
-6 -8 5 -1.3108 -0.2375
-6 -8 6 -1.0301 -0.1983
-6 -8 7 2.0701 -0.0052
-6 -8 8 0.5451 -0.0876
-6 -8 9 -3.2655 -0.1488
-6 -8 10 -2.2868 0.0366
-6 -8 11 -0.1480 0.0793
-6 -8 12 2.9771 -0.0369
-6 -8 13 2.8763 -0.0422
-6 -8 14 -1.3027 0.0281
-6 -8 15 0.6172 -0.0115
-6 -8 16 1.6269 -0.0741
-6 -8 17 0.5016 -0.0266
-6 -8 18 7.3464 -0.0059
-6 -8 19 4.7142 -0.0338
-6 -8 20 -9.6477 0.0402
-6 -8 21 -9.2353 0.1278
-6 -8 22 0.6758 0.0573
-6 -8 23 2.0695 -0.0539
-6 -7 1 3.0103 0.9055
-6 -7 2 0.9709 -0.2570
-6 -7 3 -0.5965 -0.4056
-6 -7 4 -1.0758 -0.0757
-6 -7 5 -1.5620 -0.0685
-6 -7 6 1.8626 -0.0389
-6 -7 7 3.2904 -0.1039
-6 -7 8 -0.7113 -0.2517
-6 -7 9 -1.6183 -0.1261
-6 -7 10 0.7374 0.0572
-6 -7 11 3.3090 0.0690
-6 -7 12 2.7583 0.0473
-6 -7 13 -2.3252 0.0640
-6 -7 14 -1.9749 0.0367
-6 -7 15 0.5234 -0.0505
-6 -7 16 -1.1080 -0.0833
-6 -7 17 4.4745 -0.0698
-6 -7 18 8.6295 -0.0862
-6 -7 19 -0.8198 -0.0284
-6 -7 20 -4.9408 0.1009
-6 -7 21 2.1896 0.0829
-6 -7 22 4.8636 -0.0105
-6 -7 23 1.4230 0.0578
-6 -6 1 3.0206 0.2983
-6 -6 2 1.3131 -0.1436
-6 -6 3 -0.4331 0.1846
-6 -6 4 -2.7748 0.2291
-6 -6 5 -0.1823 0.0766
-6 -6 6 3.9844 0.0327
-6 -6 7 1.1709 -0.0781
-6 -6 8 -2.0060 -0.1121
-6 -6 9 -0.2680 -0.0225
-6 -6 10 2.5173 0.0698
-6 -6 11 2.6396 0.1332
-6 -6 12 -1.9509 0.1016
-6 -6 13 -4.2281 0.0447
-6 -6 14 -2.3611 0.0286
-6 -6 15 -3.3308 -0.0069
-6 -6 16 -0.8866 -0.0222
-6 -6 17 4.4876 -0.0270
-6 -6 18 1.0375 -0.0593
-6 -6 19 -2.4971 -0.0172
-6 -6 20 2.8673 0.0155
-6 -6 21 6.7505 -0.0421
-6 -6 22 3.9501 0.0573
-6 -6 23 -0.5192 0.2078
-6 -5 1 3.1599 0.1541
-6 -5 2 0.8220 0.1993
-6 -5 3 -3.2598 0.2358
-6 -5 4 -2.2823 0.0421
-6 -5 5 3.6112 0.0626
-6 -5 6 2.9132 0.1482
-6 -5 7 -2.1448 0.1026
-6 -5 8 -2.2906 -0.0158
-6 -5 9 0.3689 -0.0734
-6 -5 10 1.8217 0.0378
-6 -5 11 0.0291 0.0572
-6 -5 12 -2.7150 -0.0592
-6 -5 13 -2.7377 -0.0193
-6 -5 14 -2.9828 0.0441
-6 -5 15 -2.1016 0.0207
-6 -5 16 0.5838 0.0611
-6 -5 17 -1.1944 0.0358
-6 -5 18 -2.4094 -0.0490
-6 -5 19 3.1036 -0.0355
-6 -5 20 7.8450 -0.0620
-6 -5 21 6.6325 -0.0306
-6 -5 22 1.7521 0.1587
-6 -5 23 -1.9119 0.1382
-6 -5 24 -1.2139 -0.0398
-6 -4 1 2.1042 0.0308
-6 -4 2 -2.4141 -0.0808
-6 -4 3 -3.0566 -0.1870
-6 -4 4 2.8290 -0.0822
-6 -4 5 4.1671 0.1710
-6 -4 6 -0.9427 0.2905
-6 -4 7 -2.8623 0.1776
-6 -4 8 -1.3599 -0.0859
-6 -4 9 0.2690 -0.1149
-6 -4 10 1.3549 -0.0007
-6 -4 11 0.5802 -0.1088
-6 -4 12 -0.8413 -0.1288
-6 -4 13 -1.0982 -0.0014
-6 -4 14 0.6175 -0.0318
-6 -4 15 1.2621 0.0113
-6 -4 16 -2.2912 0.1140
-6 -4 17 -3.1243 0.0220
-6 -4 18 2.4504 -0.0220
-6 -4 19 7.1506 -0.0094
-6 -4 20 7.2916 -0.0629
-6 -4 21 3.7884 0.0179
-6 -4 22 -0.5506 0.0954
-6 -4 23 -1.3945 0.0510
-6 -3 1 -0.5938 -0.2907
-6 -3 2 -2.5226 -0.2893
-6 -3 3 1.3645 -0.1232
-6 -3 4 3.4714 0.0648
-6 -3 5 0.0526 0.2045
-6 -3 6 -1.9333 0.3197
-6 -3 7 -1.3200 0.1549
-6 -3 8 -0.7335 -0.0746
-6 -3 9 1.0266 0.0183
-6 -3 10 2.0983 0.0270
-6 -3 11 0.2012 -0.0858
-6 -3 12 -1.0288 -0.0136
-6 -3 13 1.6958 -0.0550
-6 -3 14 3.1276 -0.1066
-6 -3 15 -1.2517 0.0709
-6 -3 16 -3.6193 0.0892
-6 -3 17 0.6813 0.0057
-6 -3 18 4.3111 0.0520
-6 -3 19 4.0796 0.0124
-6 -3 20 2.1117 -0.0436
-6 -3 21 -0.6896 -0.0108
-6 -3 22 -1.6304 0.0414
-6 -3 23 -0.2044 0.1722
-6 -2 1 -1.5929 -0.1395
-6 -2 2 -0.3111 0.0688
-6 -2 3 0.9120 0.0684
-6 -2 4 -0.8134 -0.1102
-6 -2 5 -1.3015 0.0389
-6 -2 6 -0.4505 0.2715
-6 -2 7 -0.6518 0.0911
-6 -2 8 0.6941 0.0137
-6 -2 9 2.3198 0.1271
-6 -2 10 0.1496 0.0395
-6 -2 11 -2.6452 0.0245
-6 -2 12 -0.7773 0.0260
-6 -2 13 2.2888 -0.1061
-6 -2 14 -0.2720 -0.0202
-6 -2 15 -3.5214 0.0810
-6 -2 16 -0.6216 -0.0007
-6 -2 17 2.0401 0.0355
-6 -2 18 0.1048 0.0814
-6 -2 19 -2.1049 0.0054
-6 -2 20 -3.2397 -0.0534
-6 -2 21 -2.9264 -0.0254
-6 -2 22 -0.6427 0.1400
-6 -2 23 0.7580 0.2110
-6 -1 1 -1.1694 0.2627
-6 -1 2 -1.4500 0.2699
-6 -1 3 -2.5286 -0.1965
-6 -1 4 -1.6055 -0.4506
-6 -1 5 -0.5517 -0.0297
-6 -1 6 -0.8691 0.1355
-6 -1 7 0.9533 -0.0812
-6 -1 8 3.1336 -0.0288
-6 -1 9 1.1153 0.0163
-6 -1 10 -2.6778 -0.0094
-6 -1 11 -3.0483 0.0884
-6 -1 12 -0.1649 0.0293
-6 -1 13 -0.1898 -0.0371
-6 -1 14 -2.6439 0.0209
-6 -1 15 -0.6616 -0.0303
-6 -1 16 2.1801 -0.0368
-6 -1 17 -0.1036 0.0438
-6 -1 18 -3.7602 0.0309
-6 -1 19 -5.1219 -0.0352
-6 -1 20 -4.0588 -0.0670
-6 -1 21 -0.9744 0.0472
-6 -1 22 1.6485 0.1451
-6 -1 23 1.6056 0.0242
-6 0 1 -1.6233 0.4788
-6 0 2 -2.8235 0.3035
-6 0 3 -1.6553 -0.3798
-6 0 4 -1.1858 -0.3913
-6 0 5 -1.9332 0.0223
-6 0 6 0.3537 -0.1134
-6 0 7 3.6962 -0.2491
-6 0 8 2.9327 -0.1166
-6 0 9 -0.4700 -0.0824
-6 0 10 -2.4770 0.0452
-6 0 11 -1.2605 0.1492
-6 0 12 0.3978 0.0470
-6 0 13 -0.6095 -0.0100
-6 0 14 -0.2725 -0.0385
-6 0 15 2.7851 -0.0634
-6 0 16 2.6516 -0.0280
-6 0 17 -1.3143 -0.0206
-6 0 18 -3.9971 -0.0290
-6 0 19 -3.5470 -0.0545
-6 0 20 -1.0877 -0.0323
-6 0 21 1.9127 0.0394
-6 0 22 2.8884 -0.0269
-6 0 23 1.4210 -0.0765
-6 1 1 -1.3367 1.0050
-6 1 2 -0.5766 0.4997
-6 1 3 -0.4898 -0.3006
-6 1 4 -2.0127 -0.1523
-6 1 5 -0.7061 -0.0261
-6 1 6 2.9299 -0.2417
-6 1 7 3.5319 -0.1495
-6 1 8 1.3668 -0.0501
-6 1 9 -0.8690 -0.0324
-6 1 10 -1.1347 0.1087
-6 1 11 1.6060 0.1122
-6 1 12 2.3626 0.0120
-6 1 13 0.3871 -0.0198
-6 1 14 1.7792 -0.0247
-6 1 15 4.1333 -0.0248
-6 1 16 2.1196 -0.0472
-6 1 17 -0.9937 -0.0250
-6 1 18 -1.7183 0.0090
-6 1 19 -1.0916 -0.0326
-6 1 20 0.5952 -0.0424
-6 1 21 2.4678 -0.0512
-6 1 22 1.9735 -0.0701
-6 2 1 0.5148 1.4388
-6 2 2 0.7800 0.1907
-6 2 3 -0.5776 -0.3672
-6 2 4 -0.2378 -0.0305
-6 2 5 1.9779 -0.0368
-6 2 6 2.6820 -0.0401
-6 2 7 1.7964 0.0856
-6 2 8 -0.0784 -0.0357
-6 2 9 -1.5193 -0.0712
-6 2 10 1.5634 0.0229
-6 2 11 4.4629 0.0108
-6 2 12 1.4204 -0.0177
-6 2 13 -0.2963 -0.0094
-6 2 14 2.8643 0.0084
-6 2 15 3.9534 -0.0036
-6 2 16 1.7305 0.0095
-6 2 17 0.4440 0.0792
-6 2 18 -0.3243 0.0330
-6 2 19 -1.0544 -0.0605
-6 2 20 0.5343 -0.0353
-6 2 21 1.8261 0.0089
-6 2 22 0.3897 0.0061
-6 3 1 0.2945 0.6285
-6 3 2 -0.3616 -0.5587
-6 3 3 0.7015 -0.2509
-6 3 4 1.4553 0.1573
-6 3 5 1.5220 0.1207
-6 3 6 1.8386 0.2013
-6 3 7 0.6686 0.0835
-6 3 8 -1.6506 -0.1590
-6 3 9 0.3476 -0.1306
-6 3 10 4.3812 -0.0423
-6 3 11 1.9389 -0.0350
-6 3 12 -2.0935 -0.0379
-6 3 13 0.5233 -0.0103
-6 3 14 3.9549 0.0280
-6 3 15 3.0778 0.0368
-6 3 16 2.3027 0.0811
-6 3 17 1.7444 0.0658
-6 3 18 -0.9770 -0.0511
-6 3 19 -1.2912 -0.0250
-6 3 20 1.2467 0.0885
-6 3 21 1.2787 0.0555
-6 4 1 -2.4530 -0.5588
-6 4 2 -0.4070 -0.5097
-6 4 3 0.5490 0.2154
-6 4 4 0.1904 0.2462
-6 4 5 1.3213 0.1900
-6 4 6 1.5961 0.2190
-6 4 7 -0.2500 0.0030
-6 4 8 0.3537 -0.1108
-6 4 9 3.6053 -0.0558
-6 4 10 1.7423 -0.0282
-6 4 11 -2.9724 -0.0230
-6 4 12 -1.3663 -0.0199
-6 4 13 2.6701 0.0143
-6 4 14 2.8065 0.0222
-6 4 15 2.9282 0.0134
-6 4 16 3.8382 0.0238
-6 4 17 0.9328 -0.0465
-6 4 18 -1.9040 -0.0488
-6 4 19 0.2207 0.0826
-6 4 20 1.9079 0.0608
-6 4 21 0.7999 -0.0658
-6 5 1 -2.2115 -0.5724
-6 5 2 -0.1407 0.1068
-6 5 3 -0.7945 0.2507
-6 5 4 0.0922 0.0218
-6 5 5 1.3121 0.1374
-6 5 6 0.9712 0.1839
-6 5 7 1.8407 0.0694
-6 5 8 3.9178 0.0116
-6 5 9 1.8512 -0.0124
-6 5 10 -2.8470 0.0314
-6 5 11 -2.5105 0.0512
-6 5 12 0.8460 0.0147
-6 5 13 1.2897 -0.0125
-6 5 14 1.6168 -0.0481
-6 5 15 3.9050 -0.0249
-6 5 16 2.5015 -0.0153
-6 5 17 -1.7693 -0.0499
-6 5 18 -1.1035 0.0141
-6 5 19 1.6792 0.0105
-6 5 20 1.2120 -0.0938
-6 6 1 0.6905 -0.0885
-6 6 2 0.0778 0.1413
-6 6 3 0.0324 -0.1341
-6 6 4 0.3133 -0.1524
-6 6 5 0.4082 0.0629
-6 6 6 2.5542 0.1171
-6 6 7 4.6109 0.0672
-6 6 8 2.5900 -0.0247
-6 6 9 -1.9578 0.0147
-6 6 10 -2.8599 0.1177
-6 6 11 -0.5260 0.0520
-6 6 12 -0.2827 -0.0387
-6 6 13 -0.4813 -0.0690
-6 6 14 1.8706 -0.0408
-6 6 15 1.9326 0.0309
-6 6 16 -2.0480 0.0059
-6 6 17 -2.4256 -0.0236
-6 6 18 1.1119 -0.0376
-6 6 19 1.4570 -0.1130
-6 7 1 1.9806 0.0614
-6 7 2 1.7909 0.0145
-6 7 3 0.8833 -0.2291
-6 7 4 -0.2762 -0.2220
-6 7 5 1.9008 -0.0872
-6 7 6 4.4565 0.0390
-6 7 7 3.3006 -0.0005
-6 7 8 -0.3765 -0.0551
-6 7 9 -1.9016 0.0758
-6 7 10 -0.6049 0.0866
-6 7 11 -0.4569 -0.0267
-6 7 12 -1.0170 -0.0530
-6 7 13 0.2035 -0.0445
-6 7 14 0.5204 0.0154
-6 7 15 -2.4004 0.0394
-6 7 16 -3.2622 -0.0080
-6 7 17 0.4265 -0.0250
-6 7 18 1.6868 -0.0937
-6 8 1 3.0809 0.4469
-6 8 2 2.8000 0.1817
-6 8 3 0.4134 -0.2477
-6 8 4 1.2821 -0.3135
-6 8 5 3.5143 -0.0435
-6 8 6 3.2874 0.1154
-6 8 7 1.6694 -0.0296
-6 8 8 0.4417 -0.0349
-6 8 9 0.6135 0.0697
-6 8 10 0.7957 0.0311
-6 8 11 0.3503 0.0124
-6 8 12 0.7020 -0.0115
-6 8 13 0.9684 -0.0377
-6 8 14 -0.9111 0.0040
-6 8 15 -2.3881 0.0130
-6 8 16 -0.0555 0.0395
-6 8 17 1.5989 0.0078
-6 8 18 -0.0853 -0.1193
-6 9 1 3.7398 0.7208
-6 9 2 1.2676 0.0452
-6 9 3 0.8916 -0.3180
-6 9 4 2.0397 -0.1152
-6 9 5 2.0783 0.2062
-6 9 6 2.7180 0.1008
-6 9 7 2.5474 -0.1097
-6 9 8 1.7563 -0.0295
-6 9 9 1.4393 0.0461
-6 9 10 0.9664 0.0630
-6 9 11 1.4531 0.0566
-6 9 12 2.6047 -0.0192
-6 9 13 2.1816 -0.0119
-6 9 14 0.3891 0.0278
-6 9 15 0.4083 0.0869
-6 9 16 1.5539 0.1490
-6 9 17 0.3078 0.0001
-6 10 1 0.9698 0.2955
-6 10 2 -0.2261 -0.1090
-6 10 3 0.4227 -0.0822
-6 10 4 0.1781 0.1478
-6 10 5 1.6634 0.1684
-6 10 6 2.6650 -0.0889
-6 10 7 1.3170 -0.1429
-6 10 8 0.0489 -0.0488
-6 10 9 -0.8643 -0.0158
-6 10 10 -0.3298 0.0376
-6 10 11 1.9453 0.0409
-6 10 12 3.3099 0.0431
-6 10 13 2.2471 0.0517
-6 10 14 1.0012 0.0547
-6 10 15 1.5758 0.1829
-6 10 16 1.2066 0.1839
-6 11 1 -1.9545 0.1256
-6 11 2 -0.5866 0.1344
-6 11 3 -0.8431 0.0335
-6 11 4 0.0984 0.0563
-6 11 5 1.4949 0.0012
-6 11 6 -0.1878 -0.1117
-6 11 7 -1.8200 -0.1188
-6 11 8 -2.8495 -0.1460
-6 11 9 -3.1543 -0.0951
-6 11 10 -1.1102 0.0225
-6 11 11 0.9325 0.0806
-6 11 12 0.8511 0.0601
-6 11 13 -0.0389 -0.0363
-6 11 14 0.7010 0.0446
-6 12 1 -1.0802 0.4285
-6 12 2 -0.4789 0.0335
-6 12 3 -0.0440 -0.1983
-6 12 4 0.9430 0.0094
-6 12 5 -0.9452 0.0559
-6 12 6 -2.2041 -0.0271
-6 12 7 -2.3959 -0.1156
-6 12 8 -3.3869 -0.1387
-6 12 9 -2.8476 -0.0289
-6 12 10 -1.6905 0.0445
-6 12 11 -1.6805 0.0209
-6 12 12 -1.9598 -0.0970
-6 12 13 -0.8559 -0.1166
-6 13 1 -0.0511 0.1551
-6 13 2 0.3806 -0.4485
-6 13 3 1.3052 -0.2039
-6 13 4 -0.3698 0.1100
-6 13 5 -1.6481 0.0770
-6 13 6 -0.8446 0.0355
-6 13 7 -1.4829 0.0099
-6 13 8 -2.1536 0.0164
-6 13 9 -2.0127 -0.0036
-6 13 10 -2.3537 -0.0605
-6 13 11 -2.4312 -0.0988
-6 13 12 -1.4957 -0.1295
-6 14 1 -0.1179 -0.4902
-6 14 2 1.6666 -0.4929
-6 14 3 1.0045 -0.0455
-6 14 4 -1.0402 0.0172
-6 14 5 -0.5821 0.0657
-6 14 6 -0.6082 0.1560
-6 14 7 -1.4196 0.1102
-6 14 8 -1.5236 -0.0235
-6 14 9 -1.7435 -0.1553
-6 14 10 -1.5197 -0.1187
-6 15 1 1.5496 -0.5216
-6 15 2 2.7448 -0.1468
-6 15 3 0.3005 -0.0319
-6 15 4 -0.9394 0.0060
-6 15 5 -0.9705 0.1683
-6 15 6 -1.3213 0.1310
-6 15 7 -1.3334 -0.0375
-6 15 8 -1.3072 -0.2070
-6 16 1 3.8922 -0.0051
-6 16 2 2.2646 0.1634
-6 16 3 -0.3837 0.1251
-6 16 4 -0.9019 0.2035
-6 16 5 -0.6193 0.1242
-6 16 6 -0.3755 -0.0384
-6 17 1 3.2369 0.4204
-6 17 2 0.5372 0.3959
-6 17 3 -0.5368 0.3553
-6 17 4 0.2249 0.1845
-6 18 1 0.9818 0.4758
-5 -18 3 -0.1843 0.1273
-5 -18 4 1.9534 -0.0396
-5 -18 5 1.4381 -0.3183
-5 -18 6 0.1056 -0.2233
-5 -18 7 -0.1175 0.0250
-5 -18 8 0.2421 -0.0421
-5 -18 9 1.7827 -0.0996
-5 -18 10 1.2465 0.1209
-5 -18 11 -0.4727 0.2351
-5 -18 12 0.7150 0.0128
-5 -18 13 1.2841 -0.1161
-5 -18 14 -0.3281 0.1235
-5 -18 15 -0.1860 0.2538
-5 -17 1 -1.0577 -0.0656
-5 -17 2 -1.2009 -0.0050
-5 -17 3 2.0662 0.0056
-5 -17 4 2.4658 -0.1178
-5 -17 5 0.5314 -0.1653
-5 -17 6 -0.4105 -0.0302
-5 -17 7 -1.7151 -0.0374
-5 -17 8 -0.6697 -0.1345
-5 -17 9 0.8794 -0.0332
-5 -17 10 0.0959 0.1389
-5 -17 11 1.0873 0.0872
-5 -17 12 1.6770 -0.0967
-5 -17 13 -0.8490 -0.0174
-5 -17 14 -1.3025 0.1793
-5 -17 15 0.8205 0.1000
-5 -17 16 1.2925 0.0358
-5 -17 17 -0.1028 0.1097
-5 -17 18 -1.2959 0.0382
-5 -16 1 -2.5987 -0.2458
-5 -16 2 1.5423 -0.2895
-5 -16 3 3.1748 -0.0429
-5 -16 4 0.8132 0.1414
-5 -16 5 -0.4163 0.1505
-5 -16 6 -2.9032 0.0698
-5 -16 7 -3.7716 0.0063
-5 -16 8 -1.2639 0.0079
-5 -16 9 -0.2861 0.0292
-5 -16 10 1.2596 0.0521
-5 -16 11 2.3212 -0.0111
-5 -16 12 -0.7162 -0.0430
-5 -16 13 -2.3315 0.1112
-5 -16 14 -0.5854 0.1222
-5 -16 15 0.4729 -0.0124
-5 -16 16 0.0567 0.0431
-5 -16 17 -1.2576 0.0769
-5 -16 18 -2.6253 0.0761
-5 -16 19 -2.2235 0.1832
-5 -15 1 0.0806 -0.8222
-5 -15 2 2.5242 -0.4850
-5 -15 3 0.2373 0.1813
-5 -15 4 -0.3149 0.3400
-5 -15 5 -1.8492 0.1243
-5 -15 6 -4.1281 0.0598
-5 -15 7 -2.6972 0.1279
-5 -15 8 -1.2020 0.0284
-5 -15 9 1.0296 -0.0518
-5 -15 10 3.5497 0.0152
-5 -15 11 1.6902 -0.0141
-5 -15 12 -0.5220 -0.0044
-5 -15 13 -0.5331 0.0785
-5 -15 14 -0.1406 -0.0144
-5 -15 15 1.3412 -0.0510
-5 -15 16 1.8251 0.0433
-5 -15 17 -0.5377 0.0671
-5 -15 18 -2.7911 0.1411
-5 -15 19 -1.7050 0.1154
-5 -15 20 0.3600 -0.1166
-5 -15 21 -0.1785 -0.1160
-5 -14 1 1.6735 -1.0784
-5 -14 2 -0.5487 -0.2045
-5 -14 3 -0.4939 0.3135
-5 -14 4 0.0698 0.0924
-5 -14 5 -1.8670 -0.0850
-5 -14 6 -1.5565 0.1046
-5 -14 7 -1.2365 0.1248
-5 -14 8 -0.1688 -0.0604
-5 -14 9 3.4822 0.0106
-5 -14 10 4.1531 0.0638
-5 -14 11 2.8841 -0.0987
-5 -14 12 1.3713 -0.0787
-5 -14 13 -0.6833 -0.0101
-5 -14 14 1.3012 -0.0782
-5 -14 15 4.9503 -0.0397
-5 -14 16 4.0320 0.0267
-5 -14 17 -0.0831 0.0305
-5 -14 18 -1.4938 0.0427
-5 -14 19 1.0287 -0.0277
-5 -14 20 1.4074 -0.1086
-5 -14 21 1.2915 -0.0255
-5 -14 22 4.7596 0.1414
-5 -13 1 0.0837 -0.5163
-5 -13 2 -0.3411 0.1632
-5 -13 3 0.7324 0.1256
-5 -13 4 -0.2414 -0.1664
-5 -13 5 0.5413 -0.0267
-5 -13 6 -0.1308 0.2076
-5 -13 7 -1.8989 0.0723
-5 -13 8 0.7223 0.0340
-5 -13 9 3.2749 0.1855
-5 -13 10 4.4379 0.0022
-5 -13 11 3.4008 -0.1704
-5 -13 12 -1.6867 -0.0083
-5 -13 13 -1.9009 0.0187
-5 -13 14 3.6144 -0.0636
-5 -13 15 5.6470 0.0024
-5 -13 16 2.8300 0.0178
-5 -13 17 -0.1645 -0.0371
-5 -13 18 1.0470 -0.0158
-5 -13 19 1.9393 -0.0123
-5 -13 20 0.9381 -0.0759
-5 -13 21 6.1883 -0.0281
-5 -13 22 9.2483 0.0773
-5 -13 23 2.1938 0.0520
-5 -12 1 -0.0280 0.0177
-5 -12 2 -0.1094 0.1940
-5 -12 3 -1.0838 0.0067
-5 -12 4 0.7285 -0.0623
-5 -12 5 1.0686 0.1508
-5 -12 6 -3.0362 0.1311
-5 -12 7 -3.6311 -0.0492
-5 -12 8 -0.8245 0.1086
-5 -12 9 3.1175 0.1587
-5 -12 10 4.7913 -0.0924
-5 -12 11 -1.2279 -0.0341
-5 -12 12 -5.0768 0.1150
-5 -12 13 -1.0450 -0.0203
-5 -12 14 2.6158 -0.0406
-5 -12 15 3.1613 0.0607
-5 -12 16 1.1353 -0.0101
-5 -12 17 0.8780 -0.0474
-5 -12 18 2.3320 0.0528
-5 -12 19 0.2419 0.0318
-5 -12 20 4.5759 -0.0473
-5 -12 21 12.6754 -0.0071
-5 -12 22 6.5071 -0.0200
-5 -12 23 -2.5551 -0.0132
-5 -11 1 -1.1723 0.0679
-5 -11 2 -2.7544 0.2647
-5 -11 3 -0.7225 0.1288
-5 -11 4 1.8808 0.0243
-5 -11 5 -2.6901 0.0079
-5 -11 6 -6.7145 -0.2373
-5 -11 7 -5.2109 -0.2580
-5 -11 8 0.0003 0.0506
-5 -11 9 5.2575 0.0275
-5 -11 10 1.7136 -0.0823
-5 -11 11 -4.3436 0.0585
-5 -11 12 -3.4247 0.0095
-5 -11 13 -0.9076 -0.1057
-5 -11 14 1.3620 0.0176
-5 -11 15 1.7268 0.0427
-5 -11 16 0.8792 -0.0712
-5 -11 17 2.9581 -0.0130
-5 -11 18 1.0809 0.0822
-5 -11 19 1.7272 0.0299
-5 -11 20 11.9642 -0.0100
-5 -11 21 11.0041 -0.0508
-5 -11 22 -0.7095 -0.1036
-5 -11 23 -2.2665 0.0184
-5 -11 24 0.7274 0.1247
-5 -10 1 -2.5897 0.3329
-5 -10 2 -1.1159 0.4540
-5 -10 3 2.7651 0.0233
-5 -10 4 -0.3445 -0.1227
-5 -10 5 -5.9445 -0.2006
-5 -10 6 -6.8635 -0.4330
-5 -10 7 -3.2085 -0.2273
-5 -10 8 3.6169 0.0689
-5 -10 9 3.8921 -0.0369
-5 -10 10 -1.3500 -0.0614
-5 -10 11 -1.9062 0.0132
-5 -10 12 -1.4666 -0.0682
-5 -10 13 -0.4204 -0.0379
-5 -10 14 1.3702 0.0631
-5 -10 15 0.0883 -0.0097
-5 -10 16 2.0521 -0.0726
-5 -10 17 2.5667 0.0010
-5 -10 18 -0.5589 0.0374
-5 -10 19 6.4181 0.0093
-5 -10 20 11.1423 -0.0266
-5 -10 21 1.5559 -0.0925
-5 -10 22 -3.0016 -0.0801
-5 -10 23 0.3802 0.0150
-5 -10 24 0.3802 0.0241
-5 -9 1 0.0566 0.5736
-5 -9 2 3.4142 0.0513
-5 -9 3 2.6906 -0.2788
-5 -9 4 -1.7173 0.0600
-5 -9 5 -4.2976 -0.0152
-5 -9 6 -4.3243 -0.2584
-5 -9 7 0.3226 0.0009
-5 -9 8 2.9086 0.0992
-5 -9 9 -0.2849 -0.0729
-5 -9 10 -0.4032 -0.0142
-5 -9 11 0.0221 0.0618
-5 -9 12 -0.7384 0.0183
-5 -9 13 0.6189 0.0567
-5 -9 14 -1.1732 0.0955
-5 -9 15 -0.4430 0.0211
-5 -9 16 3.0839 -0.0430
-5 -9 17 -0.8927 -0.0254
-5 -9 18 -0.1107 -0.0009
-5 -9 19 6.4701 0.0037
-5 -9 20 1.5229 -0.0061
-5 -9 21 -4.5509 -0.0391
-5 -9 22 -1.9914 -0.0612
-5 -9 23 -1.2263 -0.0432
-5 -9 24 -2.2433 -0.0507
-5 -8 1 2.8439 -0.1715
-5 -8 2 3.5461 -0.7245
-5 -8 3 2.1805 -0.0718
-5 -8 4 0.5617 0.5254
-5 -8 5 -2.5214 0.0545
-5 -8 6 -1.6812 -0.1680
-5 -8 7 1.4055 0.0984
-5 -8 8 -0.8441 0.0081
-5 -8 9 -1.1912 -0.0977
-5 -8 10 0.9619 0.0672
-5 -8 11 0.2704 0.0879
-5 -8 12 0.7566 -0.0033
-5 -8 13 -0.8291 0.0549
-5 -8 14 -1.6009 0.1136
-5 -8 15 3.4984 0.0139
-5 -8 16 1.9474 -0.0704
-5 -8 17 -2.0689 -0.0369
-5 -8 18 1.9325 0.0022
-5 -8 19 0.9448 0.0336
-5 -8 20 -4.6344 0.0634
-5 -8 21 -3.6399 0.0038
-5 -8 22 -2.3543 -0.0601
-5 -8 23 -3.6493 -0.0252
-5 -8 24 -3.2573 -0.0852
-5 -8 25 -2.4708 -0.2460
-5 -7 1 2.0622 -1.2180
-5 -7 2 2.7131 -0.8296
-5 -7 3 3.7220 0.4156
-5 -7 4 0.4235 0.4006
-5 -7 5 -1.2795 -0.2606
-5 -7 6 2.2543 -0.0930
-5 -7 7 0.8143 0.1056
-5 -7 8 -2.1040 -0.1048
-5 -7 9 0.1199 -0.0571
-5 -7 10 1.3284 0.0817
-5 -7 11 1.7304 -0.0485
-5 -7 12 0.9139 -0.1188
-5 -7 13 -0.3082 0.0217
-5 -7 14 4.6521 0.0556
-5 -7 15 6.4038 -0.0604
-5 -7 16 1.0846 -0.0699
-5 -7 17 1.0142 -0.0119
-5 -7 18 1.6870 -0.0049
-5 -7 19 -2.2537 0.0649
-5 -7 20 -2.2817 0.1135
-5 -7 21 -0.6792 0.0126
-5 -7 22 -2.4162 -0.0085
-5 -7 23 -3.0862 0.0278
-5 -7 24 -1.9524 -0.1378
-5 -7 25 -1.7401 -0.2704
-5 -6 1 0.9965 -1.4308
-5 -6 2 3.8593 -0.3437
-5 -6 3 2.3854 0.4696
-5 -6 4 -0.6325 -0.0386
-5 -6 5 3.8978 -0.1869
-5 -6 6 5.1362 0.1985
-5 -6 7 -0.8870 0.0963
-5 -6 8 -1.5885 -0.0551
-5 -6 9 1.1658 0.0966
-5 -6 10 1.8329 0.0597
-5 -6 11 1.3997 -0.1429
-5 -6 12 0.5259 -0.1180
-5 -6 13 4.1796 0.0318
-5 -6 14 7.8967 0.0046
-5 -6 15 4.2673 -0.0597
-5 -6 16 1.8210 0.0008
-5 -6 17 2.1818 -0.0117
-5 -6 18 -0.3774 -0.0247
-5 -6 19 -0.4172 0.1137
-5 -6 20 1.6942 0.1052
-5 -6 21 -0.2026 -0.0135
-5 -6 22 -2.2992 0.0499
-5 -6 23 -1.0637 0.0290
-5 -6 24 0.1559 -0.1363
-5 -6 25 -0.6238 -0.0959
-5 -5 1 2.7412 -1.0535
-5 -5 2 2.9872 0.1612
-5 -5 3 -1.1808 0.3770
-5 -5 4 3.0030 -0.0036
-5 -5 5 7.9483 0.1878
-5 -5 6 2.0542 0.2636
-5 -5 7 -2.1104 0.0638
-5 -5 8 0.0675 0.1225
-5 -5 9 0.9231 0.2030
-5 -5 10 0.2975 0.0391
-5 -5 11 -0.9293 -0.1114
-5 -5 12 0.4869 -0.0288
-5 -5 13 4.1258 0.0598
-5 -5 14 3.2416 -0.0123
-5 -5 15 1.2863 0.0121
-5 -5 16 1.1851 0.0585
-5 -5 17 -0.8084 -0.0537
-5 -5 18 -0.7704 -0.0022
-5 -5 19 2.0188 0.1120
-5 -5 20 0.9485 -0.0143
-5 -5 21 -2.2252 -0.0321
-5 -5 22 -1.6556 0.0704
-5 -5 23 0.9764 -0.0079
-5 -5 24 1.0773 -0.0049
-5 -5 25 -0.1459 0.1326
-5 -4 1 3.0549 -0.3568
-5 -4 2 -1.9480 0.5839
-5 -4 3 -0.8509 0.2998
-5 -4 4 6.1993 0.0284
-5 -4 5 4.4735 0.0937
-5 -4 6 -0.6100 0.0301
-5 -4 7 -0.0793 0.0234
-5 -4 8 0.8912 0.1136
-5 -4 9 0.0434 0.1228
-5 -4 10 -1.8297 -0.0110
-5 -4 11 -2.8875 -0.0990
-5 -4 12 -1.3587 0.0082
-5 -4 13 -0.5607 0.0203
-5 -4 14 -0.3856 -0.0188
-5 -4 15 0.1530 0.0938
-5 -4 16 -1.6452 0.0280
-5 -4 17 -2.2586 -0.0951
-5 -4 18 1.1324 0.0144
-5 -4 19 2.1483 -0.0051
-5 -4 20 -0.9835 -0.0948
-5 -4 21 -1.8330 -0.0036
-5 -4 22 0.6062 -0.0022
-5 -4 23 1.6017 -0.0155
-5 -4 24 0.8419 0.1241
-5 -4 25 0.7586 0.1498
-5 -3 1 -1.5942 0.4632
-5 -3 2 -4.2699 0.5149
-5 -3 3 1.6784 -0.0668
-5 -3 4 4.0622 -0.1858
-5 -3 5 1.1870 -0.0963
-5 -3 6 1.4092 -0.0793
-5 -3 7 2.0102 -0.1195
-5 -3 8 1.2257 -0.0433
-5 -3 9 0.3010 0.0541
-5 -3 10 -1.9988 -0.0823
-5 -3 11 -3.2888 -0.0984
-5 -3 12 -2.5671 0.0350
-5 -3 13 -1.0563 -0.0139
-5 -3 14 0.5360 0.0360
-5 -3 15 -0.9177 0.1095
-5 -3 16 -3.0355 -0.0545
-5 -3 17 -0.0421 -0.0788
-5 -3 18 3.4859 -0.0066
-5 -3 19 2.2347 -0.0609
-5 -3 20 0.7386 -0.0421
-5 -3 21 1.5441 -0.0387
-5 -3 22 1.6098 -0.0737
-5 -3 23 0.9794 0.0175
-5 -3 24 1.5055 0.0834
-5 -3 25 1.9512 0.0716
-5 -2 1 -3.6446 0.5006
-5 -2 2 -1.1243 -0.0080
-5 -2 3 1.0203 -0.1827
-5 -2 4 0.7524 -0.0139
-5 -2 5 2.4038 0.0516
-5 -2 6 2.5133 -0.1533
-5 -2 7 1.7027 -0.2676
-5 -2 8 2.7133 0.0128
-5 -2 9 1.2816 0.0703
-5 -2 10 -1.0976 -0.1051
-5 -2 11 -1.2149 0.0382
-5 -2 12 -0.2360 0.0935
-5 -2 13 1.8308 -0.0176
-5 -2 14 1.3005 0.0731
-5 -2 15 -2.6224 0.0538
-5 -2 16 -2.3475 -0.0657
-5 -2 17 2.1473 -0.0285
-5 -2 18 3.8876 0.0001
-5 -2 19 3.3943 0.0081
-5 -2 20 3.3711 -0.0074
-5 -2 21 1.9857 -0.0594
-5 -2 22 0.2461 -0.0384
-5 -2 23 0.9518 -0.0260
-5 -2 24 2.0853 0.0131
-5 -1 1 0.2720 -0.1265
-5 -1 2 -1.5092 -0.0717
-5 -1 3 -2.2310 0.1815
-5 -1 4 0.8147 0.2464
-5 -1 5 1.7816 0.0146
-5 -1 6 0.5313 -0.3537
-5 -1 7 1.9322 -0.1806
-5 -1 8 2.5147 0.1690
-5 -1 9 1.3316 -0.0008
-5 -1 10 0.8552 -0.0253
-5 -1 11 0.5866 0.1632
-5 -1 12 2.3700 0.0012
-5 -1 13 3.7208 -0.0703
-5 -1 14 -0.6037 0.0613
-5 -1 15 -4.6952 0.0115
-5 -1 16 -2.0059 -0.0537
-5 -1 17 1.8413 -0.0130
-5 -1 18 2.7611 0.0474
-5 -1 19 3.3135 0.0607
-5 -1 20 2.0721 0.0229
-5 -1 21 -0.5844 0.0092
-5 -1 22 -0.3232 -0.0614
-5 -1 23 1.1710 -0.0770
-5 -1 24 0.9754 0.0677
-5 0 1 -1.3093 -0.2397
-5 0 2 -5.3365 0.1349
-5 0 3 -2.4389 0.1083
-5 0 4 0.5388 0.0336
-5 0 5 -0.9510 -0.2462
-5 0 6 -0.8135 -0.3624
-5 0 7 0.9863 0.0555
-5 0 8 1.3735 0.1136
-5 0 9 1.6065 -0.1077
-5 0 10 0.6996 0.0603
-5 0 11 1.1576 0.0460
-5 0 12 4.5578 -0.1721
-5 0 13 2.5479 -0.0565
-5 0 14 -4.4761 0.0518
-5 0 15 -5.1308 -0.0415
-5 0 16 -0.8058 -0.0671
-5 0 17 0.8384 0.0129
-5 0 18 1.4455 0.0717
-5 0 19 1.2173 0.0666
-5 0 20 -0.8634 0.0657
-5 0 21 -0.5929 -0.0154
-5 0 22 1.3682 -0.1106
-5 0 23 1.5095 -0.0030
-5 0 24 0.4372 0.0393
-5 1 1 -5.8296 -0.0939
-5 1 2 -4.4704 -0.3432
-5 1 3 -0.9285 -0.2998
-5 1 4 -1.8704 -0.0075
-5 1 5 -2.6492 -0.1729
-5 1 6 -1.2982 -0.0777
-5 1 7 -0.1991 0.1862
-5 1 8 1.6186 -0.0282
-5 1 9 1.0070 -0.0712
-5 1 10 -0.6183 0.0686
-5 1 11 2.9609 -0.1055
-5 1 12 4.2702 -0.1365
-5 1 13 -2.1662 0.0367
-5 1 14 -5.1431 0.0243
-5 1 15 -0.9665 -0.0436
-5 1 16 1.1430 -0.0169
-5 1 17 0.2238 0.0223
-5 1 18 -0.1439 0.0227
-5 1 19 -1.1197 0.0392
-5 1 20 -0.3412 0.0292
-5 1 21 2.7595 -0.0544
-5 1 22 3.6733 -0.0331
-5 1 23 2.7306 -0.0067
-5 2 1 -3.3826 -0.6691
-5 2 2 -1.9117 -0.8476
-5 2 3 -2.2487 0.0829
-5 2 4 -3.1336 0.3940
-5 2 5 -3.0741 0.0256
-5 2 6 -1.9574 0.1418
-5 2 7 0.9806 0.1681
-5 2 8 1.6423 -0.0461
-5 2 9 -0.9228 0.0421
-5 2 10 0.2347 0.0383
-5 2 11 2.5546 -0.0883
-5 2 12 -1.0175 -0.0054
-5 2 13 -3.7599 0.0679
-5 2 14 0.4323 0.0508
-5 2 15 3.0822 0.0285
-5 2 16 0.5412 -0.0170
-5 2 17 -1.2035 -0.0512
-5 2 18 -2.2727 -0.0408
-5 2 19 -1.8147 0.0094
-5 2 20 2.4939 0.0263
-5 2 21 5.1832 0.0123
-5 2 22 4.7034 -0.0180
-5 2 23 3.3323 -0.1058
-5 3 1 -1.1788 -1.2510
-5 3 2 -1.7172 -0.2369
-5 3 3 -2.3316 0.8200
-5 3 4 -3.1920 0.3276
-5 3 5 -3.0254 -0.0668
-5 3 6 -0.7925 0.1685
-5 3 7 1.4242 0.0601
-5 3 8 0.1745 -0.0491
-5 3 9 -1.3783 0.0537
-5 3 10 -1.1971 0.0001
-5 3 11 -2.7806 -0.0433
-5 3 12 -3.2299 0.0118
-5 3 13 1.4036 0.0734
-5 3 14 4.3856 0.0841
-5 3 15 1.6348 -0.0158
-5 3 16 -1.2217 -0.0823
-5 3 17 -3.3525 -0.0703
-5 3 18 -4.6495 -0.0356
-5 3 19 -0.6327 0.0439
-5 3 20 4.1862 0.0697
-5 3 21 4.6190 -0.0001
-5 3 22 3.6302 -0.0602
-5 4 1 -0.7908 -0.7241
-5 4 2 0.1020 0.7227
-5 4 3 -0.9809 0.6435
-5 4 4 -2.5880 -0.2123
-5 4 5 -2.1106 -0.0811
-5 4 6 0.1608 0.1056
-5 4 7 0.9325 -0.1242
-5 4 8 -0.6122 -0.0722
-5 4 9 -3.3364 0.0581
-5 4 10 -5.9064 0.0022
-5 4 11 -4.3163 -0.0569
-5 4 12 1.4362 -0.0147
-5 4 13 4.7592 0.0646
-5 4 14 2.8231 0.0026
-5 4 15 0.1987 -0.0632
-5 4 16 -2.1224 -0.0131
-5 4 17 -5.5475 -0.0204
-5 4 18 -3.9725 0.0031
-5 4 19 1.9229 0.0703
-5 4 20 3.4723 0.0102
-5 4 21 2.3789 -0.0280
-5 4 22 1.7828 0.0435
-5 5 1 2.3096 0.2755
-5 5 2 1.4753 0.8041
-5 5 3 -1.3044 -0.0299
-5 5 4 -1.7356 -0.2565
-5 5 5 -1.2187 0.1032
-5 5 6 0.3114 -0.0735
-5 5 7 1.4866 -0.1731
-5 5 8 -1.7356 0.0903
-5 5 9 -7.0375 0.1568
-5 5 10 -6.1586 0.0049
-5 5 11 0.4798 -0.0819
-5 5 12 4.3799 -0.0035
-5 5 13 3.2570 0.0213
-5 5 14 2.0789 -0.0294
-5 5 15 1.2894 0.0483
-5 5 16 -2.8322 0.0498
-5 5 17 -4.4743 -0.0281
-5 5 18 0.3888 0.0241
-5 5 19 2.6570 0.0069
-5 5 20 0.8368 -0.0306
-5 5 21 0.7751 0.0755
-5 6 1 2.0113 0.6288
-5 6 2 -1.1872 0.2710
-5 6 3 -1.4469 -0.2256
-5 6 4 -2.2816 0.0518
-5 6 5 -1.8150 0.0431
-5 6 6 1.7070 -0.1790
-5 6 7 1.5244 0.0504
-5 6 8 -4.5292 0.2510
-5 6 9 -6.7147 0.1238
-5 6 10 -1.2570 -0.0555
-5 6 11 2.6030 -0.0499
-5 6 12 1.7642 0.0344
-5 6 13 2.0694 0.0012
-5 6 14 3.7000 0.0378
-5 6 15 1.3663 0.0846
-5 6 16 -2.1737 -0.0207
-5 6 17 -0.1840 -0.0170
-5 6 18 1.9442 0.0107
-5 6 19 -0.4213 -0.0403
-5 6 20 -0.9375 0.0544
-5 7 1 -2.0037 0.2523
-5 7 2 -2.0788 -0.2316
-5 7 3 -2.4700 -0.1420
-5 7 4 -4.1291 0.0688
-5 7 5 -1.2302 -0.1202
-5 7 6 2.2809 -0.0678
-5 7 7 -0.7907 0.1274
-5 7 8 -4.8343 0.0940
-5 7 9 -2.5006 -0.0215
-5 7 10 -0.0419 -0.0574
-5 7 11 -1.4682 0.0199
-5 7 12 -0.9196 0.0222
-5 7 13 2.7830 -0.0085
-5 7 14 3.7430 0.0529
-5 7 15 0.4061 0.0086
-5 7 16 -0.6749 -0.0230
-5 7 17 0.6700 0.0254
-5 7 18 -1.0859 -0.0267
-5 7 19 -2.2096 0.0179
-5 7 20 -0.2127 0.0788
-5 8 1 -1.8662 -0.3976
-5 8 2 -0.8950 -0.4478
-5 8 3 -3.5718 -0.0146
-5 8 4 -3.5015 0.0314
-5 8 5 0.1609 -0.0918
-5 8 6 0.8551 -0.0721
-5 8 7 -1.8544 -0.0835
-5 8 8 -2.0202 -0.0507
-5 8 9 -1.4096 -0.0312
-5 8 10 -4.0518 -0.0234
-5 8 11 -4.4983 0.0034
-5 8 12 0.0710 -0.0300
-5 8 13 3.5012 0.0075
-5 8 14 1.4461 0.0348
-5 8 15 -1.6053 -0.0070
-5 8 16 -1.2462 0.0229
-5 8 17 -1.1997 -0.0045
-5 8 18 -2.0078 -0.0004
-5 8 19 -0.6894 0.0889
-5 9 1 1.2449 -0.6783
-5 9 2 0.1812 -0.1314
-5 9 3 -1.3687 0.2507
-5 9 4 -0.6629 0.0948
-5 9 5 0.5933 -0.0961
-5 9 6 0.1396 -0.2003
-5 9 7 -0.3613 -0.1065
-5 9 8 -0.6498 0.0203
-5 9 9 -3.7979 -0.0407
-5 9 10 -5.2436 -0.0579
-5 9 11 -1.1275 -0.0344
-5 9 12 2.9358 -0.0173
-5 9 13 1.8304 0.0291
-5 9 14 -2.2564 -0.0037
-5 9 15 -3.1186 -0.0178
-5 9 16 -1.3996 -0.0155
-5 9 17 -1.0142 -0.0138
-5 9 18 -0.2697 0.0997
-5 10 1 2.6710 -0.2604
-5 10 2 2.5520 0.3500
-5 10 3 1.6149 0.3102
-5 10 4 0.7040 0.0364
-5 10 5 0.7981 -0.1478
-5 10 6 0.7787 -0.1373
-5 10 7 0.5228 0.0397
-5 10 8 -1.5520 0.0062
-5 10 9 -3.1639 -0.0801
-5 10 10 -0.1169 -0.0245
-5 10 11 3.7814 -0.0173
-5 10 12 3.2349 -0.0150
-5 10 13 -1.1492 -0.0231
-5 10 14 -3.4672 -0.0576
-5 10 15 -1.5711 -0.0495
-5 10 16 -0.3179 -0.0380
-5 10 17 -0.0988 0.0664
-5 11 1 3.2578 0.2345
-5 11 2 3.5526 0.3261
-5 11 3 1.6957 0.1008
-5 11 4 1.1552 -0.0193
-5 11 5 0.9270 -0.1075
-5 11 6 0.6647 -0.0182
-5 11 7 0.1735 0.0576
-5 11 8 -1.0172 -0.0031
-5 11 9 0.8516 0.0373
-5 11 10 4.4892 0.0234
-5 11 11 4.9383 -0.0599
-5 11 12 1.5224 -0.0464
-5 11 13 -1.7214 -0.0361
-5 11 14 -0.8429 -0.0394
-5 11 15 0.3806 -0.0441
-5 11 16 -0.2645 0.0021
-5 12 1 2.4604 0.2035
-5 12 2 2.2406 0.0030
-5 12 3 1.7365 0.0350
-5 12 4 1.2371 0.0146
-5 12 5 0.5090 -0.0631
-5 12 6 0.7110 0.0403
-5 12 7 0.2300 0.0934
-5 12 8 0.8016 0.1193
-5 12 9 3.4457 0.0858
-5 12 10 4.9153 -0.0695
-5 12 11 3.3635 -0.0673
-5 12 12 0.3877 0.0309
-5 12 13 0.3165 0.0341
-5 12 14 1.4435 -0.0126
-5 12 15 0.1898 -0.0430
-5 13 1 1.4151 -0.1487
-5 13 2 2.0089 -0.0842
-5 13 3 2.0005 0.1592
-5 13 4 0.7013 0.0517
-5 13 5 0.7585 0.0148
-5 13 6 1.3819 0.1021
-5 13 7 1.3025 0.1166
-5 13 8 2.2663 0.0958
-5 13 9 3.4081 -0.0402
-5 13 10 3.0521 -0.0755
-5 13 11 0.9973 0.0721
-5 13 12 0.4766 0.1103
-5 13 13 2.0674 0.0312
-5 14 1 1.4313 -0.3619
-5 14 2 2.0387 0.1346
-5 14 3 0.4470 0.2863
-5 14 4 -0.1202 0.1025
-5 14 5 1.5871 0.0538
-5 14 6 2.5684 0.0091
-5 14 7 2.6569 0.0186
-5 14 8 2.2842 0.0233
-5 14 9 1.6235 -0.0159
-5 14 10 0.2606 0.0765
-5 14 11 -0.3131 0.1301
-5 14 12 1.7110 0.0597
-5 15 1 1.3672 -0.1412
-5 15 2 -0.1188 0.3922
-5 15 3 -1.9081 0.2593
-5 15 4 -0.2741 0.0313
-5 15 5 2.5938 -0.1073
-5 15 6 3.4567 -0.0928
-5 15 7 1.9377 0.0995
-5 15 8 0.0261 0.1449
-5 15 9 -0.9732 0.1034
-5 15 10 -1.0080 0.0842
-5 16 1 0.4846 0.2274
-5 16 2 -2.3898 0.2898
-5 16 3 -2.3554 0.0065
-5 16 4 1.1959 -0.1642
-5 16 5 3.4854 -0.1646
-5 16 6 1.8431 0.1344
-5 16 7 -1.2953 0.3301
-5 16 8 -2.2482 0.1931
-5 16 9 -1.4290 0.0200
-5 17 1 -0.6700 0.1400
-5 17 2 -2.4596 -0.0829
-5 17 3 0.2345 -0.1788
-5 17 4 3.2487 -0.1611
-5 17 5 2.1830 0.0977
-5 17 6 -1.2908 0.4006
-5 18 1 -1.4883 -0.1759
-5 18 2 -0.1046 -0.1767
-5 18 3 2.6641 -0.0947
-5 18 4 2.5037 0.0271
-5 19 1 -0.6546 -0.1468
-4 -19 3 -1.7600 0.0354
-4 -19 4 -2.2676 0.0445
-4 -19 5 -1.6775 -0.1439
-4 -19 6 -1.2041 -0.1985
-4 -19 7 0.3027 0.0340
-4 -19 8 0.7905 0.0652
-4 -19 9 -0.5031 -0.1056
-4 -19 10 -1.5208 -0.0476
-4 -19 11 -0.5901 0.1859
-4 -19 12 0.7765 0.2157
-4 -19 13 0.7214 -0.0119
-4 -19 14 0.3462 -0.2288
-4 -19 15 -0.9112 -0.2112
-4 -19 16 -2.5923 -0.0060
-4 -18 1 4.6524 0.3276
-4 -18 2 -0.3802 0.0993
-4 -18 3 -2.2642 0.0760
-4 -18 4 -0.9452 0.0181
-4 -18 5 0.1474 -0.1440
-4 -18 6 1.9002 -0.0042
-4 -18 7 1.8398 0.1365
-4 -18 8 -0.4998 -0.0607
-4 -18 9 -1.4658 -0.1661
-4 -18 10 -0.0696 0.0546
-4 -18 11 1.7527 0.2286
-4 -18 12 1.7286 0.1388
-4 -18 13 0.5714 -0.0284
-4 -18 14 -1.0950 -0.1052
-4 -18 15 -3.3925 -0.0836
-4 -18 16 -2.8462 0.0099
-4 -18 17 -0.0007 0.0790
-4 -18 18 0.3544 0.0147
-4 -17 1 1.9691 0.0117
-4 -17 2 -2.0007 -0.1822
-4 -17 3 -1.5258 0.0136
-4 -17 4 0.2733 0.0247
-4 -17 5 2.8452 0.0018
-4 -17 6 2.9087 0.1332
-4 -17 7 -0.0702 0.0577
-4 -17 8 -0.8585 -0.1458
-4 -17 9 0.7567 -0.1144
-4 -17 10 2.4824 0.0367
-4 -17 11 2.8583 0.0662
-4 -17 12 1.7225 0.0562
-4 -17 13 0.3436 0.0733
-4 -17 14 -2.0564 -0.0168
-4 -17 15 -3.0949 -0.0915
-4 -17 16 -0.1312 0.0620
-4 -17 17 1.7773 0.1452
-4 -17 18 0.3243 -0.0386
-4 -17 19 -0.0889 -0.1501
-4 -17 20 1.5939 -0.0902
-4 -16 1 -0.1115 -0.4181
-4 -16 2 -2.3999 -0.1848
-4 -16 3 -1.6231 0.1406
-4 -16 4 1.6185 0.0829
-4 -16 5 2.6111 0.0786
-4 -16 6 -0.1252 0.1729
-4 -16 7 -0.6063 0.0943
-4 -16 8 0.7357 -0.0354
-4 -16 9 1.4545 -0.0586
-4 -16 10 1.9238 -0.0609
-4 -16 11 1.4805 -0.0454
-4 -16 12 1.4579 0.0658
-4 -16 13 0.3221 0.0669
-4 -16 14 -2.3418 -0.1001
-4 -16 15 -0.8776 -0.0187
-4 -16 16 2.5753 0.2033
-4 -16 17 1.8257 0.0751
-4 -16 18 -0.5335 -0.1262
-4 -16 19 0.0771 -0.0985
-4 -16 20 2.1685 -0.0802
-4 -16 21 1.3919 -0.1065
-4 -15 1 -1.2493 -0.2615
-4 -15 2 -2.9751 0.1562
-4 -15 3 -0.7612 0.1761
-4 -15 4 0.9355 -0.0216
-4 -15 5 -1.1179 0.0899
-4 -15 6 -0.9400 0.2801
-4 -15 7 0.3612 0.2280
-4 -15 8 -0.7346 0.0828
-4 -15 9 -1.0095 -0.0004
-4 -15 10 -0.7897 -0.0815
-4 -15 11 0.3318 -0.0790
-4 -15 12 1.6879 0.0188
-4 -15 13 -0.8120 -0.0340
-4 -15 14 -2.1157 -0.0642
-4 -15 15 1.3153 0.1301
-4 -15 16 2.9231 0.1353
-4 -15 17 0.4392 -0.0366
-4 -15 18 -1.3404 -0.0017
-4 -15 19 0.3215 0.0367
-4 -15 20 0.5786 -0.0759
-4 -15 21 -2.5508 -0.1598
-4 -15 22 -2.1398 -0.1422
-4 -14 1 -2.3425 0.0976
-4 -14 2 -2.2125 0.2048
-4 -14 3 -0.9854 -0.0878
-4 -14 4 -2.4713 -0.2039
-4 -14 5 -0.9394 0.0728
-4 -14 6 1.2292 0.2565
-4 -14 7 -1.6132 0.1662
-4 -14 8 -3.1533 0.0815
-4 -14 9 -2.7178 0.0126
-4 -14 10 -1.6818 -0.1300
-4 -14 11 1.8939 -0.1183
-4 -14 12 1.5148 -0.0089
-4 -14 13 -2.0581 -0.0385
-4 -14 14 -0.6108 -0.0260
-4 -14 15 2.8268 0.0251
-4 -14 16 2.7124 -0.0194
-4 -14 17 0.1020 0.0459
-4 -14 18 -0.4714 0.1503
-4 -14 19 0.1590 0.0645
-4 -14 20 -3.1267 -0.0936
-4 -14 21 -4.1647 -0.1290
-4 -14 22 0.6981 -0.0378
-4 -14 23 1.5858 -0.0044
-4 -13 1 -2.0608 0.1777
-4 -13 2 -2.2809 0.0988
-4 -13 3 -3.3947 -0.2513
-4 -13 4 -0.4413 -0.2860
-4 -13 5 3.5985 -0.0401
-4 -13 6 0.3588 0.0127
-4 -13 7 -2.7311 -0.0452
-4 -13 8 -2.3385 0.0195
-4 -13 9 -2.0473 -0.0204
-4 -13 10 1.6328 -0.1318
-4 -13 11 3.5650 -0.0199
-4 -13 12 -0.2565 0.0582
-4 -13 13 -1.5501 -0.0730
-4 -13 14 1.2981 -0.1361
-4 -13 15 3.9595 -0.0931
-4 -13 16 3.1016 -0.0197
-4 -13 17 0.3980 0.0800
-4 -13 18 0.8617 0.1077
-4 -13 19 -0.6525 0.0114
-4 -13 20 -4.0149 -0.0847
-4 -13 21 -0.6303 -0.0329
-4 -13 22 2.3160 0.0006
-4 -13 23 -0.4070 -0.0427
-4 -13 24 -0.8236 0.0675
-4 -12 1 -2.1583 0.5149
-4 -12 2 -3.6733 0.3198
-4 -12 3 -0.8372 -0.1974
-4 -12 4 5.2245 -0.2709
-4 -12 5 3.4783 -0.1400
-4 -12 6 -0.7836 -0.1974
-4 -12 7 -0.3788 -0.1372
-4 -12 8 -0.5134 0.0595
-4 -12 9 1.3575 0.0258
-4 -12 10 3.8911 0.0075
-4 -12 11 0.8994 0.1600
-4 -12 12 -1.8040 0.0886
-4 -12 13 -0.7367 -0.1015
-4 -12 14 2.2394 -0.0893
-4 -12 15 3.6673 -0.0359
-4 -12 16 0.5220 -0.0468
-4 -12 17 0.1777 0.0111
-4 -12 18 2.0955 0.0669
-4 -12 19 -1.0560 -0.0188
-4 -12 20 -1.7949 -0.0534
-4 -12 21 0.6670 0.0114
-4 -12 22 -0.5338 -0.0279
-4 -12 23 -0.0023 -0.0074
-4 -12 24 2.9888 0.0838
-4 -12 25 2.9961 0.0356
-4 -11 1 -3.3178 1.0576
-4 -11 2 -2.8594 0.3682
-4 -11 3 3.2507 -0.2272
-4 -11 4 4.0932 -0.1573
-4 -11 5 0.1904 -0.1185
-4 -11 6 0.4994 -0.2404
-4 -11 7 0.7923 -0.0646
-4 -11 8 1.3491 0.0963
-4 -11 9 2.8794 0.0008
-4 -11 10 -0.0074 0.0818
-4 -11 11 -2.3210 0.2026
-4 -11 12 -1.6796 0.0707
-4 -11 13 -0.5313 0.0112
-4 -11 14 1.4390 0.0583
-4 -11 15 -0.9250 -0.0355
-4 -11 16 -3.0317 -0.0834
-4 -11 17 1.6460 0.0439
-4 -11 18 2.5869 0.0471
-4 -11 19 -0.7781 -0.0702
-4 -11 20 -0.9644 -0.0218
-4 -11 21 -1.5916 0.0399
-4 -11 22 -1.1785 0.0026
-4 -11 23 2.3569 0.0286
-4 -11 24 3.3212 0.0461
-4 -11 25 1.4100 0.0252
-4 -10 1 -4.6754 0.8117
-4 -10 2 -1.3712 -0.0798
-4 -10 3 1.3381 -0.2137
-4 -10 4 -0.9769 0.0525
-4 -10 5 -1.1283 -0.0843
-4 -10 6 -0.3209 -0.2137
-4 -10 7 0.6032 -0.0342
-4 -10 8 2.1394 -0.0673
-4 -10 9 -1.2202 -0.1628
-4 -10 10 -3.5371 0.0162
-4 -10 11 -1.2234 0.0911
-4 -10 12 -0.9211 0.0354
-4 -10 13 -0.5459 0.0947
-4 -10 14 -1.9625 0.0650
-4 -10 15 -5.5851 -0.0741
-4 -10 16 -1.3843 -0.0346
-4 -10 17 3.8616 0.0524
-4 -10 18 1.6821 -0.0524
-4 -10 19 0.0421 -0.0916
-4 -10 20 -0.5332 0.0385
-4 -10 21 -1.6473 0.0584
-4 -10 22 0.2028 0.0068
-4 -10 23 1.9893 0.0474
-4 -10 24 1.6612 0.0569
-4 -10 25 0.1459 -0.0583
-4 -9 1 -3.7554 0.1023
-4 -9 2 -1.2318 -0.2814
-4 -9 3 -2.0377 0.0269
-4 -9 4 -2.7390 0.1929
-4 -9 5 -2.9936 -0.0663
-4 -9 6 -1.8746 -0.0807
-4 -9 7 1.7226 0.0131
-4 -9 8 -1.1639 -0.1744
-4 -9 9 -5.1839 -0.2069
-4 -9 10 -1.1657 -0.0454
-4 -9 11 0.6108 -0.0260
-4 -9 12 -0.9647 0.0127
-4 -9 13 -1.6361 0.1056
-4 -9 14 -4.9688 0.0284
-4 -9 15 -3.6732 -0.0706
-4 -9 16 2.2111 -0.0040
-4 -9 17 2.2891 0.0081
-4 -9 18 1.1557 -0.0813
-4 -9 19 1.9149 -0.0255
-4 -9 20 0.3832 0.0656
-4 -9 21 -0.7532 0.0192
-4 -9 22 0.1094 0.0300
-4 -9 23 1.6609 0.0988
-4 -9 24 2.2146 -0.0466
-4 -9 25 -0.0592 -0.2030
-4 -9 26 -2.4658 0.0184
-4 -8 1 -1.0026 -0.0632
-4 -8 2 -0.7971 -0.2009
-4 -8 3 -1.1167 0.1409
-4 -8 4 -2.8454 0.2177
-4 -8 5 -3.8343 0.0945
-4 -8 6 0.4395 0.2452
-4 -8 7 -0.3426 0.2064
-4 -8 8 -6.1951 -0.0683
-4 -8 9 -3.2124 -0.0891
-4 -8 10 1.0272 -0.0272
-4 -8 11 -0.7296 -0.0471
-4 -8 12 -1.5011 0.0403
-4 -8 13 -2.9632 0.1023
-4 -8 14 -3.4256 -0.0171
-4 -8 15 0.0333 -0.0605
-4 -8 16 0.1385 0.0503
-4 -8 17 -0.7293 0.0515
-4 -8 18 2.1466 -0.0131
-4 -8 19 2.5702 0.0271
-4 -8 20 -0.2848 0.0361
-4 -8 21 -1.4488 0.0085
-4 -8 22 0.2435 0.0786
-4 -8 23 2.6117 0.0293
-4 -8 24 2.2340 -0.1793
-4 -8 25 -0.7423 -0.0884
-4 -8 26 -2.7806 0.2087
-4 -7 1 0.0180 -0.3691
-4 -7 2 1.8735 -0.4595
-4 -7 3 2.0848 0.1088
-4 -7 4 -1.9552 0.2032
-4 -7 5 -1.1593 0.2274
-4 -7 6 0.3160 0.4346
-4 -7 7 -5.7009 0.2576
-4 -7 8 -6.0287 0.0043
-4 -7 9 -0.0460 0.0176
-4 -7 10 -0.1799 -0.0144
-4 -7 11 -1.7997 -0.0685
-4 -7 12 -1.5725 0.0129
-4 -7 13 -1.8001 0.0061
-4 -7 14 -0.5308 -0.0998
-4 -7 15 -1.4285 -0.0220
-4 -7 16 -3.3619 0.1296
-4 -7 17 -0.0906 0.0870
-4 -7 18 2.7024 0.0026
-4 -7 19 0.5653 0.0164
-4 -7 20 -1.5914 -0.0093
-4 -7 21 -1.3772 -0.0212
-4 -7 22 0.5616 0.0321
-4 -7 23 2.1954 -0.0411
-4 -7 24 1.3146 -0.0874
-4 -7 25 -0.7922 0.0838
-4 -7 26 -1.4321 0.1318
-4 -6 1 1.5176 -1.1200
-4 -6 2 6.9320 -0.3919
-4 -6 3 2.8963 0.1908
-4 -6 4 -1.3895 -0.0778
-4 -6 5 0.0762 0.0427
-4 -6 6 -4.1829 0.2760
-4 -6 7 -6.9759 0.0891
-4 -6 8 -1.0686 0.0125
-4 -6 9 1.1268 0.0560
-4 -6 10 -0.3730 -0.0677
-4 -6 11 -0.1059 -0.1268
-4 -6 12 -0.4690 -0.0576
-4 -6 13 0.3718 -0.0943
-4 -6 14 0.0892 -0.1336
-4 -6 15 -2.7319 0.0238
-4 -6 16 -1.3473 0.1324
-4 -6 17 1.5367 0.0218
-4 -6 18 0.5884 -0.0313
-4 -6 19 -0.6198 -0.0150
-4 -6 20 -0.7649 -0.1037
-4 -6 21 -0.6607 -0.0808
-4 -6 22 0.5862 0.0460
-4 -6 23 1.6343 0.0199
-4 -6 24 1.1273 -0.0088
-4 -6 25 0.7558 0.0136
-4 -6 26 1.0906 -0.0720
-4 -5 1 6.3294 -0.6717
-4 -5 2 6.2204 0.4480
-4 -5 3 -0.5323 -0.0033
-4 -5 4 -1.2265 -0.5250
-4 -5 5 -3.1044 -0.0895
-4 -5 6 -6.6664 0.1145
-4 -5 7 -2.3647 -0.0016
-4 -5 8 2.3316 0.0840
-4 -5 9 2.5170 0.0886
-4 -5 10 1.8638 -0.0643
-4 -5 11 0.3200 -0.0651
-4 -5 12 0.9557 0.0140
-4 -5 13 2.5835 -0.0608
-4 -5 14 0.9334 -0.0896
-4 -5 15 0.1945 0.0643
-4 -5 16 0.7135 0.0626
-4 -5 17 -0.9719 -0.0501
-4 -5 18 -1.1294 0.0000
-4 -5 19 0.6798 -0.0533
-4 -5 20 0.1843 -0.1604
-4 -5 21 -0.5911 0.0095
-4 -5 22 0.4131 0.1223
-4 -5 23 0.8281 0.0040
-4 -5 24 1.6431 -0.0527
-4 -5 25 3.6794 -0.0861
-4 -5 26 2.8090 -0.1700
-4 -4 1 4.9532 0.9364
-4 -4 2 -0.2334 0.7833
-4 -4 3 -2.2032 -0.4925
-4 -4 4 -3.0593 -0.4776
-4 -4 5 -7.6540 0.0633
-4 -4 6 -5.3678 0.0138
-4 -4 7 1.4115 -0.0272
-4 -4 8 3.5991 0.1223
-4 -4 9 2.7987 0.0875
-4 -4 10 0.3660 -0.0019
-4 -4 11 -0.3449 0.1117
-4 -4 12 2.7530 0.1676
-4 -4 13 3.7067 -0.0073
-4 -4 14 2.1590 -0.0295
-4 -4 15 0.8002 0.0547
-4 -4 16 -2.4815 -0.0427
-4 -4 17 -3.6117 -0.0138
-4 -4 18 -0.0655 0.0656
-4 -4 19 0.6444 -0.0883
-4 -4 20 -1.5317 -0.0660
-4 -4 21 -1.5558 0.1177
-4 -4 22 -1.4869 0.0610
-4 -4 23 -0.6007 -0.0278
-4 -4 24 3.4054 -0.0241
-4 -4 25 5.3386 -0.1058
-4 -4 26 2.2987 -0.1777
-4 -3 1 -1.2340 1.5655
-4 -3 2 -1.5153 0.2225
-4 -3 3 -2.4924 -0.5296
-4 -3 4 -9.3069 -0.0906
-4 -3 5 -9.5396 0.0092
-4 -3 6 -1.5835 -0.2138
-4 -3 7 2.3727 -0.1508
-4 -3 8 1.9674 -0.0167
-4 -3 9 -0.8112 -0.0519
-4 -3 10 -2.8904 0.0049
-4 -3 11 0.5717 0.2231
-4 -3 12 2.9997 0.1645
-4 -3 13 1.3678 -0.0471
-4 -3 14 0.6820 -0.0216
-4 -3 15 -1.7842 -0.0488
-4 -3 16 -4.5369 -0.0891
-4 -3 17 -1.6770 0.0711
-4 -3 18 0.3314 0.0431
-4 -3 19 -2.1151 -0.0738
-4 -3 20 -2.9946 0.0228
-4 -3 21 -3.1411 0.0527
-4 -3 22 -3.4988 0.0055
-4 -3 23 0.1620 0.0291
-4 -3 24 4.4754 -0.0179
-4 -3 25 3.8378 -0.1337
-4 -2 1 -0.2759 1.0293
-4 -2 2 -0.0081 -0.0979
-4 -2 3 -8.4484 -0.1920
-4 -2 4 -12.0655 -0.0106
-4 -2 5 -3.9486 -0.1845
-4 -2 6 1.8569 -0.3243
-4 -2 7 1.1500 -0.2448
-4 -2 8 -2.1947 -0.1595
-4 -2 9 -4.5146 -0.1600
-4 -2 10 -1.4866 0.0213
-4 -2 11 0.6844 0.1950
-4 -2 12 -1.6438 0.0306
-4 -2 13 -1.4263 -0.0650
-4 -2 14 -0.3133 -0.0307
-4 -2 15 -2.2119 -0.1132
-4 -2 16 -1.2054 -0.0346
-4 -2 17 1.3530 0.0925
-4 -2 18 -0.7097 0.0128
-4 -2 19 -2.3718 -0.0298
-4 -2 20 -1.9357 -0.0119
-4 -2 21 -3.2008 -0.0049
-4 -2 22 -2.0227 0.0285
-4 -2 23 1.9201 0.0098
-4 -2 24 3.2490 -0.0599
-4 -2 25 2.2016 -0.1441
-4 -1 1 2.5640 0.6103
-4 -1 2 -4.2443 -0.0583
-4 -1 3 -10.5868 -0.0815
-4 -1 4 -3.9179 0.0428
-4 -1 5 3.3698 -0.0152
-4 -1 6 2.1176 -0.1409
-4 -1 7 -2.1918 -0.0660
-4 -1 8 -4.5986 -0.0390
-4 -1 9 -2.2669 -0.1045
-4 -1 10 -0.0084 0.0445
-4 -1 11 -3.4074 0.0878
-4 -1 12 -4.9194 -0.0319
-4 -1 13 -1.0146 0.0146
-4 -1 14 0.1638 -0.0068
-4 -1 15 0.2751 -0.0728
-4 -1 16 3.1880 0.0522
-4 -1 17 2.3372 0.1167
-4 -1 18 -0.1864 0.0333
-4 -1 19 0.4720 -0.0419
-4 -1 20 -0.3237 -0.0348
-4 -1 21 -1.0877 0.0151
-4 -1 22 0.8108 0.0091
-4 -1 23 2.0604 0.0155
-4 -1 24 2.5331 -0.0196
-4 -1 25 1.8599 -0.1367
-4 0 1 0.4990 0.1788
-4 0 2 -5.6404 -0.3464
-4 0 3 -1.9773 -0.0788
-4 0 4 5.3919 0.3175
-4 0 5 4.5856 0.2166
-4 0 6 -0.4035 0.1430
-4 0 7 -3.9221 0.2808
-4 0 8 -2.6740 0.0639
-4 0 9 0.5585 -0.1365
-4 0 10 -2.6268 -0.0262
-4 0 11 -6.7803 -0.0418
-4 0 12 -3.5017 -0.0336
-4 0 13 -0.1784 0.0668
-4 0 14 0.2842 -0.0056
-4 0 15 3.4755 -0.0132
-4 0 16 4.6089 0.1145
-4 0 17 1.5502 0.1055
-4 0 18 0.9642 -0.0243
-4 0 19 1.1747 -0.0667
-4 0 20 0.3939 -0.0036
-4 0 21 1.1940 0.0116
-4 0 22 1.6062 0.0540
-4 0 23 2.1250 0.1217
-4 0 24 2.5484 0.0046
-4 0 25 0.3530 -0.0816
-4 1 1 -0.2713 -0.6682
-4 1 2 0.5974 -0.7241
-4 1 3 6.6340 0.0361
-4 1 4 7.5489 0.3294
-4 1 5 3.1350 0.1548
-4 1 6 -1.5815 0.3513
-4 1 7 -2.3078 0.3242
-4 1 8 0.3338 -0.1527
-4 1 9 -1.2757 -0.2234
-4 1 10 -5.7131 -0.1077
-4 1 11 -5.0992 -0.1464
-4 1 12 -1.9662 -0.0193
-4 1 13 -0.7514 0.0526
-4 1 14 2.3572 -0.0406
-4 1 15 5.3247 -0.0013
-4 1 16 2.5520 0.0626
-4 1 17 -0.0140 -0.0115
-4 1 18 0.2827 -0.0762
-4 1 19 0.0804 -0.0330
-4 1 20 1.3665 -0.0003
-4 1 21 2.1979 0.0255
-4 1 22 1.8803 0.1217
-4 1 23 2.6984 0.1013
-4 1 24 1.0451 -0.0014
-4 2 1 1.9426 -1.1582
-4 2 2 6.4136 -0.5693
-4 2 3 9.6570 0.1485
-4 2 4 7.5139 0.0477
-4 2 5 3.4243 0.0677
-4 2 6 0.6823 0.3523
-4 2 7 0.3507 0.0383
-4 2 8 -0.5079 -0.2348
-4 2 9 -3.3090 -0.0601
-4 2 10 -4.3254 -0.0745
-4 2 11 -2.7366 -0.0753
-4 2 12 -1.5288 0.0837
-4 2 13 1.2853 0.0221
-4 2 14 5.2911 -0.0836
-4 2 15 3.7535 -0.0508
-4 2 16 0.0115 -0.0246
-4 2 17 -0.5854 -0.0244
-4 2 18 -0.7792 -0.0127
-4 2 19 0.8850 -0.0055
-4 2 20 3.1218 -0.0137
-4 2 21 2.4670 0.0090
-4 2 22 2.4819 0.0366
-4 2 23 2.0210 0.0214
-4 2 24 -0.0098 0.0446
-4 3 1 3.7194 -0.7348
-4 3 2 8.8467 0.0499
-4 3 3 9.9541 0.1721
-4 3 4 7.9687 -0.1981
-4 3 5 4.9148 0.0211
-4 3 6 2.1096 0.1565
-4 3 7 -0.0177 -0.0659
-4 3 8 -1.4229 0.0713
-4 3 9 -1.4352 0.1731
-4 3 10 -1.5607 0.0505
-4 3 11 -2.0633 0.1249
-4 3 12 0.1757 0.1251
-4 3 13 4.4951 -0.0474
-4 3 14 4.5042 -0.1113
-4 3 15 0.7096 -0.0617
-4 3 16 -0.5384 0.0338
-4 3 17 -0.5854 0.0650
-4 3 18 0.2161 0.0212
-4 3 19 2.9857 -0.0031
-4 3 20 2.9166 -0.0512
-4 3 21 1.6209 -0.0770
-4 3 22 1.7690 -0.0142
-4 3 23 0.9973 0.0327
-4 4 1 5.2325 0.1304
-4 4 2 9.1223 0.5504
-4 4 3 8.5303 -0.0796
-4 4 4 6.6382 -0.4590
-4 4 5 3.4919 -0.1045
-4 4 6 -0.5335 -0.0018
-4 4 7 -1.1794 0.0534
-4 4 8 1.5591 0.2285
-4 4 9 0.9419 0.1467
-4 4 10 -2.1508 0.1045
-4 4 11 -1.2653 0.1268
-4 4 12 2.8961 0.0108
-4 4 13 3.8779 -0.0758
-4 4 14 0.3674 -0.0865
-4 4 15 -0.9765 0.0038
-4 4 16 -0.1526 0.0923
-4 4 17 -0.2284 0.0378
-4 4 18 1.5228 0.0168
-4 4 19 2.0402 -0.0103
-4 4 20 0.0807 -0.1050
-4 4 21 -0.0453 -0.0444
-4 4 22 0.2736 0.0394
-4 4 23 0.7439 -0.0328
-4 5 1 7.5104 0.8687
-4 5 2 7.5671 0.4805
-4 5 3 6.1089 -0.5771
-4 5 4 3.1326 -0.5464
-4 5 5 -1.7273 -0.0835
-4 5 6 -2.5900 -0.0359
-4 5 7 1.9798 0.0126
-4 5 8 3.0432 0.0234
-4 5 9 -1.3934 -0.0187
-4 5 10 -2.2972 0.0058
-4 5 11 1.6596 -0.0097
-4 5 12 3.1202 0.0082
-4 5 13 -0.0728 -0.0145
-4 5 14 -1.8464 -0.0481
-4 5 15 -0.3721 0.0348
-4 5 16 -0.0347 0.0246
-4 5 17 0.1437 0.0023
-4 5 18 0.5127 0.0458
-4 5 19 -0.7880 -0.0480
-4 5 20 -1.0049 -0.0523
-4 5 21 -0.4614 0.0584
-4 5 22 -0.4686 -0.0416
-4 6 1 8.4175 1.1527
-4 6 2 6.1702 -0.0382
-4 6 3 3.4978 -0.6687
-4 6 4 -0.7345 -0.1010
-4 6 5 -3.3067 0.1163
-4 6 6 0.1107 -0.0759
-4 6 7 3.0951 -0.1362
-4 6 8 -0.7344 -0.1270
-4 6 9 -2.7110 -0.0987
-4 6 10 1.2866 -0.0874
-4 6 11 3.4744 0.0303
-4 6 12 1.1105 0.1217
-4 6 13 -1.2338 0.0058
-4 6 14 -0.2932 -0.0111
-4 6 15 0.6184 0.0245
-4 6 16 -0.2610 -0.0112
-4 6 17 -0.4442 0.0533
-4 6 18 -0.3144 0.0223
-4 6 19 0.5423 -0.0497
-4 6 20 1.3204 0.0507
-4 6 21 -0.0075 0.0092
-4 7 1 5.6727 0.7070
-4 7 2 4.5639 -0.4041
-4 7 3 2.5613 -0.1018
-4 7 4 -1.0993 0.3905
-4 7 5 -1.0773 0.1386
-4 7 6 1.2298 -0.1077
-4 7 7 -1.1461 -0.1179
-4 7 8 -3.2277 -0.0974
-4 7 9 0.6239 -0.1469
-4 7 10 3.7161 -0.0872
-4 7 11 2.6861 0.1207
-4 7 12 0.9338 0.0958
-4 7 13 0.7086 -0.0053
-4 7 14 0.7789 0.0324
-4 7 15 -0.4321 -0.0073
-4 7 16 -1.0566 0.0063
-4 7 17 -0.0988 0.0435
-4 7 18 2.2552 -0.0419
-4 7 19 4.2498 -0.0047
-4 7 20 2.6852 0.0370
-4 8 1 2.6394 -0.1333
-4 8 2 4.1406 -0.2948
-4 8 3 2.1267 0.3205
-4 8 4 -0.7163 0.2956
-4 8 5 -0.8883 0.0177
-4 8 6 -1.9090 -0.0267
-4 8 7 -3.7399 -0.0186
-4 8 8 -0.7683 -0.1061
-4 8 9 2.6407 -0.2014
-4 8 10 2.5400 -0.0492
-4 8 11 2.1403 0.0841
-4 8 12 1.3255 0.0093
-4 8 13 -0.0953 0.0067
-4 8 14 -1.2149 -0.0220
-4 8 15 -1.8848 -0.0713
-4 8 16 -1.2388 0.0011
-4 8 17 1.2698 -0.0206
-4 8 18 4.5871 -0.0600
-4 8 19 4.8721 -0.0256
-4 8 20 1.6374 -0.0186
-4 9 1 2.8521 -0.5128
-4 9 2 3.1578 -0.0987
-4 9 3 -0.3925 0.1024
-4 9 4 -2.0461 0.0054
-4 9 5 -1.8312 0.0436
-4 9 6 -3.1069 0.0724
-4 9 7 -1.6387 0.0487
-4 9 8 1.5102 -0.0704
-4 9 9 1.5541 -0.1052
-4 9 10 1.2351 0.0329
-4 9 11 0.4798 0.0370
-4 9 12 -1.4980 -0.0203
-4 9 13 -2.3488 -0.0526
-4 9 14 -2.4659 -0.1239
-4 9 15 -2.4503 -0.0603
-4 9 16 -1.3974 0.0166
-4 9 17 1.6838 -0.0295
-4 9 18 4.2782 -0.0786
-4 9 19 2.8840 -0.1237
-4 10 1 2.6380 -0.3301
-4 10 2 -0.6342 -0.2233
-4 10 3 -2.3338 -0.2131
-4 10 4 -0.9676 -0.0191
-4 10 5 -1.3280 0.0733
-4 10 6 -1.5099 0.1387
-4 10 7 1.3628 0.2140
-4 10 8 1.7018 0.1027
-4 10 9 0.0450 0.0559
-4 10 10 -0.9341 0.0711
-4 10 11 -2.4654 -0.0069
-4 10 12 -2.8276 -0.0602
-4 10 13 -2.2127 -0.1072
-4 10 14 -2.4195 -0.0812
-4 10 15 -2.7316 0.0346
-4 10 16 -1.4203 0.0596
-4 10 17 1.6598 -0.0048
-4 10 18 2.7505 -0.1397
-4 11 1 -0.8446 -0.2847
-4 11 2 -2.2563 -0.4573
-4 11 3 -0.4056 -0.2137
-4 11 4 -0.0593 -0.0420
-4 11 5 -1.5479 0.0002
-4 11 6 0.6311 0.2725
-4 11 7 2.0300 0.3165
-4 11 8 -0.3096 0.0853
-4 11 9 -2.0202 0.0142
-4 11 10 -2.6809 -0.0060
-4 11 11 -2.0901 -0.0380
-4 11 12 -1.1586 -0.0279
-4 11 13 -1.3827 -0.0235
-4 11 14 -1.7115 0.0251
-4 11 15 -1.8890 0.0830
-4 11 16 -0.5408 0.1006
-4 11 17 1.3468 0.0078
-4 12 1 -1.9019 -0.4694
-4 12 2 -0.5948 -0.3192
-4 12 3 -0.0175 -0.0521
-4 12 4 -1.9486 -0.1452
-4 12 5 -1.3885 0.0368
-4 12 6 0.7169 0.2838
-4 12 7 -1.0248 0.0394
-4 12 8 -3.3432 -0.1552
-4 12 9 -3.1107 -0.0718
-4 12 10 -1.1416 -0.0005
-4 12 11 0.1804 0.0701
-4 12 12 -0.0935 0.0990
-4 12 13 0.4313 0.0576
-4 12 14 0.5047 0.0463
-4 12 15 -0.4520 0.1035
-4 12 16 -0.0645 0.1371
-4 13 1 -0.5045 -0.1754
-4 13 2 -0.0573 0.2413
-4 13 3 -1.2233 0.0700
-4 13 4 -1.8814 -0.1397
-4 13 5 -0.5382 0.0844
-4 13 6 -1.8546 -0.0102
-4 13 7 -4.5563 -0.2788
-4 13 8 -4.3644 -0.1567
-4 13 9 -1.5192 0.0337
-4 13 10 0.8105 0.1173
-4 13 11 0.7380 0.1644
-4 13 12 1.9286 0.1152
-4 13 13 3.5191 0.0529
-4 13 14 1.6494 0.0713
-4 14 1 0.3120 0.6011
-4 14 2 0.5489 0.5444
-4 14 3 0.5891 -0.0639
-4 14 4 0.8370 -0.1330
-4 14 5 -0.5405 -0.0270
-4 14 6 -3.5324 -0.2231
-4 14 7 -4.7748 -0.1728
-4 14 8 -2.7264 0.0440
-4 14 9 0.3053 0.0755
-4 14 10 0.7929 0.0568
-4 14 11 1.7736 0.0399
-4 14 12 4.3293 0.0469
-4 14 13 3.3337 0.0900
-4 15 1 0.9588 0.8006
-4 15 2 2.4977 0.0792
-4 15 3 2.9767 -0.3528
-4 15 4 2.1936 -0.1186
-4 15 5 -0.2951 -0.0550
-4 15 6 -2.8810 -0.0786
-4 15 7 -2.8251 0.0471
-4 15 8 -0.1652 0.0165
-4 15 9 0.8566 -0.1080
-4 15 10 0.7231 -0.1566
-4 15 11 2.5594 -0.0766
-4 15 12 2.7463 0.0808
-4 16 1 1.3365 0.1365
-4 16 2 2.6426 -0.5011
-4 16 3 2.9447 -0.3233
-4 16 4 1.8262 0.0494
-4 16 5 -0.6434 0.0860
-4 16 6 -1.7593 0.0804
-4 16 7 0.3851 0.0191
-4 16 8 1.7592 -0.1176
-4 16 9 0.4992 -0.2131
-4 16 10 0.5942 -0.1878
-4 17 1 1.4024 -0.4123
-4 17 2 2.0115 -0.4897
-4 17 3 1.5080 -0.0207
-4 17 4 -0.3748 0.1986
-4 17 5 -1.2255 0.1327
-4 17 6 1.1038 0.0353
-4 17 7 2.9116 -0.0198
-4 17 8 1.3369 -0.0525
-4 18 1 2.6690 -0.4545
-4 18 2 1.4643 -0.2234
-4 18 3 -0.7773 0.1496
-4 18 4 -1.4816 0.1713
-4 18 5 1.1116 0.0236
-4 18 6 3.3190 -0.0084
-4 19 1 2.9395 -0.3925
-4 19 2 0.0773 -0.0365
-4 19 3 -1.3294 0.1822
-3 -20 3 1.4111 0.1925
-3 -20 4 1.6992 -0.0301
-3 -20 5 -0.1290 -0.4023
-3 -20 6 -1.3434 -0.4006
-3 -20 7 0.7511 -0.0002
-3 -20 8 2.9714 0.1676
-3 -20 9 1.0867 -0.0134
-3 -20 10 -2.6950 -0.1216
-3 -20 11 -1.7558 -0.0316
-3 -20 12 1.9769 0.0303
-3 -20 13 0.7909 0.0020
-3 -20 14 -2.3298 -0.0597
-3 -20 15 -2.0646 -0.0724
-3 -20 16 -1.0116 0.0747
-3 -19 1 -1.5103 -0.1016
-3 -19 2 -0.6848 -0.1510
-3 -19 3 1.1394 -0.1060
-3 -19 4 1.3171 -0.1314
-3 -19 5 -1.1181 -0.2090
-3 -19 6 -0.6909 0.0033
-3 -19 7 2.3346 0.1697
-3 -19 8 1.4325 -0.0086
-3 -19 9 -2.7287 -0.1078
-3 -19 10 -2.2924 0.0229
-3 -19 11 2.5420 0.0427
-3 -19 12 2.5735 -0.0216
-3 -19 13 -1.6090 0.0022
-3 -19 14 -2.7088 0.0138
-3 -19 15 -2.2150 0.0402
-3 -19 16 -1.5370 0.0348
-3 -19 17 0.8128 -0.0577
-3 -19 18 1.4670 0.1157
-3 -18 1 -1.2997 -0.5217
-3 -18 2 0.1496 -0.4767
-3 -18 3 2.1855 0.0039
-3 -18 4 0.1230 0.1445
-3 -18 5 -2.0644 0.1188
-3 -18 6 -0.0779 0.2155
-3 -18 7 0.8008 0.1195
-3 -18 8 -1.7997 -0.0239
-3 -18 9 -2.1199 0.0630
-3 -18 10 1.7042 0.0683
-3 -18 11 2.8568 -0.0714
-3 -18 12 -0.4702 -0.0412
-3 -18 13 -2.0510 0.0689
-3 -18 14 -2.1633 0.0669
-3 -18 15 -2.9004 -0.0207
-3 -18 16 -0.8107 -0.1185
-3 -18 17 1.6181 0.0066
-3 -18 18 0.3735 0.2958
-3 -18 19 -0.4772 0.2265
-3 -18 20 0.4410 -0.1549
-3 -17 1 0.3207 -0.8039
-3 -17 2 2.8402 -0.1392
-3 -17 3 2.2842 0.3409
-3 -17 4 -1.1452 0.1467
-3 -17 5 -1.4978 0.0843
-3 -17 6 -0.0063 0.1854
-3 -17 7 -0.1862 0.0964
-3 -17 8 -0.7411 0.0503
-3 -17 9 0.6440 0.0746
-3 -17 10 1.9358 -0.0312
-3 -17 11 0.4927 -0.0993
-3 -17 12 -0.5508 -0.0127
-3 -17 13 -0.7418 0.0557
-3 -17 14 -2.8291 -0.0067
-3 -17 15 -2.5639 -0.1003
-3 -17 16 0.6299 -0.0477
-3 -17 17 0.4113 0.1241
-3 -17 18 -1.2544 0.1943
-3 -17 19 0.0704 0.0442
-3 -17 20 0.6036 -0.1131
-3 -17 21 -2.2156 -0.0275
-3 -17 22 -3.5478 0.0645
-3 -16 1 1.8940 -0.3191
-3 -16 2 3.1767 0.3604
-3 -16 3 0.6992 0.1409
-3 -16 4 -1.0864 -0.1974
-3 -16 5 -0.1523 0.0150
-3 -16 6 1.4219 0.1375
-3 -16 7 1.4965 -0.0232
-3 -16 8 0.4481 -0.0337
-3 -16 9 0.7606 0.0579
-3 -16 10 1.4792 -0.0054
-3 -16 11 1.5049 -0.1023
-3 -16 12 1.2709 -0.0512
-3 -16 13 -0.9874 -0.0004
-3 -16 14 -2.7228 -0.0459
-3 -16 15 -0.8932 -0.0251
-3 -16 16 -0.0214 0.0147
-3 -16 17 -1.1759 0.0235
-3 -16 18 -0.1539 0.0781
-3 -16 19 1.4945 0.0350
-3 -16 20 -0.4976 -0.0283
-3 -16 21 -3.6021 0.0230
-3 -16 22 -1.9495 0.0167
-3 -16 23 2.1341 0.0213
-3 -15 1 1.1189 0.3798
-3 -15 2 0.2999 0.3513
-3 -15 3 -1.2647 -0.1960
-3 -15 4 -1.0320 -0.1623
-3 -15 5 1.5990 0.1273
-3 -15 6 3.2433 -0.0351
-3 -15 7 0.7051 -0.2070
-3 -15 8 -0.6350 0.0245
-3 -15 9 1.7779 0.1823
-3 -15 10 3.1024 -0.0091
-3 -15 11 2.9238 -0.1132
-3 -15 12 1.6414 -0.0063
-3 -15 13 -0.9597 -0.0001
-3 -15 14 -1.5737 0.0027
-3 -15 15 -0.9361 0.0404
-3 -15 16 -1.2415 -0.0524
-3 -15 17 -0.4827 -0.0386
-3 -15 18 1.1096 0.0492
-3 -15 19 0.5458 -0.0174
-3 -15 20 -2.2324 -0.0412
-3 -15 21 -2.5976 0.0022
-3 -15 22 1.3324 0.0277
-3 -15 23 3.4810 -0.0029
-3 -15 24 1.4065 -0.1488
-3 -14 1 -1.6969 0.6123
-3 -14 2 -3.2974 0.2172
-3 -14 3 -4.0028 -0.0656
-3 -14 4 -0.8925 0.1260
-3 -14 5 2.7621 0.0758
-3 -14 6 0.5417 -0.2492
-3 -14 7 -2.2213 -0.1685
-3 -14 8 0.5591 0.1738
-3 -14 9 3.2279 0.1442
-3 -14 10 3.5996 -0.0544
-3 -14 11 3.6578 0.0141
-3 -14 12 1.8960 0.0538
-3 -14 13 -0.1411 -0.0097
-3 -14 14 -0.8483 0.0815
-3 -14 15 -1.0089 0.0610
-3 -14 16 -0.3335 -0.0732
-3 -14 17 -0.0010 -0.0345
-3 -14 18 -0.1825 -0.0058
-3 -14 19 -0.6983 -0.0377
-3 -14 20 -2.0681 -0.0087
-3 -14 21 -1.1368 0.0441
-3 -14 22 1.5993 0.0165
-3 -14 23 1.7797 -0.1632
-3 -14 24 0.8279 -0.1550
-3 -13 1 -4.6851 0.5196
-3 -13 2 -7.2227 0.1478
-3 -13 3 -5.2973 0.0167
-3 -13 4 -0.3287 0.0931
-3 -13 5 -0.5375 -0.0968
-3 -13 6 -3.5980 -0.2802
-3 -13 7 -1.4775 -0.0988
-3 -13 8 1.8735 0.0681
-3 -13 9 3.0972 -0.0269
-3 -13 10 4.6447 -0.0079
-3 -13 11 4.3923 0.0822
-3 -13 12 2.4262 -0.0314
-3 -13 13 1.4566 -0.0037
-3 -13 14 1.1968 0.1451
-3 -13 15 1.3469 0.0298
-3 -13 16 0.3000 -0.0912
-3 -13 17 -0.8938 -0.0290
-3 -13 18 0.3073 0.0183
-3 -13 19 -0.0406 0.0114
-3 -13 20 -2.1623 0.0380
-3 -13 21 -1.3020 0.0601
-3 -13 22 0.7513 -0.0956
-3 -13 23 1.1390 -0.1745
-3 -13 24 0.5357 0.0526
-3 -13 25 -0.0571 0.1324
-3 -12 1 -7.6126 0.1847
-3 -12 2 -8.3649 -0.2622
-3 -12 3 -3.5838 -0.2130
-3 -12 4 -1.7725 0.0495
-3 -12 5 -4.0055 -0.0475
-3 -12 6 -2.7614 -0.2340
-3 -12 7 -0.1294 -0.1573
-3 -12 8 1.5631 -0.0814
-3 -12 9 4.7052 -0.0796
-3 -12 10 5.4049 0.0363
-3 -12 11 3.6462 0.0068
-3 -12 12 3.9311 -0.1077
-3 -12 13 4.2873 0.0384
-3 -12 14 3.7038 0.1084
-3 -12 15 2.2347 -0.0505
-3 -12 16 -0.1396 -0.0742
-3 -12 17 0.8422 0.0236
-3 -12 18 2.5147 0.0228
-3 -12 19 -0.3989 -0.0087
-3 -12 20 -2.2990 0.0520
-3 -12 21 0.1742 0.0113
-3 -12 22 1.7315 -0.1259
-3 -12 23 0.1839 -0.0316
-3 -12 24 -1.3195 0.0870
-3 -12 25 -0.6481 0.0437
-3 -11 1 -7.8231 -0.4840
-3 -11 2 -4.1680 -0.7108
-3 -11 3 -1.2009 -0.0894
-3 -11 4 -2.5034 0.3509
-3 -11 5 -1.9695 0.0651
-3 -11 6 -0.8955 -0.1892
-3 -11 7 -0.3937 -0.0633
-3 -11 8 3.7303 -0.0353
-3 -11 9 5.5613 -0.0269
-3 -11 10 2.7953 0.0807
-3 -11 11 3.4685 -0.0253
-3 -11 12 5.3582 -0.0904
-3 -11 13 4.1935 0.0551
-3 -11 14 2.7158 0.0553
-3 -11 15 0.8605 -0.0357
-3 -11 16 1.0411 -0.0094
-3 -11 17 3.6451 0.0062
-3 -11 18 1.8626 -0.0496
-3 -11 19 -1.4234 -0.0067
-3 -11 20 0.4935 0.0871
-3 -11 21 2.7252 0.0192
-3 -11 22 0.6142 -0.0447
-3 -11 23 -1.7748 0.0067
-3 -11 24 -0.8197 0.0106
-3 -11 25 0.7638 0.0004
-3 -11 26 0.5457 -0.0552
-3 -10 1 -2.9715 -1.0105
-3 -10 2 0.5926 -0.5435
-3 -10 3 -0.1038 0.3693
-3 -10 4 0.7480 0.4295
-3 -10 5 1.1807 -0.0385
-3 -10 6 -1.3280 -0.0062
-3 -10 7 2.0370 0.1466
-3 -10 8 5.8315 -0.0141
-3 -10 9 1.8740 0.0425
-3 -10 10 0.9779 0.1425
-3 -10 11 3.9117 -0.0504
-3 -10 12 2.0671 -0.0921
-3 -10 13 0.1876 0.0556
-3 -10 14 0.4088 0.0643
-3 -10 15 0.5861 -0.0029
-3 -10 16 2.5777 -0.0171
-3 -10 17 2.2854 -0.0442
-3 -10 18 -0.8069 -0.0600
-3 -10 19 0.3304 0.0607
-3 -10 20 3.3879 0.1548
-3 -10 21 1.9157 0.0615
-3 -10 22 -1.2466 -0.0263
-3 -10 23 -0.8644 -0.0148
-3 -10 24 0.5434 -0.0203
-3 -10 25 -0.3169 -0.0838
-3 -10 26 -0.6704 -0.1350
-3 -9 1 -0.2061 -0.9050
-3 -9 2 -0.1043 -0.1200
-3 -9 3 2.4233 0.3625
-3 -9 4 4.7766 0.0283
-3 -9 5 0.1890 -0.0967
-3 -9 6 0.0389 0.2265
-3 -9 7 5.2553 0.1003
-3 -9 8 2.8333 -0.1043
-3 -9 9 -0.0800 0.1254
-3 -9 10 2.0421 0.1048
-3 -9 11 -0.0480 -0.1764
-3 -9 12 -2.8317 -0.1338
-3 -9 13 -1.2881 0.0423
-3 -9 14 -0.2845 0.0182
-3 -9 15 0.5329 -0.0379
-3 -9 16 0.7221 -0.0128
-3 -9 17 -1.6912 -0.0588
-3 -9 18 -1.1681 -0.0597
-3 -9 19 2.8502 0.1127
-3 -9 20 3.1392 0.1452
-3 -9 21 0.0025 -0.0206
-3 -9 22 -0.6893 -0.0605
-3 -9 23 -0.1986 -0.0157
-3 -9 24 -1.8039 -0.0649
-3 -9 25 -2.4611 -0.0632
-3 -9 26 -1.1711 -0.0302
-3 -8 1 -3.4228 -0.5059
-3 -8 2 0.4695 0.0190
-3 -8 3 6.9093 0.0735
-3 -8 4 3.5154 -0.1636
-3 -8 5 -2.0940 0.1081
-3 -8 6 2.4116 0.2581
-3 -8 7 4.4335 -0.0961
-3 -8 8 1.1682 -0.0435
-3 -8 9 1.7306 0.2164
-3 -8 10 0.0789 -0.0248
-3 -8 11 -3.8515 -0.2538
-3 -8 12 -2.3941 -0.0900
-3 -8 13 -0.5119 0.0187
-3 -8 14 -1.0351 -0.0342
-3 -8 15 -1.1003 0.0236
-3 -8 16 -2.6775 0.0330
-3 -8 17 -3.1596 -0.1079
-3 -8 18 0.5274 -0.0535
-3 -8 19 2.5794 0.0954
-3 -8 20 0.7974 -0.0124
-3 -8 21 -0.4106 -0.1186
-3 -8 22 -0.7241 -0.0378
-3 -8 23 -2.2599 -0.0326
-3 -8 24 -3.1098 -0.0260
-3 -8 25 -2.2440 0.0827
-3 -8 26 -1.8023 -0.0391
-3 -7 1 -2.6483 -0.1593
-3 -7 2 6.6430 0.2653
-3 -7 3 6.4931 0.1480
-3 -7 4 -3.2486 0.0155
-3 -7 5 -2.1291 0.2813
-3 -7 6 3.8685 0.1312
-3 -7 7 2.9891 -0.1270
-3 -7 8 2.8056 0.1312
-3 -7 9 1.4639 0.2156
-3 -7 10 -2.9730 -0.0731
-3 -7 11 -2.1482 -0.1062
-3 -7 12 -0.2326 0.0352
-3 -7 13 -1.5725 0.0084
-3 -7 14 -1.1788 0.0403
-3 -7 15 -1.4740 0.1483
-3 -7 16 -3.2683 0.0247
-3 -7 17 -1.8286 -0.1081
-3 -7 18 0.2030 -0.0079
-3 -7 19 -0.1915 0.0063
-3 -7 20 -0.8788 -0.1029
-3 -7 21 -1.1495 -0.0521
-3 -7 22 -1.8262 0.0061
-3 -7 23 -2.1645 -0.0216
-3 -7 24 -1.9066 0.0867
-3 -7 25 -2.4840 0.1120
-3 -7 26 -2.2587 -0.1192
-3 -6 1 5.1123 0.3099
-3 -6 2 8.0456 0.6525
-3 -6 3 -2.0710 0.1554
-3 -6 4 -5.7767 0.0306
-3 -6 5 1.2040 0.2113
-3 -6 6 3.6095 -0.0842
-3 -6 7 3.5059 -0.1878
-3 -6 8 2.8762 0.1068
-3 -6 9 -1.1005 0.1345
-3 -6 10 -1.8695 0.0159
-3 -6 11 -0.6638 0.0535
-3 -6 12 -1.5579 0.0294
-3 -6 13 -0.0866 -0.0102
-3 -6 14 1.6316 0.1175
-3 -6 15 -0.1354 0.1555
-3 -6 16 -1.3382 -0.0046
-3 -6 17 -1.1656 -0.0648
-3 -6 18 -1.5031 -0.0030
-3 -6 19 -1.4585 -0.0202
-3 -6 20 -1.4702 -0.0198
-3 -6 21 -1.9213 0.0417
-3 -6 22 -1.4339 0.0000
-3 -6 23 -0.9434 -0.0016
-3 -6 24 -2.0297 0.1156
-3 -6 25 -2.4821 0.0724
-3 -6 26 -0.8059 -0.0682
-3 -5 1 8.2265 0.7344
-3 -5 2 1.1845 0.4765
-3 -5 3 -5.8616 -0.2541
-3 -5 4 -1.1148 -0.0752
-3 -5 5 2.3605 0.0036
-3 -5 6 2.8177 -0.4082
-3 -5 7 4.3610 -0.3429
-3 -5 8 1.6805 0.0278
-3 -5 9 -1.6406 0.0972
-3 -5 10 -1.7820 0.0395
-3 -5 11 -2.0262 0.0032
-3 -5 12 -0.0017 -0.0650
-3 -5 13 3.8212 -0.0384
-3 -5 14 3.4515 0.0871
-3 -5 15 1.1632 0.0859
-3 -5 16 0.2750 -0.0546
-3 -5 17 -0.6398 -0.0800
-3 -5 18 -0.5282 0.0038
-3 -5 19 -0.5708 0.0204
-3 -5 20 -2.0458 0.0447
-3 -5 21 -1.6723 0.0450
-3 -5 22 -0.4287 -0.0496
-3 -5 23 -0.9767 -0.0265
-3 -5 24 -1.4624 0.0772
-3 -5 25 -0.7721 0.0444
-3 -5 26 -0.5035 -0.0233
-3 -4 1 5.4129 0.7235
-3 -4 2 -2.4415 -0.1581
-3 -4 3 -1.8849 -0.4448
-3 -4 4 0.1070 0.0643
-3 -4 5 0.3474 -0.1305
-3 -4 6 4.7800 -0.4948
-3 -4 7 5.4907 -0.1971
-3 -4 8 0.2521 0.1067
-3 -4 9 -2.6003 0.0524
-3 -4 10 -2.9526 0.0010
-3 -4 11 -0.7676 0.0115
-3 -4 12 3.6171 -0.0530
-3 -4 13 3.9349 -0.0546
-3 -4 14 2.1390 0.0673
-3 -4 15 2.1893 0.0282
-3 -4 16 1.3597 -0.1191
-3 -4 17 1.1118 -0.0556
-3 -4 18 1.2667 0.0347
-3 -4 19 -1.1273 0.0302
-3 -4 20 -1.9887 0.0805
-3 -4 21 -0.2727 0.0292
-3 -4 22 0.2894 -0.0935
-3 -4 23 0.2736 -0.0540
-3 -4 24 0.3452 0.0158
-3 -4 25 -0.4577 -0.0072
-3 -4 26 -1.5588 -0.0192
-3 -3 1 1.9121 0.2434
-3 -3 2 -1.4056 -0.6192
-3 -3 3 -2.0117 -0.1449
-3 -3 4 -4.1296 0.3356
-3 -3 5 2.2401 -0.0695
-3 -3 6 8.4262 -0.1979
-3 -3 7 3.4892 0.0888
-3 -3 8 -2.7523 0.0906
-3 -3 9 -3.7954 0.0019
-3 -3 10 -1.1189 0.1190
-3 -3 11 2.4902 0.1174
-3 -3 12 2.4683 -0.0779
-3 -3 13 1.0258 -0.0471
-3 -3 14 1.8825 0.0935
-3 -3 15 1.8861 -0.0291
-3 -3 16 1.2730 -0.0902
-3 -3 17 1.7745 0.0298
-3 -3 18 -0.1709 0.0331
-3 -3 19 -2.2882 0.0652
-3 -3 20 -0.6721 0.1263
-3 -3 21 0.9023 0.0068
-3 -3 22 1.3280 -0.0958
-3 -3 23 1.5048 -0.0597
-3 -3 24 0.4769 -0.0035
-3 -3 25 -0.3165 0.0319
-3 -3 26 -0.8412 0.0417
-3 -2 1 -0.4808 -0.6136
-3 -2 2 -3.3310 -0.7726
-3 -2 3 -8.4083 0.2166
-3 -2 4 -3.3773 0.3837
-3 -2 5 7.2731 -0.0239
-3 -2 6 6.1250 0.0025
-3 -2 7 -2.2427 0.0539
-3 -2 8 -4.9996 -0.0734
-3 -2 9 -1.6011 0.0255
-3 -2 10 1.9522 0.1703
-3 -2 11 2.0278 -0.0352
-3 -2 12 0.0774 -0.2117
-3 -2 13 0.1928 -0.0171
-3 -2 14 0.9796 0.0649
-3 -2 15 0.1129 -0.0452
-3 -2 16 0.5931 0.0151
-3 -2 17 0.0106 0.0442
-3 -2 18 -2.7215 -0.0050
-3 -2 19 -2.0430 0.0677
-3 -2 20 -0.1285 0.0787
-3 -2 21 0.5545 -0.0264
-3 -2 22 1.2801 -0.0753
-3 -2 23 0.7450 -0.0179
-3 -2 24 1.0797 0.0859
-3 -2 25 1.6693 0.1343
-3 -2 26 -0.3249 0.1030
-3 -1 1 -2.7668 -1.3158
-3 -1 2 -9.3216 -0.5197
-3 -1 3 -10.1353 0.3978
-3 -1 4 1.6967 0.1928
-3 -1 5 6.9625 -0.0462
-3 -1 6 -0.9754 0.0166
-3 -1 7 -6.0602 -0.0790
-3 -1 8 -2.5971 -0.1378
-3 -1 9 1.8612 0.0088
-3 -1 10 2.5871 -0.0133
-3 -1 11 0.2329 -0.2535
-3 -1 12 -0.8872 -0.2086
-3 -1 13 -0.2643 0.0340
-3 -1 14 -0.9097 0.0442
-3 -1 15 -0.3011 0.0283
-3 -1 16 0.4675 0.0591
-3 -1 17 -2.1524 -0.0453
-3 -1 18 -3.2008 -0.0904
-3 -1 19 -1.8919 -0.0143
-3 -1 20 -1.2159 0.0104
-3 -1 21 -0.0733 -0.0320
-3 -1 22 -0.0355 -0.0373
-3 -1 23 0.6506 0.0440
-3 -1 24 3.2339 0.1128
-3 -1 25 1.9021 0.1357
-3 0 1 -7.2290 -1.0670
-3 0 2 -15.0420 0.1625
-3 0 3 -6.1022 0.4871
-3 0 4 4.2089 0.1500
-3 0 5 0.1123 0.1249
-3 0 6 -5.9911 0.1257
-3 0 7 -3.5971 -0.0474
-3 0 8 1.7258 -0.1016
-3 0 9 2.8407 0.0085
-3 0 10 0.8350 -0.0403
-3 0 11 -0.8252 -0.1705
-3 0 12 -1.5141 -0.0379
-3 0 13 -1.7527 0.1085
-3 0 14 -0.6221 0.0851
-3 0 15 1.1681 0.0763
-3 0 16 -0.4167 0.0004
-3 0 17 -2.7731 -0.1323
-3 0 18 -2.3966 -0.1217
-3 0 19 -2.1174 -0.0145
-3 0 20 -1.1083 0.0327
-3 0 21 -0.5063 0.0043
-3 0 22 -1.0021 -0.0145
-3 0 23 1.8470 -0.0175
-3 0 24 3.0211 0.0159
-3 0 25 0.0372 0.1038
-3 1 1 -15.9957 -0.0633
-3 1 2 -14.0856 0.7202
-3 1 3 -2.9215 0.4589
-3 1 4 -1.3190 0.2121
-3 1 5 -6.7867 0.2364
-3 1 6 -5.8207 0.1471
-3 1 7 0.1600 -0.0593
-3 1 8 1.7866 -0.0314
-3 1 9 0.8068 0.1848
-3 1 10 -0.0107 0.1130
-3 1 11 -1.6257 -0.0298
-3 1 12 -2.4208 0.0643
-3 1 13 -1.5183 0.0909
-3 1 14 0.6806 0.0327
-3 1 15 0.4943 0.0201
-3 1 16 -1.8263 -0.0470
-3 1 17 -1.7327 -0.0971
-3 1 18 -1.6127 -0.0331
-3 1 19 -1.0718 0.0606
-3 1 20 0.0844 0.0867
-3 1 21 -1.9046 0.0221
-3 1 22 -1.5201 -0.0872
-3 1 23 1.2880 -0.1161
-3 1 24 0.5299 0.0027
-3 1 25 0.1849 0.0922
-3 2 1 -18.5815 0.6478
-3 2 2 -10.2720 0.5536
-3 2 3 -5.2751 0.0590
-3 2 4 -9.4353 -0.0616
-3 2 5 -10.0414 0.0338
-3 2 6 -4.5484 -0.0309
-3 2 7 -1.7779 -0.1655
-3 2 8 -1.4675 0.0928
-3 2 9 0.1577 0.3044
-3 2 10 0.0176 0.0668
-3 2 11 -2.0671 -0.0480
-3 2 12 -2.2921 0.0043
-3 2 13 -0.2489 -0.0674
-3 2 14 0.0857 -0.0681
-3 2 15 -1.9464 -0.0002
-3 2 16 -1.6814 -0.0045
-3 2 17 -0.6113 -0.0191
-3 2 18 -0.2733 0.0108
-3 2 19 1.1109 0.0822
-3 2 20 -0.8563 0.0866
-3 2 21 -3.5675 -0.0435
-3 2 22 -1.6693 -0.1351
-3 2 23 -0.3704 -0.0729
-3 2 24 0.1793 0.0065
-3 3 1 -12.6574 0.4439
-3 3 2 -7.5002 -0.1491
-3 3 3 -9.7350 -0.4425
-3 3 4 -12.4863 -0.2776
-3 3 5 -9.7534 -0.0304
-3 3 6 -6.4925 -0.1720
-3 3 7 -5.5903 -0.1786
-3 3 8 -1.7558 0.2063
-3 3 9 1.0242 0.1931
-3 3 10 -1.3552 -0.0493
-3 3 11 -2.1168 -0.0332
-3 3 12 0.2697 -0.0684
-3 3 13 0.6617 -0.1182
-3 3 14 -2.0585 -0.0077
-3 3 15 -2.4894 0.0683
-3 3 16 -0.1289 0.0360
-3 3 17 0.5331 -0.0369
-3 3 18 1.6848 -0.0206
-3 3 19 1.3048 0.0673
-3 3 20 -2.3182 0.0223
-3 3 21 -2.3172 -0.0648
-3 3 22 -0.4933 -0.0519
-3 3 23 0.2607 -0.0764
-3 3 24 1.5821 -0.1150
-3 4 1 -6.1929 -0.2208
-3 4 2 -5.9416 -0.4593
-3 4 3 -9.6657 -0.3303
-3 4 4 -10.4026 0.0438
-3 4 5 -8.1666 0.0724
-3 4 6 -7.4454 -0.2511
-3 4 7 -4.3415 -0.0661
-3 4 8 -0.4891 0.1994
-3 4 9 -1.9272 0.0492
-3 4 10 -2.6945 0.0168
-3 4 11 1.0257 0.0478
-3 4 12 2.9144 -0.0334
-3 4 13 -0.3772 0.0088
-3 4 14 -2.7132 0.0965
-3 4 15 -0.5753 0.1048
-3 4 16 0.5937 0.0156
-3 4 17 1.0945 -0.0782
-3 4 18 1.8966 -0.0142
-3 4 19 -0.1574 0.0363
-3 4 20 -0.5886 0.0045
-3 4 21 1.4314 0.0371
-3 4 22 2.0085 -0.0307
-3 4 23 2.1040 -0.1759
-3 5 1 -2.9914 -0.3352
-3 5 2 -5.1638 -0.1008
-3 5 3 -7.3953 0.0983
-3 5 4 -5.9681 0.2663
-3 5 5 -4.9784 -0.0735
-3 5 6 -4.8560 -0.2731
-3 5 7 -2.4551 -0.0085
-3 5 8 -3.0017 0.0157
-3 5 9 -4.6582 -0.0303
-3 5 10 -0.3191 0.0598
-3 5 11 4.2024 0.0232
-3 5 12 2.1676 -0.0006
-3 5 13 -1.6835 0.0407
-3 5 14 -1.4318 0.0847
-3 5 15 -0.1713 0.0985
-3 5 16 -0.4779 -0.0214
-3 5 17 -0.1552 -0.0772
-3 5 18 -0.6772 -0.0114
-3 5 19 -0.5434 0.0060
-3 5 20 2.3294 0.0758
-3 5 21 4.0000 0.0892
-3 5 22 3.6227 -0.0659
-3 6 1 -3.4949 0.0838
-3 6 2 -5.0755 0.0475
-3 6 3 -3.5764 0.1313
-3 6 4 -2.0133 0.1385
-3 6 5 -3.8563 -0.1658
-3 6 6 -3.1503 -0.1677
-3 6 7 -2.4173 -0.1181
-3 6 8 -4.7270 -0.1738
-3 6 9 -2.2764 -0.0722
-3 6 10 3.1831 -0.0275
-3 6 11 3.5653 -0.0514
-3 6 12 -0.0038 -0.0516
-3 6 13 -1.5725 -0.0346
-3 6 14 -0.8356 0.0820
-3 6 15 -1.1599 0.0717
-3 6 16 -1.7328 -0.0756
-3 6 17 -2.7760 -0.0764
-3 6 18 -3.4740 -0.0361
-3 6 19 -0.5539 0.0165
-3 6 20 3.1029 0.1048
-3 6 21 4.5008 0.0520
-3 6 22 2.5945 0.0236
-3 7 1 -2.3197 0.0562
-3 7 2 -1.9511 -0.1641
-3 7 3 -1.4695 0.2111
-3 7 4 -4.2405 0.2559
-3 7 5 -4.6872 0.0383
-3 7 6 -0.9381 -0.0696
-3 7 7 -1.0838 -0.1643
-3 7 8 -1.6626 -0.1031
-3 7 9 2.0376 -0.0153
-3 7 10 3.8740 -0.0122
-3 7 11 1.6346 -0.0240
-3 7 12 -0.6252 -0.0940
-3 7 13 -0.5434 -0.0240
-3 7 14 0.5129 0.0961
-3 7 15 0.4301 -0.0176
-3 7 16 -2.0386 -0.0923
-3 7 17 -5.1229 -0.0346
-3 7 18 -4.3199 -0.0184
-3 7 19 -0.2518 0.0247
-3 7 20 3.1922 0.0305
-3 7 21 3.4169 0.0145
-3 8 1 1.9585 -0.3129
-3 8 2 -0.8834 0.0538
-3 8 3 -6.1272 0.5443
-3 8 4 -8.4408 0.3591
-3 8 5 -1.8502 0.0874
-3 8 6 2.3501 -0.0201
-3 8 7 0.6616 0.0149
-3 8 8 2.0373 0.0932
-3 8 9 4.0082 0.1040
-3 8 10 2.6039 0.1105
-3 8 11 0.3043 -0.0135
-3 8 12 0.2043 -0.1232
-3 8 13 3.0234 -0.0025
-3 8 14 4.7191 0.0190
-3 8 15 2.1268 -0.0587
-3 8 16 -2.5793 0.0094
-3 8 17 -4.3571 0.0437
-3 8 18 -2.1091 0.0057
-3 8 19 0.8559 -0.0335
-3 8 20 2.4766 -0.0787
-3 9 1 1.9779 -0.2285
-3 9 2 -6.3405 0.3366
-3 9 3 -11.3689 0.3014
-3 9 4 -5.5709 0.0064
-3 9 5 1.6765 -0.0135
-3 9 6 1.1098 0.0789
-3 9 7 1.3813 0.1245
-3 9 8 3.6355 0.1071
-3 9 9 2.3504 0.1429
-3 9 10 -0.1022 0.0897
-3 9 11 0.0122 -0.1363
-3 9 12 3.6551 -0.1531
-3 9 13 6.9607 -0.0165
-3 9 14 5.4801 -0.0110
-3 9 15 1.2223 0.0280
-3 9 16 -0.9462 0.0867
-3 9 17 -0.4555 0.0431
-3 9 18 -0.0140 -0.0317
-3 9 19 0.3732 -0.1184
-3 10 1 -2.8026 -0.0797
-3 10 2 -9.6525 -0.0649
-3 10 3 -7.7642 -0.2521
-3 10 4 -0.8423 -0.1073
-3 10 5 -0.3021 0.1001
-3 10 6 -0.3914 0.0919
-3 10 7 2.7421 -0.0060
-3 10 8 1.7166 0.0142
-3 10 9 -1.4158 0.1028
-3 10 10 -1.5585 -0.0275
-3 10 11 1.8963 -0.1713
-3 10 12 5.7289 -0.0469
-3 10 13 5.1429 0.0613
-3 10 14 2.3923 0.0478
-3 10 15 1.9172 0.0421
-3 10 16 2.5685 0.0215
-3 10 17 1.2724 -0.0110
-3 10 18 -0.9347 -0.0844
-3 11 1 -3.4493 -0.3318
-3 11 2 -5.0038 -0.3501
-3 11 3 -0.7515 -0.0484
-3 11 4 -0.0573 0.2321
-3 11 5 -0.8324 0.1328
-3 11 6 2.7214 -0.0804
-3 11 7 2.7270 -0.1352
-3 11 8 -1.4679 0.0104
-3 11 9 -3.0756 0.0998
-3 11 10 -0.6464 -0.0133
-3 11 11 2.7335 -0.0085
-3 11 12 2.5399 0.1204
-3 11 13 0.9289 0.0965
-3 11 14 2.0648 -0.0079
-3 11 15 3.8754 -0.0434
-3 11 16 2.8056 -0.0079
-3 11 17 -0.5490 -0.0211
-3 12 1 0.3838 -0.3041
-3 12 2 1.9483 0.1026
-3 12 3 2.3679 0.3563
-3 12 4 0.5816 0.1462
-3 12 5 3.4965 -0.1393
-3 12 6 5.1934 -0.2239
-3 12 7 0.8497 -0.1490
-3 12 8 -2.8454 0.0524
-3 12 9 -2.4778 0.1114
-3 12 10 -0.0196 0.0325
-3 12 11 0.2648 0.0673
-3 12 12 -0.8369 0.0729
-3 12 13 0.7818 -0.0358
-3 12 14 2.9004 -0.0729
-3 12 15 2.5361 0.0148
-3 12 16 0.2127 0.0657
-3 13 1 4.3110 0.1424
-3 13 2 3.9249 0.3004
-3 13 3 1.3237 0.0069
-3 13 4 2.6958 -0.2541
-3 13 5 5.8938 -0.2199
-3 13 6 3.5488 -0.2096
-3 13 7 -1.1936 -0.1292
-3 13 8 -3.2384 0.0530
-3 13 9 -1.6787 0.0320
-3 13 10 -0.6236 -0.0414
-3 13 11 -1.3407 -0.0354
-3 13 12 0.2086 -0.0713
-3 13 13 1.7878 -0.0652
-3 13 14 1.1283 0.0513
-3 13 15 0.0665 0.1408
-3 14 1 4.1487 0.1924
-3 14 2 0.8949 -0.1140
-3 14 3 0.2604 -0.2905
-3 14 4 3.5238 -0.0610
-3 14 5 4.0475 0.0123
-3 14 6 0.1729 -0.1495
-3 14 7 -3.3040 -0.0682
-3 14 8 -2.3905 0.0275
-3 14 9 -0.3280 -0.0430
-3 14 10 -0.6371 -0.0625
-3 14 11 0.7186 -0.0572
-3 14 12 2.3508 -0.0351
-3 14 13 0.9377 0.0554
-3 14 14 -0.1759 0.1290
-3 15 1 1.5143 -0.0809
-3 15 2 -0.3441 -0.1682
-3 15 3 1.1584 0.1487
-3 15 4 2.6597 0.3597
-3 15 5 0.6192 0.0772
-3 15 6 -2.9528 -0.0912
-3 15 7 -2.5539 0.0105
-3 15 8 0.5015 0.0266
-3 15 9 0.3747 0.0225
-3 15 10 0.9925 0.0273
-3 15 11 3.3946 0.0043
-3 15 12 2.1481 0.0152
-3 16 1 1.7119 -0.0584
-3 16 2 1.1558 0.1586
-3 16 3 1.1033 0.4182
-3 16 4 0.3984 0.2596
-3 16 5 -2.2628 -0.0161
-3 16 6 -2.4038 -0.0138
-3 16 7 1.1251 0.0408
-3 16 8 1.2502 0.0797
-3 16 9 0.3917 0.0956
-3 16 10 2.7524 0.0229
-3 16 11 2.5750 -0.0394
-3 17 1 1.6945 -0.0268
-3 17 2 -0.5412 0.0997
-3 17 3 -0.8111 0.1640
-3 17 4 -1.7793 0.0666
-3 17 5 -2.3812 0.0402
-3 17 6 0.8818 0.0650
-3 17 7 1.9655 0.1139
-3 17 8 -0.0342 0.1521
-3 17 9 1.0305 0.0608
-3 18 1 -2.2198 -0.2235
-3 18 2 -2.6050 -0.0778
-3 18 3 -1.8719 0.0727
-3 18 4 -2.7158 0.1286
-3 18 5 -0.4817 0.1418
-3 18 6 1.8666 0.1908
-3 18 7 0.3666 0.2534
-3 19 1 -2.9612 -0.1914
-3 19 2 -1.5626 0.0096
-3 19 3 -2.5281 0.0846
-3 19 4 -2.0771 0.0983
-3 19 5 0.5823 0.1814
-3 20 1 -0.2112 0.0096
-3 20 2 -1.1873 -0.0282
-2 -21 4 0.6816 0.0299
-2 -21 5 0.1779 -0.1181
-2 -21 6 -0.9790 -0.0651
-2 -21 7 -1.8316 0.0130
-2 -21 8 -1.0752 -0.0138
-2 -21 9 0.1801 -0.0576
-2 -21 10 -0.0986 -0.0558
-2 -21 11 -0.2730 0.1544
-2 -21 12 1.6316 0.3955
-2 -21 13 2.7683 0.3365
-2 -21 14 1.7019 0.1269
-2 -20 1 1.4429 0.2181
-2 -20 2 1.8832 0.0998
-2 -20 3 1.5673 0.1054
-2 -20 4 1.5639 0.1232
-2 -20 5 -0.0642 0.0820
-2 -20 6 -2.7445 0.1125
-2 -20 7 -2.8243 0.1073
-2 -20 8 -0.8876 -0.0453
-2 -20 9 -0.2701 -0.1830
-2 -20 10 0.2103 -0.0850
-2 -20 11 2.3749 0.1113
-2 -20 12 3.0696 0.1774
-2 -20 13 1.5949 0.1584
-2 -20 14 1.2429 0.0597
-2 -20 15 0.5090 0.0189
-2 -20 16 -1.5797 0.1491
-2 -20 17 -0.6182 0.1401
-2 -20 18 2.2107 0.0536
-2 -19 1 3.2115 -0.1955
-2 -19 2 2.8056 -0.1784
-2 -19 3 3.3600 0.1479
-2 -19 4 2.2940 0.1196
-2 -19 5 -2.0069 -0.0087
-2 -19 6 -3.7771 0.1125
-2 -19 7 -1.3167 0.1197
-2 -19 8 -0.0396 -0.0828
-2 -19 9 0.0038 -0.1503
-2 -19 10 1.8948 -0.1181
-2 -19 11 2.6077 -0.1090
-2 -19 12 0.8799 0.0133
-2 -19 13 1.0527 0.0691
-2 -19 14 1.6242 -0.0242
-2 -19 15 -1.2169 0.0363
-2 -19 16 -2.0262 0.1326
-2 -19 17 2.1143 0.1140
-2 -19 18 3.8106 0.1509
-2 -19 19 1.3204 0.1026
-2 -19 20 0.1293 -0.0487
-2 -18 1 1.9894 -0.4804
-2 -18 2 2.4137 0.0370
-2 -18 3 3.0732 0.1905
-2 -18 4 -0.3752 -0.1734
-2 -18 5 -3.2362 -0.1186
-2 -18 6 -0.8737 0.1823
-2 -18 7 0.8448 0.1439
-2 -18 8 -0.6026 0.0400
-2 -18 9 -0.2475 -0.0029
-2 -18 10 1.0985 -0.1385
-2 -18 11 0.3064 -0.1015
-2 -18 12 0.5377 0.0414
-2 -18 13 1.9612 -0.0297
-2 -18 14 -0.6138 -0.0750
-2 -18 15 -3.7111 0.0314
-2 -18 16 -0.3200 0.0928
-2 -18 17 3.8068 0.1183
-2 -18 18 2.2477 0.1140
-2 -18 19 0.4122 0.0382
-2 -18 20 0.9681 0.0134
-2 -18 21 -0.2751 0.1263
-2 -17 1 -1.1762 -0.0131
-2 -17 2 0.4069 0.4363
-2 -17 3 -0.0594 0.0105
-2 -17 4 -2.4244 -0.3179
-2 -17 5 -0.6026 -0.0141
-2 -17 6 1.8224 0.1732
-2 -17 7 -0.4262 0.1699
-2 -17 8 -2.3588 0.2305
-2 -17 9 -1.3690 0.1028
-2 -17 10 -0.7228 -0.0414
-2 -17 11 0.1570 0.0350
-2 -17 12 1.9390 0.0308
-2 -17 13 0.5278 -0.0748
-2 -17 14 -3.6076 -0.0792
-2 -17 15 -3.1311 -0.0111
-2 -17 16 1.3694 0.0376
-2 -17 17 1.9480 0.0419
-2 -17 18 -0.0331 0.0634
-2 -17 19 0.5364 0.0381
-2 -17 20 0.5062 0.0174
-2 -17 21 -1.5868 0.1128
-2 -17 22 -1.3365 0.0111
-2 -16 1 -2.7383 0.5766
-2 -16 2 -0.8593 0.5175
-2 -16 3 -1.7314 -0.1461
-2 -16 4 -1.2354 -0.2778
-2 -16 5 1.4892 -0.0884
-2 -16 6 0.8018 -0.0125
-2 -16 7 -1.8887 0.1558
-2 -16 8 -2.6197 0.2083
-2 -16 9 -2.0735 0.0332
-2 -16 10 -0.6565 -0.0045
-2 -16 11 1.5189 0.0682
-2 -16 12 2.0730 0.0465
-2 -16 13 -0.9170 -0.0534
-2 -16 14 -3.3293 -0.0975
-2 -16 15 -0.8229 -0.0381
-2 -16 16 1.3141 -0.0332
-2 -16 17 -0.4226 -0.0011
-2 -16 18 -0.8505 0.0614
-2 -16 19 0.2965 -0.0196
-2 -16 20 -0.5371 0.0173
-2 -16 21 -1.0824 0.0710
-2 -16 22 0.3249 -0.1062
-2 -16 23 0.7419 -0.0907
-2 -15 1 -0.9217 0.8836
-2 -15 2 -0.1400 0.4058
-2 -15 3 -1.9041 -0.2343
-2 -15 4 -0.5994 -0.3085
-2 -15 5 1.1339 -0.2457
-2 -15 6 0.2683 -0.1474
-2 -15 7 -1.0952 -0.0022
-2 -15 8 -2.1415 -0.0413
-2 -15 9 -1.8402 -0.1094
-2 -15 10 0.3446 -0.0236
-2 -15 11 2.4971 0.1129
-2 -15 12 1.7524 0.1038
-2 -15 13 -1.4066 -0.0448
-2 -15 14 -1.5660 -0.0584
-2 -15 15 0.8438 -0.0424
-2 -15 16 0.1906 -0.0858
-2 -15 17 -1.5452 0.0113
-2 -15 18 -0.7164 0.0219
-2 -15 19 0.1531 -0.0365
-2 -15 20 -0.3902 0.0248
-2 -15 21 -0.3682 -0.0509
-2 -15 22 0.4008 -0.0920
-2 -15 23 0.4334 0.0300
-2 -15 24 -0.0245 0.0381
-2 -14 1 1.9049 0.9775
-2 -14 2 -1.2799 0.2128
-2 -14 3 -2.6629 -0.1843
-2 -14 4 -0.4887 -0.1363
-2 -14 5 0.6455 -0.1801
-2 -14 6 0.7307 -0.1960
-2 -14 7 -0.5158 -0.1399
-2 -14 8 -2.0351 -0.1313
-2 -14 9 -1.1392 -0.1313
-2 -14 10 1.2986 -0.0123
-2 -14 11 2.2848 0.1676
-2 -14 12 -0.2241 0.1142
-2 -14 13 -2.3854 0.0032
-2 -14 14 -0.4812 0.0198
-2 -14 15 0.4341 -0.0709
-2 -14 16 -1.7865 -0.0765
-2 -14 17 -2.0309 0.0443
-2 -14 18 -0.0919 0.0032
-2 -14 19 0.1003 -0.0478
-2 -14 20 -0.9680 -0.0671
-2 -14 21 -0.4692 -0.0808
-2 -14 22 0.9854 -0.0173
-2 -14 23 0.9196 -0.0025
-2 -14 24 -0.5308 0.0259
-2 -14 25 -1.3451 0.0131
-2 -13 1 -0.0474 0.6561
-2 -13 2 -2.9836 0.0660
-2 -13 3 -1.6666 0.1394
-2 -13 4 -1.2500 0.1354
-2 -13 5 -0.6888 -0.1003
-2 -13 6 0.6461 -0.1185
-2 -13 7 -0.5673 0.0080
-2 -13 8 -1.6050 -0.0397
-2 -13 9 0.1598 -0.1847
-2 -13 10 2.0116 -0.0413
-2 -13 11 0.3949 0.1464
-2 -13 12 -2.7183 0.0689
-2 -13 13 -2.2071 0.0650
-2 -13 14 -0.6986 0.0508
-2 -13 15 -2.2097 -0.0766
-2 -13 16 -3.0975 0.0000
-2 -13 17 -1.2496 0.0725
-2 -13 18 0.1843 -0.0345
-2 -13 19 -0.3693 -0.0838
-2 -13 20 -0.7202 -0.0320
-2 -13 21 0.6590 -0.0015
-2 -13 22 1.1961 -0.0306
-2 -13 23 -0.6876 0.0316
-2 -13 24 -1.8390 0.0498
-2 -13 25 -0.8910 -0.1496
-2 -12 1 -2.4558 0.0398
-2 -12 2 -0.4586 0.0673
-2 -12 3 -2.2326 0.2883
-2 -12 4 -5.1046 0.0813
-2 -12 5 -1.5466 -0.0641
-2 -12 6 1.1834 0.1087
-2 -12 7 -0.4191 0.2009
-2 -12 8 -0.1437 -0.1089
-2 -12 9 2.6149 -0.3060
-2 -12 10 2.7200 -0.0589
-2 -12 11 -0.4627 0.0274
-2 -12 12 -1.8102 -0.0109
-2 -12 13 -1.0941 0.1033
-2 -12 14 -1.9844 0.0149
-2 -12 15 -3.0504 -0.0802
-2 -12 16 -2.0878 0.0425
-2 -12 17 -0.1359 0.0350
-2 -12 18 0.8025 -0.0451
-2 -12 19 0.3866 0.0275
-2 -12 20 0.5614 0.0694
-2 -12 21 0.7239 -0.0208
-2 -12 22 -0.8971 0.0279
-2 -12 23 -1.6546 0.1422
-2 -12 24 -0.0281 -0.0553
-2 -12 25 0.2138 -0.2259
-2 -12 26 -1.6552 -0.0650
-2 -11 1 1.4429 -0.3117
-2 -11 2 -0.2032 0.0137
-2 -11 3 -8.9045 0.0661
-2 -11 4 -7.2778 -0.0541
-2 -11 5 1.0231 0.0194
-2 -11 6 1.2415 0.2742
-2 -11 7 -0.6411 0.2324
-2 -11 8 2.9989 -0.1729
-2 -11 9 5.5666 -0.1976
-2 -11 10 3.3133 -0.0306
-2 -11 11 1.1723 -0.1131
-2 -11 12 0.4993 -0.0071
-2 -11 13 -0.6182 0.0785
-2 -11 14 -1.2042 -0.1162
-2 -11 15 -1.2774 -0.1034
-2 -11 16 -0.9564 0.0363
-2 -11 17 0.4760 0.0217
-2 -11 18 1.2086 0.0525
-2 -11 19 0.6513 0.1007
-2 -11 20 -0.0215 -0.0095
-2 -11 21 -0.9282 -0.0430
-2 -11 22 -1.0931 0.1140
-2 -11 23 0.5161 0.0695
-2 -11 24 0.7176 -0.1575
-2 -11 25 -2.1755 -0.1392
-2 -11 26 -3.3145 0.0037
-2 -10 1 3.2003 -0.2952
-2 -10 2 -8.5545 -0.1150
-2 -10 3 -12.4449 -0.0213
-2 -10 4 -1.6124 -0.0695
-2 -10 5 2.1843 0.0085
-2 -10 6 -1.5300 0.3743
-2 -10 7 1.2806 0.3234
-2 -10 8 6.0540 0.0390
-2 -10 9 5.5596 0.0669
-2 -10 10 3.5416 -0.0396
-2 -10 11 2.1569 -0.1173
-2 -10 12 0.9132 0.0578
-2 -10 13 1.1042 -0.0338
-2 -10 14 0.8221 -0.1797
-2 -10 15 -0.9909 -0.0382
-2 -10 16 -0.9338 0.0684
-2 -10 17 0.3149 0.0666
-2 -10 18 -0.0747 0.0767
-2 -10 19 -0.7066 0.0058
-2 -10 20 -0.6740 -0.0971
-2 -10 21 -0.6933 -0.0414
-2 -10 22 0.0681 0.0549
-2 -10 23 0.4925 -0.0195
-2 -10 24 -1.4268 -0.1026
-2 -10 25 -2.5679 -0.0201
-2 -10 26 -1.3165 0.0422
-2 -9 1 -3.7842 -0.2945
-2 -9 2 -12.4054 -0.0047
-2 -9 3 -4.4494 0.1051
-2 -9 4 2.6313 -0.2894
-2 -9 5 -2.0024 -0.0896
-2 -9 6 -1.7631 0.4700
-2 -9 7 4.6129 0.3707
-2 -9 8 5.3893 0.1851
-2 -9 9 3.2678 0.1129
-2 -9 10 2.6995 -0.0962
-2 -9 11 1.4516 -0.0333
-2 -9 12 1.2996 0.0860
-2 -9 13 2.1883 -0.0454
-2 -9 14 0.4863 -0.0648
-2 -9 15 -0.8641 0.0557
-2 -9 16 -0.1198 0.0767
-2 -9 17 -0.5040 0.0398
-2 -9 18 -0.8675 0.0278
-2 -9 19 0.0091 -0.0298
-2 -9 20 0.0421 -0.1194
-2 -9 21 -0.5761 -0.0666
-2 -9 22 -0.7095 0.0577
-2 -9 23 -0.6230 0.0280
-2 -9 24 0.1809 -0.0108
-2 -9 25 0.9949 0.0691
-2 -9 26 -0.6641 -0.0137
-2 -9 27 -1.9394 -0.1866
-2 -8 1 -7.2636 -0.1476
-2 -8 2 -4.8588 0.5163
-2 -8 3 2.7282 0.0111
-2 -8 4 -1.6283 -0.6719
-2 -8 5 -3.8688 -0.1061
-2 -8 6 3.0595 0.3034
-2 -8 7 4.4845 0.0647
-2 -8 8 1.9508 0.0334
-2 -8 9 2.7613 -0.0374
-2 -8 10 1.6257 -0.1392
-2 -8 11 -0.4664 0.0570
-2 -8 12 0.5497 0.1593
-2 -8 13 0.6968 0.0379
-2 -8 14 0.5839 -0.0028
-2 -8 15 1.5849 0.0270
-2 -8 16 0.2977 -0.0146
-2 -8 17 -0.7914 -0.0093
-2 -8 18 0.8081 0.0604
-2 -8 19 1.5814 -0.0337
-2 -8 20 -0.0437 -0.1442
-2 -8 21 -1.6693 0.0054
-2 -8 22 -0.9628 0.1213
-2 -8 23 1.6636 0.0326
-2 -8 24 3.4483 0.0545
-2 -8 25 1.0178 0.0647
-2 -8 26 -2.8483 -0.1341
-2 -8 27 -1.7618 -0.1415
-2 -7 1 -3.3350 0.8294
-2 -7 2 2.2806 1.1120
-2 -7 3 -0.2772 -0.3038
-2 -7 4 -4.5210 -0.6836
-2 -7 5 1.6546 -0.0601
-2 -7 6 4.1855 -0.1447
-2 -7 7 0.6834 -0.2509
-2 -7 8 2.4592 -0.0291
-2 -7 9 3.3219 -0.1022
-2 -7 10 -1.1896 -0.0879
-2 -7 11 -3.3618 0.1965
-2 -7 12 -2.0940 0.2128
-2 -7 13 0.5457 0.0102
-2 -7 14 2.7298 -0.0415
-2 -7 15 0.7156 -0.0571
-2 -7 16 -1.9470 -0.0921
-2 -7 17 -0.2926 0.0278
-2 -7 18 2.0686 0.0775
-2 -7 19 1.2225 -0.0941
-2 -7 20 -1.1224 -0.1026
-2 -7 21 -1.7002 0.0713
-2 -7 22 0.4186 0.0597
-2 -7 23 3.2138 0.0152
-2 -7 24 2.6552 0.0716
-2 -7 25 -1.4455 -0.0462
-2 -7 26 -2.6336 -0.1517
-2 -7 27 -0.2976 -0.0119
-2 -6 1 1.6742 2.1594
-2 -6 2 1.9836 1.1244
-2 -6 3 -3.8973 -0.4145
-2 -6 4 -0.0946 -0.2545
-2 -6 5 3.3624 -0.1121
-2 -6 6 -1.0238 -0.3894
-2 -6 7 1.0695 -0.0762
-2 -6 8 5.7017 0.1201
-2 -6 9 0.9519 -0.1070
-2 -6 10 -5.1841 0.0157
-2 -6 11 -4.7516 0.2613
-2 -6 12 -1.0649 0.1277
-2 -6 13 1.9561 -0.0193
-2 -6 14 0.3482 -0.0183
-2 -6 15 -4.0414 -0.0900
-2 -6 16 -3.6553 -0.0696
-2 -6 17 -0.0671 0.0821
-2 -6 18 0.9751 0.0436
-2 -6 19 -0.2876 -0.0943
-2 -6 20 -1.6564 -0.0346
-2 -6 21 -1.2432 0.0481
-2 -6 22 1.0851 0.0149
-2 -6 23 2.7380 0.0364
-2 -6 24 1.1313 0.0115
-2 -6 25 -1.3972 -0.1105
-2 -6 26 -0.8307 -0.0824
-2 -6 27 0.0712 0.0290
-2 -5 1 5.0592 2.2741
-2 -5 2 -1.4459 0.4297
-2 -5 3 -2.8627 -0.2560
-2 -5 4 0.9923 0.0310
-2 -5 5 -2.5280 -0.2513
-2 -5 6 -2.2839 -0.2009
-2 -5 7 5.5505 0.2395
-2 -5 8 4.5271 0.0524
-2 -5 9 -3.4563 -0.2106
-2 -5 10 -4.8249 0.0193
-2 -5 11 -1.1338 0.1321
-2 -5 12 2.0246 0.0234
-2 -5 13 1.1929 0.0327
-2 -5 14 -3.6831 -0.0024
-2 -5 15 -5.1433 -0.1048
-2 -5 16 -2.4901 -0.0218
-2 -5 17 -1.0417 0.1167
-2 -5 18 -0.9070 0.0561
-2 -5 19 -1.2578 -0.0364
-2 -5 20 -1.4015 0.0189
-2 -5 21 -0.3447 0.0454
-2 -5 22 1.8279 0.0158
-2 -5 23 2.9170 0.0265
-2 -5 24 0.8274 -0.0208
-2 -5 25 -0.5392 -0.0780
-2 -5 26 0.5982 -0.0161
-2 -5 27 0.7248 0.0856
-2 -4 1 2.1833 0.9697
-2 -4 2 -5.6283 -0.3325
-2 -4 3 -1.1811 -0.1245
-2 -4 4 -2.7820 -0.0196
-2 -4 5 -6.1993 -0.2570
-2 -4 6 2.5044 0.0720
-2 -4 7 6.3261 0.2204
-2 -4 8 -1.5307 -0.1795
-2 -4 9 -4.5164 -0.2778
-2 -4 10 -0.0890 -0.0890
-2 -4 11 3.3964 -0.0619
-2 -4 12 3.3179 -0.0301
-2 -4 13 0.2047 0.0259
-2 -4 14 -2.3346 -0.0652
-2 -4 15 -2.3270 -0.1296
-2 -4 16 -2.2370 0.0205
-2 -4 17 -2.1112 0.1544
-2 -4 18 -1.3115 0.0647
-2 -4 19 -0.9150 -0.0012
-2 -4 20 -0.6434 0.0307
-2 -4 21 0.8012 -0.0174
-2 -4 22 2.9112 -0.0282
-2 -4 23 2.1843 0.0295
-2 -4 24 -0.2935 -0.0028
-2 -4 25 0.4709 -0.0358
-2 -4 26 1.9558 0.0648
-2 -3 1 -5.3654 -0.3840
-2 -3 2 -1.4302 -0.6150
-2 -3 3 -0.2527 0.0430
-2 -3 4 -6.0948 0.0202
-2 -3 5 -1.3173 -0.0636
-2 -3 6 5.4310 0.2779
-2 -3 7 -0.1464 0.2277
-2 -3 8 -6.2760 -0.1279
-2 -3 9 -2.1202 -0.2186
-2 -3 10 3.1993 -0.1856
-2 -3 11 4.2170 -0.1387
-2 -3 12 3.4601 -0.0226
-2 -3 13 1.0241 0.0158
-2 -3 14 -0.9760 -0.0902
-2 -3 15 -1.9565 -0.1048
-2 -3 16 -2.3685 0.0791
-2 -3 17 -1.2541 0.1330
-2 -3 18 -0.6872 0.0123
-2 -3 19 -1.0383 -0.0205
-2 -3 20 -0.5195 -0.0603
-2 -3 21 1.4214 -0.1117
-2 -3 22 2.3084 -0.0141
-2 -3 23 -0.0304 0.0599
-2 -3 24 -0.4020 -0.0062
-2 -3 25 1.8553 -0.0193
-2 -3 26 1.1203 0.0689
-2 -2 1 0.2089 -1.0918
-2 -2 2 7.5093 -0.3471
-2 -2 3 0.4312 0.4249
-2 -2 4 -3.6624 0.1480
-2 -2 5 4.5659 0.1483
-2 -2 6 2.9451 0.5353
-2 -2 7 -8.2195 0.3932
-2 -2 8 -7.3720 -0.0077
-2 -2 9 0.2163 -0.1699
-2 -2 10 2.7381 -0.1518
-2 -2 11 3.1433 -0.0508
-2 -2 12 1.6360 0.0800
-2 -2 13 -1.1312 0.0859
-2 -2 14 -2.4891 -0.0559
-2 -2 15 -2.2159 -0.0524
-2 -2 16 -0.4702 0.0739
-2 -2 17 -0.1371 0.0334
-2 -2 18 -1.5565 -0.0385
-2 -2 19 -2.0394 -0.0504
-2 -2 20 -0.4885 -0.1037
-2 -2 21 1.8123 -0.0654
-2 -2 22 0.8507 0.0670
-2 -2 23 -0.6922 0.0751
-2 -2 24 1.1185 -0.0312
-2 -2 25 0.8592 -0.0638
-2 -2 26 -1.4873 -0.0657
-2 -1 1 18.2414 -1.1640
-2 -1 2 11.9727 0.3830
-2 -1 3 -0.1049 0.5844
-2 -1 4 5.6766 -0.1108
-2 -1 5 7.5934 0.1089
-2 -1 6 -5.3706 0.4680
-2 -1 7 -11.1190 0.2031
-2 -1 8 -4.4774 -0.0725
-2 -1 9 0.0384 -0.0772
-2 -1 10 0.9592 -0.0249
-2 -1 11 1.0049 0.0509
-2 -1 12 -1.8017 0.1666
-2 -1 13 -3.9811 0.1021
-2 -1 14 -2.5890 -0.0827
-2 -1 15 0.2375 -0.0739
-2 -1 16 0.9390 -0.0144
-2 -1 17 -1.1689 -0.0425
-2 -1 18 -2.6021 -0.0146
-2 -1 19 -1.6686 0.0011
-2 -1 20 1.0023 -0.0371
-2 -1 21 2.0005 0.0171
-2 -1 22 0.2042 0.1122
-2 -1 23 0.5779 0.0578
-2 -1 24 0.7665 -0.0701
-2 -1 25 -1.8883 -0.1093
-2 -1 26 -1.6583 -0.1299
-2 0 1 26.5642 -0.0626
-2 0 2 12.4491 1.1266
-2 0 3 9.4087 0.0268
-2 0 4 13.7259 -0.7106
-2 0 5 4.6012 -0.2589
-2 0 6 -8.9090 -0.0112
-2 0 7 -7.5863 -0.0441
-2 0 8 -2.2957 0.0456
-2 0 9 -1.3235 0.0853
-2 0 10 0.5925 0.0100
-2 0 11 -0.8096 0.0611
-2 0 12 -4.0176 0.1640
-2 0 13 -3.0925 0.0204
-2 0 14 0.0678 -0.1398
-2 0 15 1.6849 -0.0967
-2 0 16 0.0083 -0.0609
-2 0 17 -1.6725 -0.0236
-2 0 18 -1.5862 0.0725
-2 0 19 0.0746 0.0444
-2 0 20 2.5228 -0.0482
-2 0 21 1.6596 0.0114
-2 0 22 0.4227 0.0841
-2 0 23 0.4645 0.0062
-2 0 24 -1.9822 -0.0542
-2 0 25 -1.9047 -0.0494
-2 1 1 28.2597 1.7679
-2 1 2 17.5116 1.0295
-2 1 3 21.5634 -0.7579
-2 1 4 17.4246 -0.9629
-2 1 5 1.0779 -0.4473
-2 1 6 -4.4562 -0.0867
-2 1 7 -2.1498 0.1920
-2 1 8 -2.4761 0.2587
-2 1 9 -0.1072 0.0864
-2 1 10 1.0845 -0.0409
-2 1 11 -2.3885 0.0846
-2 1 12 -3.4844 0.1514
-2 1 13 -0.6005 -0.0112
-2 1 14 1.6705 -0.0688
-2 1 15 0.7606 -0.0253
-2 1 16 -0.3595 -0.0311
-2 1 17 -0.6568 0.0523
-2 1 18 -0.7230 0.1097
-2 1 19 1.6600 -0.0340
-2 1 20 2.6517 -0.1159
-2 1 21 0.9491 -0.0158
-2 1 22 0.2858 0.0284
-2 1 23 -2.0109 0.0094
-2 1 24 -2.9013 0.0198
-2 1 25 0.9760 0.0065
-2 2 1 26.8929 2.2114
-2 2 2 26.3256 0.2391
-2 2 3 25.2257 -0.7548
-2 2 4 13.8846 -0.5367
-2 2 5 3.8749 -0.1213
-2 2 6 1.8695 0.2239
-2 2 7 -0.3912 0.2700
-2 2 8 -0.3127 0.1092
-2 2 9 2.4500 -0.0635
-2 2 10 -0.7560 -0.0705
-2 2 11 -4.1416 0.1071
-2 2 12 -1.4795 0.1286
-2 2 13 1.3372 0.0430
-2 2 14 0.8575 0.0593
-2 2 15 0.2692 0.0196
-2 2 16 0.3651 -0.0036
-2 2 17 -1.2991 0.0990
-2 2 18 -0.7857 0.0638
-2 2 19 2.0353 -0.0899
-2 2 20 1.6082 -0.0928
-2 2 21 0.5426 -0.0109
-2 2 22 -1.3767 0.0364
-2 2 23 -3.7466 0.0545
-2 2 24 -0.7507 0.0217
-2 3 1 23.8037 1.0908
-2 3 2 23.4485 0.0936
-2 3 3 18.6317 -0.0707
-2 3 4 9.2687 -0.0423
-2 3 5 6.1904 0.1079
-2 3 6 3.2922 0.0444
-2 3 7 0.5384 -0.1110
-2 3 8 3.2197 -0.1138
-2 3 9 1.1353 -0.1853
-2 3 10 -4.1767 -0.1422
-2 3 11 -2.8540 0.0292
-2 3 12 0.9747 0.0520
-2 3 13 1.2814 0.0653
-2 3 14 0.6138 0.0631
-2 3 15 1.2701 -0.0380
-2 3 16 -1.1014 -0.0026
-2 3 17 -3.2925 0.1012
-2 3 18 -0.2677 0.0445
-2 3 19 1.1930 -0.0452
-2 3 20 0.4225 -0.0458
-2 3 21 -0.5086 0.0150
-2 3 22 -3.2049 0.0668
-2 3 23 -2.3130 0.0305
-2 3 24 0.4592 -0.0034
-2 4 1 15.4785 0.6305
-2 4 2 12.7865 0.5936
-2 4 3 7.6705 0.2111
-2 4 4 5.5763 0.0588
-2 4 5 3.3263 -0.0515
-2 4 6 -0.5719 -0.2792
-2 4 7 1.9084 -0.1256
-2 4 8 3.7354 -0.0586
-2 4 9 -1.8456 -0.2519
-2 4 10 -3.9643 -0.1789
-2 4 11 0.1933 -0.0365
-2 4 12 2.0583 -0.0037
-2 4 13 1.3372 0.0549
-2 4 14 2.1259 -0.0092
-2 4 15 0.4840 -0.0928
-2 4 16 -3.3706 0.0091
-2 4 17 -2.0912 0.0988
-2 4 18 0.3745 0.0497
-2 4 19 -0.1947 -0.0364
-2 4 20 -0.4958 -0.0413
-2 4 21 -1.7667 0.0335
-2 4 22 -1.9144 0.0266
-2 4 23 -0.0103 -0.0205
-2 5 1 6.1665 0.8908
-2 5 2 4.6176 0.4080
-2 5 3 2.3469 0.0541
-2 5 4 -0.4790 0.1325
-2 5 5 -5.7169 -0.0877
-2 5 6 -3.8242 -0.0207
-2 5 7 4.0889 0.2576
-2 5 8 2.4047 0.0181
-2 5 9 -3.1113 -0.1793
-2 5 10 -1.5037 -0.0574
-2 5 11 1.5815 -0.0206
-2 5 12 1.7572 0.0302
-2 5 13 2.3019 0.0660
-2 5 14 2.2616 -0.0620
-2 5 15 -0.9555 -0.0990
-2 5 16 -1.4871 0.0109
-2 5 17 0.7773 0.0693
-2 5 18 -0.1489 0.0172
-2 5 19 -1.0483 -0.0495
-2 5 20 -0.6797 -0.0085
-2 5 21 0.0432 0.0152
-2 5 22 1.5938 -0.0579
-2 5 23 0.3123 -0.0623
-2 6 1 5.2945 0.2466
-2 6 2 2.8959 -0.2339
-2 6 3 -2.4549 0.1172
-2 6 4 -10.5226 0.1485
-2 6 5 -11.9077 -0.0362
-2 6 6 -0.6489 0.2804
-2 6 7 5.4171 0.3118
-2 6 8 -0.2618 0.0062
-2 6 9 -3.5483 -0.0102
-2 6 10 -1.0337 0.0040
-2 6 11 0.5925 -0.0221
-2 6 12 1.0202 0.0677
-2 6 13 2.0370 0.0201
-2 6 14 1.0713 -0.1194
-2 6 15 0.2339 -0.1172
-2 6 16 1.5295 -0.0218
-2 6 17 0.4310 0.0474
-2 6 18 -1.3529 0.0213
-2 6 19 -0.5651 0.0054
-2 6 20 1.4709 0.0317
-2 6 21 3.5281 -0.0454
-2 6 22 2.2643 -0.1085
-2 7 1 6.3075 -0.6159
-2 7 2 -0.1809 -0.2892
-2 7 3 -9.4209 0.0832
-2 7 4 -15.6401 -0.2397
-2 7 5 -7.2265 -0.1731
-2 7 6 4.8364 0.1950
-2 7 7 2.6275 0.1427
-2 7 8 -4.1237 0.0431
-2 7 9 -4.0872 0.0156
-2 7 10 -1.7948 -0.0876
-2 7 11 -0.9441 -0.0413
-2 7 12 0.0444 0.0293
-2 7 13 0.9202 -0.0581
-2 7 14 0.6700 -0.1362
-2 7 15 0.7202 -0.1107
-2 7 16 -0.0098 0.0077
-2 7 17 -1.6484 0.0761
-2 7 18 -1.2274 0.0344
-2 7 19 1.0230 0.0374
-2 7 20 3.4983 0.0116
-2 7 21 3.2626 -0.0655
-2 8 1 2.6173 -0.4755
-2 8 2 -3.7422 -0.0145
-2 8 3 -10.9732 -0.1759
-2 8 4 -9.0004 -0.4792
-2 8 5 2.1899 -0.1498
-2 8 6 4.2058 0.1623
-2 8 7 -2.3271 0.1485
-2 8 8 -4.8698 0.0802
-2 8 9 -3.1817 -0.0539
-2 8 10 -1.7176 -0.1085
-2 8 11 -1.0137 -0.0110
-2 8 12 0.0574 0.0334
-2 8 13 0.0983 0.0045
-2 8 14 -0.8025 -0.0415
-2 8 15 -1.3770 -0.0156
-2 8 16 -2.0473 0.0623
-2 8 17 -1.8253 0.0157
-2 8 18 -0.4109 -0.0233
-2 8 19 1.6626 0.0191
-2 8 20 2.4745 -0.0033
-2 9 1 0.4169 0.0791
-2 9 2 -2.3024 0.3462
-2 9 3 -4.5873 -0.0421
-2 9 4 0.9402 -0.2450
-2 9 5 4.4945 0.0470
-2 9 6 0.0551 0.1934
-2 9 7 -3.0409 0.1341
-2 9 8 -2.3740 0.0351
-2 9 9 -0.9190 -0.0665
-2 9 10 -0.0186 -0.0410
-2 9 11 0.3462 0.0651
-2 9 12 0.3334 0.1452
-2 9 13 -0.7639 0.1254
-2 9 14 -1.6402 0.0389
-2 9 15 -1.6241 0.0258
-2 9 16 -1.6301 -0.0221
-2 9 17 -1.3281 -0.0915
-2 9 18 -0.1368 -0.0250
-2 9 19 0.9999 0.0089
-2 9 20 0.7147 0.0221
-2 10 1 1.8466 0.7506
-2 10 2 0.3656 0.8628
-2 10 3 1.6688 0.0858
-2 10 4 3.8243 -0.2107
-2 10 5 0.6307 -0.0500
-2 10 6 -1.2626 -0.0261
-2 10 7 -0.7736 -0.0317
-2 10 8 -0.1597 -0.0463
-2 10 9 0.9144 -0.0670
-2 10 10 1.2285 -0.0030
-2 10 11 1.4613 0.1084
-2 10 12 0.9910 0.1624
-2 10 13 0.1575 0.0741
-2 10 14 0.2536 -0.0133
-2 10 15 -0.4782 -0.0435
-2 10 16 -1.5471 -0.0857
-2 10 17 -1.2574 -0.0334
-2 10 18 -0.0955 0.0080
-2 10 19 0.5438 -0.0377
-2 11 1 0.8342 1.5392
-2 11 2 1.9363 0.7313
-2 11 3 2.8934 -0.3338
-2 11 4 -0.3444 -0.3957
-2 11 5 -1.3597 -0.2593
-2 11 6 0.2924 -0.1896
-2 11 7 -0.1511 -0.0664
-2 11 8 -0.0102 -0.0344
-2 11 9 0.9348 -0.0341
-2 11 10 1.9701 -0.0054
-2 11 11 2.7333 0.0436
-2 11 12 2.5898 0.0312
-2 11 13 2.8771 -0.0415
-2 11 14 1.7386 -0.0475
-2 11 15 -1.1116 -0.0303
-2 11 16 -2.0931 0.0003
-2 11 17 -0.9830 0.0123
-2 11 18 0.1592 -0.0746
-2 12 1 0.8834 1.3471
-2 12 2 2.3622 -0.0885
-2 12 3 -0.7212 -0.4324
-2 12 4 -1.8492 -0.1825
-2 12 5 1.4975 -0.1212
-2 12 6 0.9158 0.0063
-2 12 7 -1.0312 0.1017
-2 12 8 -0.5987 0.0785
-2 12 9 1.0812 -0.0010
-2 12 10 3.1150 -0.0587
-2 12 11 3.5262 -0.0278
-2 12 12 4.3483 -0.0225
-2 12 13 4.3393 -0.0221
-2 12 14 0.5356 0.0140
-2 12 15 -2.2339 0.0118
-2 12 16 -1.7510 -0.0323
-2 13 1 1.6153 0.1568
-2 13 2 -0.1834 -0.2873
-2 13 3 -1.4247 0.1131
-2 13 4 2.8640 0.1532
-2 13 5 3.9340 0.1152
-2 13 6 0.6255 0.1848
-2 13 7 -1.1892 0.1770
-2 13 8 -0.3052 0.0697
-2 13 9 2.2136 -0.0925
-2 13 10 2.5340 -0.0951
-2 13 11 3.0464 -0.0071
-2 13 12 4.9854 0.0084
-2 13 13 2.4828 0.0283
-2 13 14 -1.4480 0.0063
-2 13 15 -1.8647 -0.1027
-2 14 1 -0.5476 -0.3724
-2 14 2 -1.3763 0.1734
-2 14 3 2.1982 0.2817
-2 14 4 5.5133 0.0756
-2 14 5 3.9231 0.0689
-2 14 6 0.8033 0.1054
-2 14 7 -0.7019 0.0824
-2 14 8 1.1666 -0.0737
-2 14 9 1.5289 -0.1520
-2 14 10 0.2944 -0.0464
-2 14 11 2.5787 0.0013
-2 14 12 2.5262 0.0245
-2 14 13 -0.9194 0.0513
-2 14 14 -1.3956 -0.0613
-2 15 1 -1.7589 0.0053
-2 15 2 -0.8693 0.1994
-2 15 3 2.1983 -0.0452
-2 15 4 4.7943 -0.0954
-2 15 5 4.0955 -0.0225
-2 15 6 0.3934 0.0695
-2 15 7 0.5769 0.0423
-2 15 8 2.1097 -0.0699
-2 15 9 -0.3134 -0.0360
-2 15 10 -0.0730 0.0038
-2 15 11 0.9523 0.0310
-2 15 12 -1.1986 0.1449
-2 15 13 -0.9765 0.1285
-2 16 1 -2.3659 0.1573
-2 16 2 -3.2297 -0.0271
-2 16 3 1.9094 -0.0788
-2 16 4 6.2548 -0.0607
-2 16 5 2.3790 0.0091
-2 16 6 -0.2049 0.1164
-2 16 7 2.8353 0.0850
-2 16 8 1.8618 0.0552
-2 16 9 -0.0420 0.0444
-2 16 10 0.4064 0.0395
-2 16 11 -1.0316 0.1824
-2 17 1 -4.9823 0.1297
-2 17 2 -1.6470 0.1291
-2 17 3 6.4786 0.0047
-2 17 4 4.5383 -0.1677
-2 17 5 -1.1863 -0.0908
-2 17 6 1.5203 0.0204
-2 17 7 3.3692 0.0353
-2 17 8 1.3333 0.0119
-2 17 9 1.2794 -0.0127
-2 18 1 -3.1394 0.4008
-2 18 2 4.9536 0.2116
-2 18 3 5.9379 -0.2481
-2 18 4 -1.1207 -0.3835
-2 18 5 -0.8616 -0.2207
-2 18 6 2.4031 -0.1185
-2 18 7 1.3756 -0.1134
-2 19 1 1.9363 0.5137
-2 19 2 5.2232 0.0030
-2 19 3 -0.0261 -0.3138
-2 19 4 -1.7858 -0.2313
-2 19 5 1.0425 -0.1305
-2 20 1 2.5779 0.3174
-2 20 2 0.5931 0.0398
-2 20 3 -1.1587 0.0341
-1 -21 2 1.1889 -0.4387
-1 -21 3 2.3073 -0.2556
-1 -21 4 1.3764 -0.1360
-1 -21 5 0.9635 0.0692
-1 -21 6 0.2607 0.0941
-1 -21 7 -0.5611 -0.1927
-1 -21 8 -1.1616 -0.1894
-1 -21 9 -1.3346 0.0143
-1 -21 10 0.9818 -0.0731
-1 -21 11 2.8454 -0.2297
-1 -21 12 -0.1313 -0.1934
-1 -21 13 -3.8905 0.0309
-1 -21 14 -3.6947 0.2457
-1 -21 15 -1.5578 0.1913
-1 -21 16 -0.3055 0.0060
-1 -20 1 -1.6663 -0.6098
-1 -20 2 1.7569 -0.4457
-1 -20 3 1.7859 -0.0854
-1 -20 4 0.4182 0.1486
-1 -20 5 -0.9177 0.1951
-1 -20 6 -1.2433 0.0255
-1 -20 7 -0.2340 -0.0575
-1 -20 8 -0.8555 0.0618
-1 -20 9 -0.6446 0.0760
-1 -20 10 2.6782 -0.0452
-1 -20 11 2.2378 -0.1024
-1 -20 12 -2.8648 0.0082
-1 -20 13 -4.7188 0.1585
-1 -20 14 -2.4336 0.1787
-1 -20 15 -1.2345 0.1316
-1 -20 16 -1.3079 0.0244
-1 -20 17 0.3605 -0.0536
-1 -20 18 1.6087 0.0370
-1 -19 1 -0.5463 -0.4207
-1 -19 2 0.4913 -0.0264
-1 -19 3 -0.3276 0.2223
-1 -19 4 -1.4635 0.1852
-1 -19 5 -1.7135 0.1487
-1 -19 6 0.6980 0.1025
-1 -19 7 0.8662 -0.0023
-1 -19 8 -1.9162 -0.0050
-1 -19 9 0.3483 0.0980
-1 -19 10 3.7258 0.0960
-1 -19 11 0.4403 0.0552
-1 -19 12 -3.2508 0.0509
-1 -19 13 -1.7701 0.0081
-1 -19 14 -0.1797 0.0566
-1 -19 15 -1.6693 0.0811
-1 -19 16 -1.8473 -0.0343
-1 -19 17 0.1640 -0.0172
-1 -19 18 -0.4095 0.0495
-1 -19 19 -2.1750 0.0126
-1 -19 20 -1.3355 0.0098
-1 -18 1 -0.9791 -0.0724
-1 -18 2 -0.9037 0.1848
-1 -18 3 -0.4409 0.0235
-1 -18 4 -1.1360 -0.0118
-1 -18 5 0.2212 0.1324
-1 -18 6 1.9347 -0.0750
-1 -18 7 -1.5291 -0.3008
-1 -18 8 -1.9618 -0.0453
-1 -18 9 3.2805 0.1882
-1 -18 10 3.2204 0.1050
-1 -18 11 -1.0117 0.0038
-1 -18 12 -0.9237 -0.1021
-1 -18 13 1.4843 -0.1001
-1 -18 14 0.5919 0.0203
-1 -18 15 -1.5908 -0.0069
-1 -18 16 -0.8415 -0.0315
-1 -18 17 -0.4198 0.0059
-1 -18 18 -2.1042 -0.0051
-1 -18 19 -1.6969 0.0115
-1 -18 20 -0.5664 -0.0174
-1 -18 21 -1.2416 -0.0312
-1 -18 22 -0.7902 -0.0269
-1 -17 1 -1.4552 0.1069
-1 -17 2 1.2929 -0.0642
-1 -17 3 1.0382 -0.2731
-1 -17 4 -0.9912 0.0251
-1 -17 5 0.4386 0.0652
-1 -17 6 -0.9063 -0.3483
-1 -17 7 -2.8421 -0.2727
-1 -17 8 1.5472 0.1239
-1 -17 9 3.8783 0.1208
-1 -17 10 0.6199 0.0156
-1 -17 11 -0.8963 -0.0270
-1 -17 12 1.0211 -0.1032
-1 -17 13 1.9682 -0.0559
-1 -17 14 -0.2485 0.0009
-1 -17 15 -1.2634 0.0212
-1 -17 16 -0.3542 0.0057
-1 -17 17 -1.5494 -0.0692
-1 -17 18 -1.6736 -0.0352
-1 -17 19 0.2038 -0.0309
-1 -17 20 -0.8205 -0.0201
-1 -17 21 -2.5645 0.0866
-1 -17 22 -1.8291 -0.0875
-1 -17 23 -1.0318 -0.2443
-1 -16 1 1.2040 0.0577
-1 -16 2 3.5255 -0.3661
-1 -16 3 -1.0423 -0.2363
-1 -16 4 -2.5440 0.2356
-1 -16 5 -1.4533 0.0561
-1 -16 6 -2.9518 -0.2197
-1 -16 7 -0.7530 0.0091
-1 -16 8 2.4712 0.0833
-1 -16 9 1.3920 -0.0003
-1 -16 10 -0.1959 0.0863
-1 -16 11 -0.0662 0.0494
-1 -16 12 0.8857 -0.0563
-1 -16 13 -0.2104 -0.0408
-1 -16 14 -2.1273 0.0532
-1 -16 15 -1.4319 0.0730
-1 -16 16 -1.7095 -0.0733
-1 -16 17 -2.1206 -0.0858
-1 -16 18 0.7984 -0.0419
-1 -16 19 1.1763 -0.0796
-1 -16 20 -2.5535 0.0880
-1 -16 21 -4.1237 0.0820
-1 -16 22 -2.6410 -0.1808
-1 -16 23 -1.4554 -0.1208
-1 -16 24 -1.5135 -0.0187
-1 -15 1 3.9052 -0.2992
-1 -15 2 0.0977 -0.6827
-1 -15 3 -4.2558 -0.1083
-1 -15 4 -2.2755 0.3859
-1 -15 5 -2.5794 0.1089
-1 -15 6 -2.5241 -0.0514
-1 -15 7 0.1612 -0.0258
-1 -15 8 1.1150 -0.1139
-1 -15 9 1.6349 0.0126
-1 -15 10 1.2549 0.1181
-1 -15 11 0.7321 -0.0202
-1 -15 12 0.4133 -0.1125
-1 -15 13 -1.9317 -0.0327
-1 -15 14 -2.4763 0.0880
-1 -15 15 -1.9251 0.0080
-1 -15 16 -2.8105 -0.0607
-1 -15 17 -0.0671 0.0011
-1 -15 18 3.0610 -0.1050
-1 -15 19 -0.1145 -0.0656
-1 -15 20 -3.9623 0.1298
-1 -15 21 -2.8669 0.0326
-1 -15 22 -0.5227 -0.0344
-1 -15 23 -1.2984 0.0087
-1 -15 24 -3.1484 -0.0845
-1 -14 1 0.7580 -1.0123
-1 -14 2 -4.2414 -0.9873
-1 -14 3 -2.5334 0.0564
-1 -14 4 -1.5562 0.3920
-1 -14 5 -2.8488 0.0588
-1 -14 6 -1.1952 -0.0711
-1 -14 7 0.1203 -0.1888
-1 -14 8 1.9363 -0.1778
-1 -14 9 3.2427 0.0019
-1 -14 10 2.8223 -0.0022
-1 -14 11 3.1602 -0.0959
-1 -14 12 1.0003 -0.1245
-1 -14 13 -1.3008 -0.0239
-1 -14 14 -0.9385 0.0519
-1 -14 15 -2.4317 0.0089
-1 -14 16 -1.5260 0.0618
-1 -14 17 3.0795 -0.0091
-1 -14 18 2.3284 -0.1696
-1 -14 19 -1.9684 -0.0199
-1 -14 20 -1.7943 0.1330
-1 -14 21 1.0047 0.0977
-1 -14 22 0.3371 0.0635
-1 -14 23 -3.3272 0.0027
-1 -14 24 -3.5912 -0.0521
-1 -14 25 0.1394 -0.1016
-1 -13 1 -3.4243 -1.5803
-1 -13 2 -2.5328 -0.7484
-1 -13 3 -0.8186 0.3632
-1 -13 4 -2.4959 0.3363
-1 -13 5 -0.8661 0.0992
-1 -13 6 0.0737 -0.0302
-1 -13 7 -0.1291 -0.1831
-1 -13 8 1.7106 -0.1081
-1 -13 9 3.1876 0.0101
-1 -13 10 5.2125 0.0667
-1 -13 11 4.3208 0.0020
-1 -13 12 0.5610 -0.1051
-1 -13 13 0.1661 -0.0145
-1 -13 14 -0.8510 0.0316
-1 -13 15 -2.1614 0.0366
-1 -13 16 1.3985 0.0927
-1 -13 17 2.9323 -0.0560
-1 -13 18 -0.6731 -0.1399
-1 -13 19 -2.1056 0.0412
-1 -13 20 0.3063 0.1286
-1 -13 21 1.1687 0.0511
-1 -13 22 -1.6739 0.0121
-1 -13 23 -3.4027 0.0191
-1 -13 24 -0.9306 -0.0710
-1 -13 25 0.9342 -0.1368
-1 -13 26 -0.6916 -0.0498
-1 -12 1 -1.6504 -1.3070
-1 -12 2 -0.5622 -0.0153
-1 -12 3 -2.6353 0.4470
-1 -12 4 -0.2799 0.2414
-1 -12 5 2.4760 0.1768
-1 -12 6 -0.9335 0.0184
-1 -12 7 -2.8261 -0.0586
-1 -12 8 -0.2639 0.0060
-1 -12 9 4.0653 0.1689
-1 -12 10 4.6760 0.2615
-1 -12 11 0.4732 0.0032
-1 -12 12 -0.2952 -0.1126
-1 -12 13 0.2717 -0.0079
-1 -12 14 -1.6571 -0.0561
-1 -12 15 0.3052 0.0367
-1 -12 16 3.2490 0.1439
-1 -12 17 0.5131 -0.0241
-1 -12 18 -3.0303 -0.0591
-1 -12 19 -2.4422 0.0682
-1 -12 20 -0.4507 0.0205
-1 -12 21 -0.2404 -0.0518
-1 -12 22 -1.0822 0.0071
-1 -12 23 -0.9584 -0.0360
-1 -12 24 -0.3649 -0.1271
-1 -12 25 -1.4979 -0.0136
-1 -12 26 -2.6084 0.0671
-1 -11 1 0.7090 -0.4531
-1 -11 2 -2.5237 0.1270
-1 -11 3 -0.4969 -0.0489
-1 -11 4 6.1082 0.0146
-1 -11 5 2.2989 0.1105
-1 -11 6 -5.3787 0.0764
-1 -11 7 -4.6899 0.0020
-1 -11 8 0.9396 0.0051
-1 -11 9 2.9257 0.2631
-1 -11 10 -0.8671 0.1731
-1 -11 11 -2.0458 -0.1439
-1 -11 12 0.1415 -0.0711
-1 -11 13 -0.7986 -0.0771
-1 -11 14 0.0006 -0.1145
-1 -11 15 4.2159 0.1685
-1 -11 16 3.9631 0.2012
-1 -11 17 -0.5287 -0.0202
-1 -11 18 -3.1199 -0.0118
-1 -11 19 -2.2936 0.0169
-1 -11 20 0.1865 -0.0616
-1 -11 21 1.6331 -0.0253
-1 -11 22 0.5462 -0.0046
-1 -11 23 -0.8383 -0.0832
-1 -11 24 -1.3121 -0.0101
-1 -11 25 -1.9532 0.1337
-1 -11 26 -1.8879 0.1052
-1 -10 1 -0.4568 -0.2564
-1 -10 2 -0.2455 -0.6124
-1 -10 3 8.0042 -0.4748
-1 -10 4 7.6860 -0.0002
-1 -10 5 -3.3685 0.2219
-1 -10 6 -7.4630 0.1486
-1 -10 7 -1.8313 -0.1864
-1 -10 8 1.7619 -0.0871
-1 -10 9 -1.8291 0.1787
-1 -10 10 -3.5430 -0.0591
-1 -10 11 -0.3778 -0.1019
-1 -10 12 -1.0464 0.0297
-1 -10 13 -2.1374 -0.1210
-1 -10 14 2.9009 0.0039
-1 -10 15 6.8100 0.2513
-1 -10 16 4.3014 0.0901
-1 -10 17 -0.2753 -0.0714
-1 -10 18 -2.0862 -0.0302
-1 -10 19 -0.2927 -0.0359
-1 -10 20 2.4085 -0.0244
-1 -10 21 2.1934 0.0286
-1 -10 22 -0.2290 -0.0033
-1 -10 23 -0.7235 -0.0195
-1 -10 24 -0.3209 0.0670
-1 -10 25 -1.3759 0.1466
-1 -10 26 -2.5041 0.0749
-1 -10 27 -2.3241 -0.1154
-1 -9 1 1.9190 -0.8928
-1 -9 2 7.3811 -0.8268
-1 -9 3 11.3850 -0.0698
-1 -9 4 1.1989 0.3475
-1 -9 5 -7.9788 0.4222
-1 -9 6 -3.6742 -0.0363
-1 -9 7 1.5355 -0.3990
-1 -9 8 -1.7928 -0.0251
-1 -9 9 -4.1434 0.0983
-1 -9 10 -1.0127 -0.0363
-1 -9 11 -2.0794 0.1526
-1 -9 12 -5.7411 0.0930
-1 -9 13 -2.4453 -0.0935
-1 -9 14 4.2017 0.0715
-1 -9 15 5.8215 0.1240
-1 -9 16 2.0927 -0.0603
-1 -9 17 -1.5015 -0.1122
-1 -9 18 -1.6721 -0.0658
-1 -9 19 0.6924 -0.0328
-1 -9 20 2.0751 0.0293
-1 -9 21 0.1882 0.0683
-1 -9 22 -0.7246 0.0160
-1 -9 23 0.4465 -0.0458
-1 -9 24 -0.5739 0.0359
-1 -9 25 -2.7425 0.1139
-1 -9 26 -3.2616 -0.0491
-1 -9 27 -1.1308 -0.1559
-1 -8 1 5.7379 -0.9160
-1 -8 2 11.3387 -0.0332
-1 -8 3 5.8686 0.3041
-1 -8 4 -6.3473 0.3663
-1 -8 5 -5.4164 0.2387
-1 -8 6 1.8746 -0.3575
-1 -8 7 -0.1598 -0.3324
-1 -8 8 -4.3817 0.0990
-1 -8 9 -1.9213 0.0633
-1 -8 10 -1.8346 0.1305
-1 -8 11 -7.0463 0.2715
-1 -8 12 -7.2683 0.0163
-1 -8 13 -1.0670 -0.1253
-1 -8 14 3.0158 0.0147
-1 -8 15 1.2372 0.0111
-1 -8 16 -1.8652 -0.0976
-1 -8 17 -2.4896 -0.0992
-1 -8 18 -1.0431 -0.0543
-1 -8 19 0.6525 -0.0063
-1 -8 20 -0.0699 0.0785
-1 -8 21 -1.1336 0.0950
-1 -8 22 0.0898 -0.0417
-1 -8 23 0.1716 -0.0866
-1 -8 24 -1.3782 0.0512
-1 -8 25 -2.2318 0.0063
-1 -8 26 -1.3145 -0.1281
-1 -8 27 0.9294 -0.0159
-1 -7 1 8.5191 -0.0565
-1 -7 2 9.5759 0.0752
-1 -7 3 -3.3709 -0.3039
-1 -7 4 -7.2791 0.0492
-1 -7 5 2.1855 -0.0353
-1 -7 6 2.9840 -0.4562
-1 -7 7 -3.6355 -0.1811
-1 -7 8 -2.9870 0.0320
-1 -7 9 -0.8616 -0.0372
-1 -7 10 -4.9860 0.1495
-1 -7 11 -6.9542 0.1587
-1 -7 12 -3.0339 -0.1356
-1 -7 13 0.0263 -0.1625
-1 -7 14 -0.5671 0.0061
-1 -7 15 -1.8279 0.0062
-1 -7 16 -1.2172 -0.0485
-1 -7 17 0.1157 -0.0354
-1 -7 18 0.5994 -0.0250
-1 -7 19 -0.3270 0.0256
-1 -7 20 -1.6434 0.1182
-1 -7 21 -0.6617 0.0682
-1 -7 22 0.8338 -0.0712
-1 -7 23 0.8892 -0.0332
-1 -7 24 0.6243 0.0114
-1 -7 25 -0.1753 -0.0811
-1 -7 26 0.2389 0.0019
-1 -7 27 0.9741 0.1129
-1 -6 1 12.0175 0.0333
-1 -6 2 1.0423 -1.0600
-1 -6 3 -8.8692 -0.7176
-1 -6 4 0.7913 0.2806
-1 -6 5 7.4719 -0.0053
-1 -6 6 -0.5934 -0.3347
-1 -6 7 -4.6856 -0.0769
-1 -6 8 -0.9884 -0.1060
-1 -6 9 -2.0735 -0.1224
-1 -6 10 -4.4487 0.1249
-1 -6 11 -2.4424 0.0355
-1 -6 12 -1.0859 -0.2135
-1 -6 13 -1.6444 -0.1262
-1 -6 14 -1.6312 0.0320
-1 -6 15 0.5171 0.0375
-1 -6 16 2.8621 0.0304
-1 -6 17 2.2345 0.0161
-1 -6 18 -0.3187 -0.0167
-1 -6 19 -2.4093 0.0284
-1 -6 20 -1.6980 0.0972
-1 -6 21 0.4625 0.0272
-1 -6 22 1.6294 -0.0615
-1 -6 23 2.7515 -0.0405
-1 -6 24 1.7864 -0.0536
-1 -6 25 -0.1390 -0.0093
-1 -6 26 0.2854 0.1391
-1 -6 27 -0.0356 0.1221
-1 -5 1 6.8603 -1.1480
-1 -5 2 -10.0370 -1.6221
-1 -5 3 -1.5639 0.1082
-1 -5 4 13.1969 0.7961
-1 -5 5 4.1288 0.0811
-1 -5 6 -6.5286 -0.0239
-1 -5 7 -1.9336 0.1078
-1 -5 8 0.1596 -0.1467
-1 -5 9 -3.3235 -0.0585
-1 -5 10 -2.8473 0.1635
-1 -5 11 -1.8602 -0.0584
-1 -5 12 -2.7509 -0.2275
-1 -5 13 -2.1667 -0.0733
-1 -5 14 0.4371 0.0596
-1 -5 15 2.9484 0.0930
-1 -5 16 2.6894 0.0958
-1 -5 17 -0.2344 0.0325
-1 -5 18 -2.8564 -0.0572
-1 -5 19 -2.5582 -0.0225
-1 -5 20 -0.8963 0.0532
-1 -5 21 -0.0405 -0.0204
-1 -5 22 1.9320 -0.0852
-1 -5 23 2.8233 -0.0550
-1 -5 24 0.6360 -0.0261
-1 -5 25 0.1184 0.0613
-1 -5 26 0.3101 0.1431
-1 -5 27 -1.1676 0.1146
-1 -4 1 -10.5232 -2.1681
-1 -4 2 -3.4976 -0.9232
-1 -4 3 17.8631 0.8708
-1 -4 4 10.4735 0.6516
-1 -4 5 -7.6420 0.1533
-1 -4 6 -5.5404 0.3694
-1 -4 7 2.4075 0.1375
-1 -4 8 -0.5758 -0.2155
-1 -4 9 -3.8542 0.0137
-1 -4 10 -2.8608 0.0871
-1 -4 11 -2.7825 -0.1711
-1 -4 12 -1.4557 -0.1785
-1 -4 13 0.3199 0.0036
-1 -4 14 0.6352 0.0975
-1 -4 15 0.9777 0.1237
-1 -4 16 -0.0614 0.1137
-1 -4 17 -1.8337 -0.0181
-1 -4 18 -1.6700 -0.1365
-1 -4 19 -0.9441 -0.0346
-1 -4 20 -1.4812 0.0364
-1 -4 21 -0.4696 -0.0430
-1 -4 22 2.0771 -0.0360
-1 -4 23 1.7056 0.0020
-1 -4 24 1.1852 -0.0036
-1 -4 25 2.0472 0.0543
-1 -4 26 -0.0589 0.1145
-1 -3 1 -9.1784 -2.1881
-1 -3 2 19.0398 -0.2971
-1 -3 3 19.6943 0.5712
-1 -3 4 -9.0670 0.1976
-1 -3 5 -15.1945 0.3208
-1 -3 6 2.5252 0.3737
-1 -3 7 4.8410 -0.2009
-1 -3 8 -3.0168 -0.3103
-1 -3 9 -2.8976 0.0160
-1 -3 10 -1.1326 -0.0001
-1 -3 11 1.2027 -0.1103
-1 -3 12 3.0489 -0.0244
-1 -3 13 0.7618 0.0561
-1 -3 14 -0.6340 0.0480
-1 -3 15 -0.0841 0.0683
-1 -3 16 0.2409 0.0501
-1 -3 17 0.9807 -0.1125
-1 -3 18 1.2217 -0.1349
-1 -3 19 -0.4425 0.0211
-1 -3 20 -1.2207 0.0426
-1 -3 21 1.0118 0.0199
-1 -3 22 1.7133 0.0536
-1 -3 23 1.3628 0.0084
-1 -3 24 3.3542 -0.0283
-1 -3 25 2.5343 0.0501
-1 -3 26 -0.9620 0.0735
-1 -2 1 14.9565 -1.5696
-1 -2 2 28.7597 -0.0945
-1 -2 3 -8.0478 0.1489
-1 -2 4 -27.8128 0.0465
-1 -2 5 -6.5657 0.2677
-1 -2 6 6.9027 -0.0343
-1 -2 7 0.4009 -0.4198
-1 -2 8 -2.4858 -0.1431
-1 -2 9 -0.5154 0.1820
-1 -2 10 2.4819 0.1794
-1 -2 11 6.2243 0.1163
-1 -2 12 4.1190 0.0721
-1 -2 13 -0.7203 -0.0253
-1 -2 14 -1.1403 -0.0859
-1 -2 15 0.8609 -0.0047
-1 -2 16 2.6090 -0.0058
-1 -2 17 3.0725 -0.1139
-1 -2 18 1.3201 -0.0562
-1 -2 19 -0.0743 0.0522
-1 -2 20 1.1539 0.0613
-1 -2 21 1.2557 0.0675
-1 -2 22 -0.3462 0.0327
-1 -2 23 1.6165 -0.0616
-1 -2 24 3.4807 -0.0509
-1 -2 25 0.7615 0.0618
-1 -2 26 -0.7093 0.0356
-1 -1 1 31.6369 -0.5667
-1 -1 2 2.2136 0.2014
-1 -1 3 -35.6159 -0.1202
-1 -1 4 -26.4036 -0.1771
-1 -1 5 0.3289 0.0139
-1 -1 6 2.5348 -0.1926
-1 -1 7 -3.2797 -0.1826
-1 -1 8 -1.5270 0.2046
-1 -1 9 0.6508 0.4222
-1 -1 10 5.2698 0.3347
-1 -1 11 6.4855 0.1518
-1 -1 12 0.0698 -0.0009
-1 -1 13 -3.4373 -0.1456
-1 -1 14 -1.6641 -0.1271
-1 -1 15 1.3727 0.0453
-1 -1 16 2.7754 0.0440
-1 -1 17 1.3152 -0.0549
-1 -1 18 0.2627 -0.0160
-1 -1 19 1.5934 0.0478
-1 -1 20 1.7759 0.0444
-1 -1 21 -1.5713 0.0246
-1 -1 22 -2.0201 -0.0414
-1 -1 23 1.5919 -0.1127
-1 -1 24 1.3944 -0.0262
-1 -1 25 -0.0428 0.0713
-1 -1 26 1.1322 -0.0071
-1 0 1 18.7522 0.2050
-1 0 2 -32.4785 -0.1816
-1 0 3 -44.9545 -0.7900
-1 0 4 -15.4348 -0.3155
-1 0 5 -3.0849 0.0949
-1 0 6 -5.9466 -0.0594
-1 0 7 -2.8272 -0.0330
-1 0 8 -1.8108 0.2287
-1 0 9 1.2811 0.2902
-1 0 10 6.0630 0.1079
-1 0 11 1.5772 -0.0072
-1 0 12 -5.3631 -0.0653
-1 0 13 -5.7201 -0.1461
-1 0 14 -1.2565 -0.0139
-1 0 15 1.8139 0.1670
-1 0 16 0.6238 0.0771
-1 0 17 -0.8091 -0.0453
-1 0 18 0.8068 -0.0056
-1 0 19 2.6663 0.0136
-1 0 20 -0.5587 -0.0031
-1 0 21 -4.1592 0.0124
-1 0 22 -1.0463 -0.0515
-1 0 23 1.4928 -0.0805
-1 0 24 0.4031 0.0237
-1 0 25 1.4096 0.0088
-1 1 1 -15.2741 -0.3301
-1 1 2 -47.8893 -1.2892
-1 1 3 -33.9797 -0.8488
-1 1 4 -15.5144 0.2637
-1 1 5 -11.4906 0.2972
-1 1 6 -6.5238 -0.1871
-1 1 7 -3.1803 -0.2423
-1 1 8 -1.6968 -0.0668
-1 1 9 4.5781 -0.0996
-1 1 10 4.4600 -0.1473
-1 1 11 -4.3685 -0.0112
-1 1 12 -8.0245 -0.0126
-1 1 13 -3.3572 -0.0735
-1 1 14 1.6141 0.0992
-1 1 15 1.4915 0.1834
-1 1 16 -0.8394 0.0216
-1 1 17 -0.4552 -0.0450
-1 1 18 2.2363 -0.0173
-1 1 19 1.2575 -0.0404
-1 1 20 -3.5844 0.0205
-1 1 21 -2.6103 0.0614
-1 1 22 1.8709 -0.0260
-1 1 23 1.3378 -0.0243
-1 1 24 0.9297 -0.0022
-1 1 25 1.8541 -0.0718
-1 2 1 -32.2627 -1.3906
-1 2 2 -40.3292 -1.1715
-1 2 3 -24.1077 0.3047
-1 2 4 -18.1554 0.8066
-1 2 5 -12.6480 0.1636
-1 2 6 -4.8311 -0.3173
-1 2 7 -3.7425 -0.2841
-1 2 8 2.5412 -0.2017
-1 2 9 7.9510 -0.2349
-1 2 10 0.5942 -0.0571
-1 2 11 -6.7695 0.1456
-1 2 12 -4.5532 0.0132
-1 2 13 1.3400 -0.0595
-1 2 14 2.9439 0.1085
-1 2 15 0.8315 0.1029
-1 2 16 -0.4463 -0.0237
-1 2 17 0.7871 -0.0276
-1 2 18 1.9065 -0.0526
-1 2 19 -1.7230 -0.0384
-1 2 20 -2.9811 0.0779
-1 2 21 2.2230 0.0580
-1 2 22 3.0642 -0.0198
-1 2 23 0.5622 -0.0237
-1 2 24 0.7390 -0.0507
-1 3 1 -26.8626 -1.1778
-1 3 2 -21.1557 0.0447
-1 3 3 -18.2851 0.8497
-1 3 4 -14.5597 0.5884
-1 3 5 -6.8544 0.1307
-1 3 6 -6.3279 -0.0864
-1 3 7 -1.1909 -0.0965
-1 3 8 9.6030 -0.1366
-1 3 9 7.7757 -0.1187
-1 3 10 -2.1800 0.1349
-1 3 11 -4.2991 0.1644
-1 3 12 0.4112 -0.1066
-1 3 13 2.5667 -0.1016
-1 3 14 1.6290 0.0645
-1 3 15 0.5472 0.0184
-1 3 16 0.0791 -0.0170
-1 3 17 1.2589 -0.0102
-1 3 18 -0.2821 -0.0660
-1 3 19 -2.6164 -0.0020
-1 3 20 1.8007 0.0783
-1 3 21 4.7884 0.0344
-1 3 22 1.5417 -0.0077
-1 3 23 -0.3082 -0.0408
-1 3 24 -0.7062 -0.0425
-1 4 1 -10.5106 -0.4943
-1 4 2 -8.9811 0.0025
-1 4 3 -8.7788 0.1845
-1 4 4 -6.1940 0.3736
-1 4 5 -7.7993 0.2339
-1 4 6 -6.3055 -0.0242
-1 4 7 7.5101 -0.0463
-1 4 8 13.6352 -0.1040
-1 4 9 4.5312 -0.0459
-1 4 10 -1.6835 0.1508
-1 4 11 -0.0264 -0.0156
-1 4 12 1.0133 -0.2442
-1 4 13 0.2257 -0.1000
-1 4 14 0.6293 -0.0025
-1 4 15 0.5546 -0.0353
-1 4 16 0.5262 0.0236
-1 4 17 0.2120 -0.0100
-1 4 18 -2.0877 -0.0578
-1 4 19 0.1846 0.0308
-1 4 20 4.7775 0.0800
-1 4 21 3.3686 0.0576
-1 4 22 0.4620 0.0025
-1 4 23 -1.3719 -0.0551
-1 5 1 0.8571 -0.9467
-1 5 2 -0.6322 -0.9290
-1 5 3 -1.9805 -0.0842
-1 5 4 -6.4061 0.3416
-1 5 5 -10.2227 -0.0433
-1 5 6 1.9634 -0.0953
-1 5 7 15.1187 0.0503
-1 5 8 11.0806 -0.0845
-1 5 9 2.4574 0.0011
-1 5 10 0.9530 0.1097
-1 5 11 0.9900 -0.1374
-1 5 12 -1.2106 -0.1943
-1 5 13 -0.7988 -0.0506
-1 5 14 0.9248 -0.0649
-1 5 15 0.6972 -0.0070
-1 5 16 0.4089 0.0603
-1 5 17 -1.4518 -0.0220
-1 5 18 -1.5953 -0.0254
-1 5 19 2.4225 0.0401
-1 5 20 3.7558 0.0680
-1 5 21 2.2092 0.0491
-1 5 22 -0.4021 -0.0311
-1 5 23 -3.1797 -0.0703
-1 6 1 4.0449 -1.6026
-1 6 2 2.1245 -0.9077
-1 6 3 -3.1095 0.1270
-1 6 4 -10.4544 0.0133
-1 6 5 -4.3069 -0.1369
-1 6 6 11.5227 0.2674
-1 6 7 14.1334 0.1949
-1 6 8 5.8344 -0.0600
-1 6 9 2.5325 0.1424
-1 6 10 2.7321 0.1446
-1 6 11 -0.3112 -0.0690
-1 6 12 -2.2284 -0.0289
-1 6 13 -0.1513 -0.0236
-1 6 14 1.0658 -0.0378
-1 6 15 0.8368 0.0755
-1 6 16 -0.1722 0.0636
-1 6 17 -1.4682 -0.0192
-1 6 18 -0.0340 -0.0515
-1 6 19 2.0644 -0.0441
-1 6 20 2.7173 0.0087
-1 6 21 1.3482 -0.0172
-1 6 22 -2.3547 -0.0774
-1 7 1 3.6095 -1.5497
-1 7 2 -0.2363 -0.5326
-1 7 3 -7.3195 -0.0237
-1 7 4 -7.6883 -0.0994
-1 7 5 4.8365 0.2891
-1 7 6 11.8522 0.4303
-1 7 7 6.8617 -0.0582
-1 7 8 3.1270 -0.0636
-1 7 9 3.9049 0.2425
-1 7 10 2.2606 0.1170
-1 7 11 -2.0970 0.0162
-1 7 12 -2.4847 0.0545
-1 7 13 -0.0556 -0.0032
-1 7 14 0.8732 0.0346
-1 7 15 1.1547 0.0894
-1 7 16 0.4676 0.0366
-1 7 17 -0.2418 -0.0711
-1 7 18 0.3406 -0.1554
-1 7 19 1.6842 -0.0834
-1 7 20 2.1221 -0.0327
-1 7 21 -0.7516 -0.1081
-1 8 1 0.5456 -1.4482
-1 8 2 -3.9374 -0.4517
-1 8 3 -7.1310 -0.0458
-1 8 4 -1.1873 0.1035
-1 8 5 6.3937 0.2728
-1 8 6 5.4217 -0.1317
-1 8 7 2.4449 -0.4229
-1 8 8 3.4423 -0.0274
-1 8 9 3.8313 0.1361
-1 8 10 -0.6417 0.0010
-1 8 11 -4.2093 0.0656
-1 8 12 -2.3315 0.0745
-1 8 13 0.2316 0.0020
-1 8 14 1.1998 0.0101
-1 8 15 1.4627 0.0372
-1 8 16 0.7276 -0.0022
-1 8 17 -0.0666 -0.1181
-1 8 18 0.5523 -0.0907
-1 8 19 1.5022 -0.0089
-1 8 20 -0.1239 -0.1266
-1 9 1 -3.0718 -0.9828
-1 9 2 -5.1091 0.0638
-1 9 3 -3.3878 0.1022
-1 9 4 2.0774 -0.0220
-1 9 5 2.9033 -0.1364
-1 9 6 1.7766 -0.4765
-1 9 7 2.7675 -0.3106
-1 9 8 3.2488 0.0454
-1 9 9 0.4204 -0.0011
-1 9 10 -3.9752 0.0301
-1 9 11 -3.3294 0.1424
-1 9 12 0.1996 0.0483
-1 9 13 0.6533 -0.0645
-1 9 14 0.3297 -0.0417
-1 9 15 0.4571 0.0458
-1 9 16 0.0117 0.0224
-1 9 17 0.1728 0.0083
-1 9 18 0.6355 0.0708
-1 9 19 -0.4805 -0.0776
-1 10 1 -4.0715 0.1759
-1 10 2 -2.1944 0.3624
-1 10 3 1.0024 -0.1737
-1 10 4 1.2679 -0.0302
-1 10 5 1.6028 -0.0034
-1 10 6 3.1944 -0.1744
-1 10 7 2.1486 0.0147
-1 10 8 -0.1288 0.0555
-1 10 9 -2.8080 0.0000
-1 10 10 -2.3896 0.1147
-1 10 11 1.3593 0.0967
-1 10 12 1.2690 -0.0512
-1 10 13 -1.0828 -0.1010
-1 10 14 -1.0263 0.0111
-1 10 15 -0.3080 0.1022
-1 10 16 0.1925 0.0919
-1 10 17 0.5596 0.1114
-1 10 18 -0.5259 -0.0075
-1 10 19 -1.7035 -0.2032
-1 11 1 -0.9387 0.3924
-1 11 2 1.4579 -0.4340
-1 11 3 0.7713 -0.2519
-1 11 4 0.6213 0.4633
-1 11 5 3.6273 0.2771
-1 11 6 2.0780 0.0460
-1 11 7 -1.4616 0.0523
-1 11 8 -2.3090 -0.0526
-1 11 9 -1.4420 -0.0446
-1 11 10 2.1116 -0.0003
-1 11 11 2.6334 -0.0413
-1 11 12 -1.2071 -0.0859
-1 11 13 -2.1262 -0.0515
-1 11 14 -0.9167 0.0536
-1 11 15 -0.1383 0.0794
-1 11 16 0.8220 0.0611
-1 11 17 0.2618 -0.0017
-1 11 18 -1.0468 -0.1430
-1 12 1 0.7464 -0.8619
-1 12 2 0.2796 -0.9785
-1 12 3 -1.4522 0.2937
-1 12 4 1.9843 0.5971
-1 12 5 2.1361 0.1095
-1 12 6 -1.9023 -0.0165
-1 12 7 -2.1712 -0.0750
-1 12 8 -1.3289 -0.1475
-1 12 9 1.2768 -0.1310
-1 12 10 3.1607 -0.0723
-1 12 11 -0.1597 -0.0146
-1 12 12 -2.0420 -0.0439
-1 12 13 -1.2948 -0.0348
-1 12 14 -1.0254 0.0210
-1 12 15 0.3512 0.0051
-1 12 16 1.1140 -0.0407
-1 13 1 -0.1897 -1.5337
-1 13 2 -2.4108 -0.3753
-1 13 3 -1.1095 0.5146
-1 13 4 0.8788 0.1946
-1 13 5 -1.3820 -0.0066
-1 13 6 -1.1291 0.0228
-1 13 7 -0.7627 -0.0209
-1 13 8 -0.3588 -0.0563
-1 13 9 2.5045 -0.0304
-1 13 10 1.4466 0.0827
-1 13 11 -0.8619 0.0576
-1 13 12 -0.8662 -0.0589
-1 13 13 -1.6039 -0.0220
-1 13 14 -0.6131 0.0144
-1 13 15 1.3930 -0.0450
-1 14 1 -0.8240 -0.9116
-1 14 2 -2.6294 0.0375
-1 14 3 -1.3222 0.1004
-1 14 4 -1.1881 0.0169
-1 14 5 0.7951 0.1118
-1 14 6 0.9852 0.1187
-1 14 7 -1.7427 0.0923
-1 14 8 0.6895 0.0426
-1 14 9 2.3044 0.1034
-1 14 10 0.3733 0.1277
-1 14 11 0.0662 -0.0396
-1 14 12 -1.0451 -0.0712
-1 14 13 -0.9188 0.0228
-1 14 14 1.3248 -0.0211
-1 15 1 -1.9197 -0.5519
-1 15 2 -3.1925 -0.3271
-1 15 3 -1.9855 -0.1519
-1 15 4 2.1684 0.0376
-1 15 5 3.2082 0.0196
-1 15 6 -2.1869 0.0128
-1 15 7 -2.1076 -0.0231
-1 15 8 1.0872 -0.0289
-1 15 9 0.0846 0.0510
-1 15 10 0.1028 -0.0439
-1 15 11 -0.0164 -0.1287
-1 15 12 -0.5329 -0.0228
-1 15 13 1.1147 -0.0115
-1 16 1 -4.0745 -0.7457
-1 16 2 -3.3763 -0.4337
-1 16 3 1.6689 -0.0709
-1 16 4 4.7132 -0.1033
-1 16 5 -1.0861 -0.1542
-1 16 6 -4.0578 -0.1248
-1 16 7 -1.0734 -0.1499
-1 16 8 -1.3794 -0.0676
-1 16 9 -1.0061 -0.0459
-1 16 10 0.4521 -0.1195
-1 16 11 -0.2459 -0.0440
-1 17 1 -4.0804 -0.5787
-1 17 2 -0.3715 -0.1229
-1 17 3 4.2814 -0.0204
-1 17 4 0.7686 -0.0918
-1 17 5 -3.5983 -0.0417
-1 17 6 -1.7877 -0.0795
-1 17 7 -1.8162 -0.0833
-1 17 8 -1.6642 -0.0276
-1 17 9 0.6782 -0.0575
-1 18 1 -1.7837 -0.3196
-1 18 2 2.1155 -0.0181
-1 18 3 1.4790 0.0530
-1 18 4 -2.0929 0.1043
-1 18 5 -1.1534 0.0309
-1 18 6 -0.8843 -0.0865
-1 18 7 -1.2754 -0.0793
-1 18 8 1.0660 -0.0760
-1 19 1 0.4771 -0.3300
-1 19 2 0.8877 -0.0154
-1 19 3 -1.3708 0.0920
-1 19 4 -0.8891 -0.0164
-1 19 5 -0.3272 -0.1868
-1 20 1 0.5192 -0.1546
-1 20 2 -1.0588 0.0377
-1 20 3 -1.0231 -0.0839
0 -22 6 -2.0707 0.2650
0 -22 7 -2.4726 0.1177
0 -22 8 0.4770 0.0352
0 -22 9 2.7208 0.2439
0 -22 10 3.2404 0.1468
0 -22 11 2.8966 -0.0665
0 -22 12 1.1944 -0.0579
0 -21 1 -0.9611 -0.0186
0 -21 2 1.2646 0.2771
0 -21 3 1.0883 0.0614
0 -21 4 -0.8911 -0.2165
0 -21 5 -3.2134 0.0158
0 -21 6 -4.3178 0.0956
0 -21 7 -1.3708 -0.0286
0 -21 8 2.0875 0.1410
0 -21 9 3.0695 0.2090
0 -21 10 3.3637 -0.0099
0 -21 11 1.7465 -0.1007
0 -21 12 0.5047 -0.0243
0 -21 13 2.9083 -0.0210
0 -21 14 4.2182 -0.0843
0 -21 15 2.0554 -0.1156
0 -21 16 -0.5896 -0.2595
0 -20 1 0.3991 0.2411
0 -20 2 1.2410 0.3164
0 -20 3 -0.5675 -0.1887
0 -20 4 -2.8848 -0.3344
0 -20 5 -5.0503 -0.1539
0 -20 6 -4.2591 -0.1711
0 -20 7 -1.2203 -0.1109
0 -20 8 0.3170 0.0875
0 -20 9 2.3127 0.0880
0 -20 10 2.6424 -0.0498
0 -20 11 -0.4577 -0.0346
0 -20 12 0.2772 0.0493
0 -20 13 4.6873 -0.0130
0 -20 14 5.4413 -0.0373
0 -20 15 2.0159 -0.1270
0 -20 16 -1.2282 -0.3979
0 -20 17 -1.3798 -0.2880
0 -20 18 0.0231 0.0560
0 -20 19 0.6881 0.0230
0 -19 1 0.9193 0.6644
0 -19 2 0.6548 0.3680
0 -19 3 -0.3762 -0.1925
0 -19 4 -2.7150 -0.2607
0 -19 5 -5.3841 -0.1716
0 -19 6 -4.9497 -0.1853
0 -19 7 -3.6296 -0.0712
0 -19 8 -0.3081 0.1319
0 -19 9 3.4914 0.0971
0 -19 10 0.6408 -0.0263
0 -19 11 -2.4296 0.0750
0 -19 12 1.5712 0.1047
0 -19 13 5.4451 0.0589
0 -19 14 3.6252 0.0860
0 -19 15 -0.3406 -0.1517
0 -19 16 -1.1553 -0.3021
0 -19 17 0.6806 -0.0607
0 -19 18 1.4354 0.0171
0 -19 19 1.4553 -0.0627
0 -19 20 1.5343 -0.0570
0 -18 1 1.3153 1.0301
0 -18 2 2.2625 0.5016
0 -18 3 1.7798 0.0084
0 -18 4 -2.7593 -0.0311
0 -18 5 -5.4615 -0.0340
0 -18 6 -5.3775 -0.1171
0 -18 7 -3.1858 0.0231
0 -18 8 2.4014 0.1595
0 -18 9 2.6273 -0.0118
0 -18 10 -1.9551 -0.0272
0 -18 11 -0.6825 0.1001
0 -18 12 3.4087 0.0443
0 -18 13 3.2209 0.1053
0 -18 14 -0.2723 0.1062
0 -18 15 -1.9581 -0.0888
0 -18 16 0.0123 -0.0874
0 -18 17 1.3533 -0.0526
0 -18 18 1.2291 -0.0595
0 -18 19 1.3607 -0.0110
0 -18 20 1.3854 -0.0179
0 -18 21 2.3814 0.0818
0 -18 22 2.5317 0.1362
0 -17 1 2.3565 1.0601
0 -17 2 4.4320 0.4676
0 -17 3 1.4301 0.0874
0 -17 4 -2.6112 0.0708
0 -17 5 -2.9795 -0.0539
0 -17 6 -3.2421 -0.1638
0 -17 7 -0.3127 0.0188
0 -17 8 2.2916 0.0021
0 -17 9 -0.1431 -0.1566
0 -17 10 -0.1046 -0.0609
0 -17 11 2.6129 -0.0757
0 -17 12 2.6722 -0.1023
0 -17 13 0.1218 0.0715
0 -17 14 -2.1864 0.1005
0 -17 15 -0.8827 0.0260
0 -17 16 1.0285 -0.0572
0 -17 17 0.7964 -0.0683
0 -17 18 0.7302 0.0317
0 -17 19 0.4025 -0.0175
0 -17 20 0.9173 0.0123
0 -17 21 2.7797 0.1391
0 -17 22 2.4162 0.0506
0 -17 23 1.0751 0.0715
0 -16 1 3.2527 0.8100
0 -16 2 3.1206 0.2162
0 -16 3 -0.4719 0.0183
0 -16 4 0.4890 0.0780
0 -16 5 0.0748 -0.1274
0 -16 6 -1.4398 -0.1153
0 -16 7 -0.0914 0.0994
0 -16 8 -0.6377 -0.0455
0 -16 9 0.0111 -0.1515
0 -16 10 2.3598 -0.1332
0 -16 11 2.0553 -0.2266
0 -16 12 0.7152 -0.1265
0 -16 13 -1.1995 0.0794
0 -16 14 -1.2003 0.1326
0 -16 15 1.1889 0.0267
0 -16 16 1.2830 -0.0551
0 -16 17 0.2471 0.0546
0 -16 18 -0.6868 0.0203
0 -16 19 -1.3387 -0.0604
0 -16 20 0.8303 0.0863
0 -16 21 3.0103 0.0576
0 -16 22 2.6953 0.0140
0 -16 23 1.7516 0.1347
0 -16 24 0.4012 -0.0136
0 -15 1 2.2432 0.4229
0 -15 2 -0.8656 -0.0851
0 -15 3 0.5592 0.1349
0 -15 4 2.7398 0.1996
0 -15 5 0.0964 -0.0436
0 -15 6 -1.0330 0.1952
0 -15 7 -2.4778 0.2864
0 -15 8 -2.6298 -0.0098
0 -15 9 0.0917 -0.0707
0 -15 10 0.3829 -0.0856
0 -15 11 0.1662 -0.1350
0 -15 12 -0.9793 -0.0261
0 -15 13 -2.3144 0.1081
0 -15 14 0.6251 0.0938
0 -15 15 2.0654 -0.0427
0 -15 16 0.1972 -0.0045
0 -15 17 -0.9427 0.0575
0 -15 18 -2.4114 -0.0399
0 -15 19 -2.1316 0.0433
0 -15 20 0.5143 0.0851
0 -15 21 1.4276 -0.0506
0 -15 22 0.7218 0.0237
0 -15 23 -0.0111 0.0732
0 -15 24 0.0415 -0.0610
0 -14 1 -0.5054 -0.2055
0 -14 2 -1.5554 -0.1016
0 -14 3 1.6118 0.4395
0 -14 4 0.9877 0.1021
0 -14 5 0.3480 -0.0303
0 -14 6 -1.9343 0.3197
0 -14 7 -5.4542 0.1445
0 -14 8 -3.6074 -0.0437
0 -14 9 -1.3656 0.0824
0 -14 10 -0.4359 0.0637
0 -14 11 -1.1863 -0.0313
0 -14 12 -4.1239 -0.0137
0 -14 13 -1.5841 0.0590
0 -14 14 2.2355 -0.0247
0 -14 15 0.8637 -0.1160
0 -14 16 -0.0314 -0.0009
0 -14 17 -0.5504 0.0359
0 -14 18 -2.1080 0.0490
0 -14 19 -1.9042 0.1248
0 -14 20 -1.5176 -0.0014
0 -14 21 -1.7647 -0.1049
0 -14 22 -1.0340 -0.0066
0 -14 23 0.5472 0.0313
0 -14 24 1.7678 -0.0469
0 -14 25 1.0610 -0.0955
0 -13 1 -0.8499 -0.4884
0 -13 2 -1.0189 0.3978
0 -13 3 -1.3165 0.2995
0 -13 4 0.6809 -0.4644
0 -13 5 1.0822 -0.2348
0 -13 6 -5.1750 0.0235
0 -13 7 -6.7450 -0.0950
0 -13 8 -2.6703 0.0797
0 -13 9 0.6441 0.2119
0 -13 10 0.5293 0.0617
0 -13 11 -4.2274 -0.1071
0 -13 12 -3.5133 -0.0610
0 -13 13 2.2809 0.0268
0 -13 14 1.7961 -0.0988
0 -13 15 0.5113 -0.0911
0 -13 16 2.5025 0.0682
0 -13 17 1.7002 0.0695
0 -13 18 -0.8502 0.0950
0 -13 19 -2.2405 0.1001
0 -13 20 -2.8159 -0.0770
0 -13 21 -1.6714 -0.1395
0 -13 22 1.0948 -0.0135
0 -13 23 2.5713 0.0154
0 -13 24 1.8070 -0.0165
0 -13 25 0.0260 0.0608
0 -12 1 -1.1726 0.3479
0 -12 2 -4.5369 0.8098
0 -12 3 -2.1724 -0.3328
0 -12 4 3.2299 -0.7692
0 -12 5 -2.1227 -0.2693
0 -12 6 -8.6341 -0.0723
0 -12 7 -4.9666 0.0835
0 -12 8 1.3112 0.2354
0 -12 9 3.0198 0.1492
0 -12 10 -1.9009 -0.0708
0 -12 11 -3.3377 -0.1630
0 -12 12 2.7411 0.0488
0 -12 13 2.7022 0.1022
0 -12 14 -0.9028 -0.0345
0 -12 15 1.8185 0.0565
0 -12 16 3.9447 0.0744
0 -12 17 1.5592 -0.0252
0 -12 18 -0.7467 0.0661
0 -12 19 -2.1016 0.0442
0 -12 20 -2.0948 -0.1491
0 -12 21 0.5509 -0.1173
0 -12 22 2.4191 0.0050
0 -12 23 1.7750 0.0260
0 -12 24 1.5821 0.1497
0 -12 25 0.4062 0.1660
0 -12 26 -1.8792 -0.1272
0 -11 1 -5.0668 1.3913
0 -11 2 -5.2767 0.6720
0 -11 3 2.5765 -0.4487
0 -11 4 0.9842 -0.3630
0 -11 5 -8.4884 -0.0140
0 -11 6 -8.1959 0.1626
0 -11 7 -1.0461 0.1885
0 -11 8 3.2720 0.0993
0 -11 9 0.2941 0.0257
0 -11 10 -2.3235 -0.1421
0 -11 11 3.7430 -0.0437
0 -11 12 4.9424 0.2377
0 -11 13 -2.1674 0.1528
0 -11 14 -2.5697 0.0584
0 -11 15 1.5948 0.0681
0 -11 16 1.4142 -0.1172
0 -11 17 -0.3646 -0.1198
0 -11 18 -1.4463 0.0560
0 -11 19 -2.6747 -0.0365
0 -11 20 -1.7035 -0.1336
0 -11 21 0.7640 -0.0323
0 -11 22 0.9585 0.0168
0 -11 23 1.6556 0.1145
0 -11 24 2.5821 0.2200
0 -11 25 -0.4376 0.0088
0 -11 26 -2.1705 -0.2412
0 -10 1 -4.9253 1.6196
0 -10 2 0.1887 0.6826
0 -10 3 1.9093 0.0388
0 -10 4 -6.3021 -0.0585
0 -10 5 -9.7771 0.0536
0 -10 6 -4.2675 0.0260
0 -10 7 1.1698 -0.1665
0 -10 8 -0.1420 -0.0388
0 -10 9 -2.7522 -0.0055
0 -10 10 4.0636 -0.1497
0 -10 11 8.7510 0.0881
0 -10 12 1.1054 0.2289
0 -10 13 -3.8792 0.0692
0 -10 14 -0.9865 0.0426
0 -10 15 0.1380 -0.0770
0 -10 16 -1.0168 -0.2393
0 -10 17 -1.0450 -0.0786
0 -10 18 -2.1964 0.0531
0 -10 19 -3.2910 -0.0236
0 -10 20 -0.7242 -0.0170
0 -10 21 0.8234 0.0157
0 -10 22 0.9252 0.0342
0 -10 23 2.9996 0.1172
0 -10 24 1.8026 0.0697
0 -10 25 -0.7623 -0.1067
0 -10 26 0.2885 -0.1788
0 -9 1 -1.6087 1.7326
0 -9 2 0.0028 0.9885
0 -9 3 -4.2552 0.0979
0 -9 4 -8.2295 -0.1977
0 -9 5 -5.1428 -0.1526
0 -9 6 -0.9848 -0.4067
0 -9 7 -2.3753 -0.2791
0 -9 8 -6.0615 0.1368
0 -9 9 0.2241 -0.0290
0 -9 10 10.6011 -0.1474
0 -9 11 8.1026 0.0792
0 -9 12 0.4281 0.0465
0 -9 13 0.0653 -0.0157
0 -9 14 1.0841 0.0252
0 -9 15 -0.7841 -0.1349
0 -9 16 -0.7575 -0.1870
0 -9 17 -0.1736 0.0185
0 -9 18 -1.9636 0.1018
0 -9 19 -0.8979 0.0558
0 -9 20 1.4904 0.0403
0 -9 21 0.8681 0.0196
0 -9 22 1.8058 0.0037
0 -9 23 2.7116 -0.0049
0 -9 24 1.8176 -0.0157
0 -9 25 2.9431 -0.0696
0 -9 26 2.4592 -0.1022
0 -8 1 -3.0331 1.9960
0 -8 2 -3.3674 0.8155
0 -8 3 -5.0828 -0.1310
0 -8 4 -3.7828 -0.0988
0 -8 5 -0.7304 -0.2318
0 -8 6 -3.3998 -0.3684
0 -8 7 -11.4514 0.1753
0 -8 8 -9.1913 0.3199
0 -8 9 6.1631 -0.0952
0 -8 10 12.4284 -0.1143
0 -8 11 5.6141 -0.0180
0 -8 12 2.1867 -0.0931
0 -8 13 2.3744 0.0222
0 -8 14 -0.6070 0.0649
0 -8 15 -1.9261 -0.1230
0 -8 16 0.3467 -0.0838
0 -8 17 -0.1001 0.1150
0 -8 18 -1.1092 0.1217
0 -8 19 1.0296 0.0532
0 -8 20 1.0549 0.0376
0 -8 21 0.0155 -0.0131
0 -8 22 0.8836 -0.0954
0 -8 23 1.9785 -0.0550
0 -8 24 4.6327 0.0262
0 -8 25 4.8994 -0.0501
0 -8 26 0.7704 -0.0256
0 -8 27 -1.4117 0.1411
0 -7 1 -2.5896 1.5779
0 -7 2 -2.0888 0.2692
0 -7 3 -1.5825 0.0347
0 -7 4 2.1918 0.1867
0 -7 5 -0.1557 -0.1346
0 -7 6 -14.0061 0.0546
0 -7 7 -21.1258 0.4933
0 -7 8 -5.3497 0.2106
0 -7 9 11.4165 -0.1344
0 -7 10 9.2128 -0.0996
0 -7 11 2.5173 -0.1640
0 -7 12 1.4124 -0.1428
0 -7 13 -0.8217 0.0918
0 -7 14 -3.9996 0.0453
0 -7 15 -2.6152 -0.1054
0 -7 16 -0.9561 0.0270
0 -7 17 -2.4047 0.1329
0 -7 18 -1.2110 0.0612
0 -7 19 0.7581 0.0218
0 -7 20 -0.1821 0.0046
0 -7 21 -1.0922 -0.0986
0 -7 22 -0.8328 -0.1328
0 -7 23 2.6184 0.0196
0 -7 24 5.3885 0.0495
0 -7 25 2.3300 -0.0542
0 -7 26 -0.4343 0.0137
0 -7 27 -0.9780 0.0374
0 -6 1 0.7680 0.4925
0 -6 2 -0.4791 -0.1597
0 -6 3 5.4583 0.1970
0 -6 4 9.5116 0.1630
0 -6 5 -8.8158 -0.1071
0 -6 6 -31.5142 0.1835
0 -6 7 -21.5902 0.3283
0 -6 8 5.9885 0.0144
0 -6 9 12.5724 -0.1221
0 -6 10 3.5857 -0.1725
0 -6 11 0.4831 -0.2978
0 -6 12 0.4875 -0.1023
0 -6 13 -3.2419 0.1262
0 -6 14 -4.9670 0.0157
0 -6 15 -3.3451 -0.0302
0 -6 16 -3.8015 0.0799
0 -6 17 -3.1489 0.0760
0 -6 18 0.5807 0.0016
0 -6 19 2.2871 -0.0218
0 -6 20 0.6048 -0.0479
0 -6 21 -2.2012 -0.1170
0 -6 22 -0.9096 -0.0388
0 -6 23 3.2722 0.1098
0 -6 24 2.8007 0.0396
0 -6 25 0.8396 -0.0413
0 -6 26 0.7915 -0.0454
0 -5 1 -1.4466 -0.5137
0 -5 2 8.1269 -0.3002
0 -5 3 24.1924 0.3077
0 -5 4 5.9343 0.0585
0 -5 5 -34.5623 -0.2402
0 -5 6 -40.4349 0.0247
0 -5 7 -6.9953 0.1315
0 -5 8 14.1277 -0.0141
0 -5 9 7.3786 -0.0528
0 -5 10 0.9083 -0.1911
0 -5 11 2.4600 -0.2204
0 -5 12 1.1062 0.0751
0 -5 13 -2.8258 0.1861
0 -5 14 -4.4121 0.0466
0 -5 15 -4.5135 0.0000
0 -5 16 -3.4940 0.0280
0 -5 17 0.3128 -0.0083
0 -5 18 4.3516 -0.0737
0 -5 19 4.3780 -0.0343
0 -5 20 0.2070 -0.0114
0 -5 21 -2.0636 -0.0447
0 -5 22 0.6990 0.0728
0 -5 23 1.7353 0.1417
0 -5 24 0.5853 0.0401
0 -5 25 1.4848 -0.0255
0 -5 26 1.3262 -0.1453
0 -4 1 10.2998 -0.7194
0 -4 2 39.3814 0.3492
0 -4 3 33.0431 0.7272
0 -4 4 -21.4695 -0.0966
0 -4 5 -56.3946 -0.4214
0 -4 6 -28.2937 -0.0272
0 -4 7 9.0672 0.0825
0 -4 8 10.0229 0.0791
0 -4 9 0.8263 0.1163
0 -4 10 1.8703 -0.0173
0 -4 11 3.7726 0.0425
0 -4 12 0.8914 0.2525
0 -4 13 -3.5614 0.2004
0 -4 14 -5.0757 -0.0094
0 -4 15 -3.8370 -0.0958
0 -4 16 -1.0838 -0.0660
0 -4 17 2.8065 -0.1000
0 -4 18 4.9715 -0.0672
0 -4 19 2.4899 0.0742
0 -4 20 -1.4109 0.0314
0 -4 21 -0.7696 -0.0150
0 -4 22 0.5887 0.1012
0 -4 23 -0.5408 0.1047
0 -4 24 0.3110 0.0301
0 -4 25 1.1034 -0.0504
0 -4 26 0.4089 -0.2051
0 -3 1 50.8792 0.2073
0 -3 2 70.3540 1.3552
0 -3 3 12.8263 0.6403
0 -3 4 -54.6673 -0.5699
0 -3 5 -48.0582 -0.4856
0 -3 6 -4.5054 -0.0894
0 -3 7 8.5995 -0.0261
0 -3 8 0.6245 0.2051
0 -3 9 -1.1649 0.2802
0 -3 10 1.6324 0.1098
0 -3 11 2.2135 0.1299
0 -3 12 -1.1663 0.2094
0 -3 13 -4.9957 0.0690
0 -3 14 -5.0663 -0.1447
0 -3 15 -2.7971 -0.1501
0 -3 16 -0.1966 -0.0869
0 -3 17 2.3002 -0.0703
0 -3 18 1.8229 0.0831
0 -3 19 -1.6841 0.1277
0 -3 20 -2.0687 -0.0389
0 -3 21 -0.0847 -0.0411
0 -3 22 -0.7277 0.0414
0 -3 23 -0.6741 0.0125
0 -3 24 0.5974 -0.0153
0 -3 25 0.1846 -0.0672
0 -3 26 0.2047 -0.1663
0 -2 1 100.5770 1.1855
0 -2 2 62.9482 1.2080
0 -2 3 -23.3873 -0.2529
0 -2 4 -54.1182 -0.8099
0 -2 5 -20.2773 -0.3794
0 -2 6 5.1743 -0.2515
0 -2 7 1.0611 -0.0498
0 -2 8 -3.0913 0.3025
0 -2 9 -1.2144 0.1984
0 -2 10 1.6314 -0.0687
0 -2 11 2.5575 -0.0512
0 -2 12 -1.9210 0.0600
0 -2 13 -5.0698 -0.0339
0 -2 14 -3.5066 -0.1272
0 -2 15 -1.0679 -0.0397
0 -2 16 1.3106 -0.0034
0 -2 17 1.4941 0.0517
0 -2 18 -1.9344 0.1513
0 -2 19 -3.7214 0.0286
0 -2 20 -1.3416 -0.1162
0 -2 21 -0.3793 -0.0718
0 -2 22 -0.7995 -0.0419
0 -2 23 0.8100 -0.0519
0 -2 24 1.3367 0.0102
0 -2 25 0.7120 0.0023
0 -2 26 0.4248 -0.1413
0 -1 1 110.8494 0.9544
0 -1 2 28.0858 0.2505
0 -1 3 -39.8245 -0.4996
0 -1 4 -27.4959 -0.2622
0 -1 5 1.0736 -0.1033
0 -1 6 0.8499 -0.1548
0 -1 7 -2.4115 0.1310
0 -1 8 -1.5952 0.2464
0 -1 9 0.5938 -0.0769
0 -1 10 5.9829 -0.3145
0 -1 11 4.5048 -0.1436
0 -1 12 -1.9925 0.0623
0 -1 13 -3.8098 0.0254
0 -1 14 -1.0453 0.0367
0 -1 15 2.6475 0.0849
0 -1 16 3.7550 0.0323
0 -1 17 0.3045 0.0651
0 -1 18 -3.9244 0.0770
0 -1 19 -3.1509 -0.0614
0 -1 20 -1.1136 -0.1144
0 -1 21 -1.6544 -0.0532
0 -1 22 0.1948 -0.0522
0 -1 23 2.9030 -0.0014
0 -1 24 2.4021 0.1223
0 -1 25 0.6247 0.0069
0 0 1 76.6952 0.3358
0 0 2 -6.5407 0.2207
0 0 3 -22.4504 0.3210
0 0 4 -2.3115 0.4341
0 0 5 1.2007 0.1792
0 0 6 -1.8565 0.0689
0 0 7 -1.7923 0.1851
0 0 8 -0.9219 0.1062
0 0 9 6.1459 -0.2147
0 0 10 10.2973 -0.3137
0 0 11 3.1557 -0.0436
0 0 12 -3.9066 0.1093
0 0 13 -2.8959 0.0917
0 0 14 1.8425 0.1218
0 0 15 4.9132 0.0407
0 0 16 3.4354 -0.0595
0 0 17 -1.6195 0.0106
0 0 18 -3.9042 0.0298
0 0 19 -2.6447 -0.0543
0 0 20 -3.0970 -0.0210
0 0 21 -1.6843 0.0204
0 0 22 3.0912 -0.0186
0 0 23 3.8646 0.0841
0 0 24 0.7391 0.1207
0 0 25 -2.1217 -0.1108
0 1 0 104.0263 -0.3224
0 1 1 30.5159 0.5514
0 1 2 -10.6406 0.7895
0 1 3 -1.2048 0.7084
0 1 4 3.7006 0.4471
0 1 5 -3.3051 0.0862
0 1 6 -3.2868 -0.0862
0 1 7 -3.1245 0.0521
0 1 8 1.8808 0.0868
0 1 9 11.1337 -0.1715
0 1 10 7.8013 -0.2163
0 1 11 -2.3074 -0.0266
0 1 12 -5.2073 0.0405
0 1 13 -1.7248 0.0740
0 1 14 2.2683 0.0515
0 1 15 3.6700 -0.1090
0 1 16 1.1625 -0.1188
0 1 17 -2.7638 0.0403
0 1 18 -3.2923 0.0511
0 1 19 -3.2425 0.0174
0 1 20 -2.7051 0.0836
0 1 21 2.3130 0.0264
0 1 22 4.4668 -0.0164
0 1 23 0.7849 0.0845
0 1 24 -2.4983 -0.0072
0 1 25 -3.3332 -0.1549
0 2 0 51.1345 0.2291
0 2 1 1.3494 0.8569
0 2 2 2.4249 0.4897
0 2 3 5.6465 0.2087
0 2 4 -4.3599 0.0481
0 2 5 -5.2597 -0.3354
0 2 6 -6.0282 -0.3815
0 2 7 -4.5730 0.0677
0 2 8 6.6201 0.1626
0 2 9 9.7833 -0.1256
0 2 10 0.7844 -0.1799
0 2 11 -5.2822 -0.0737
0 2 12 -3.7056 -0.0098
0 2 13 -0.9949 0.0348
0 2 14 0.8257 -0.0502
0 2 15 1.9295 -0.1666
0 2 16 -0.4797 -0.0437
0 2 17 -2.3976 0.1002
0 2 18 -2.0072 0.0440
0 2 19 -1.7276 0.0547
0 2 20 1.8540 0.0763
0 2 21 4.2812 -0.0365
0 2 22 0.7525 -0.0168
0 2 23 -2.1260 0.0357
0 2 24 -2.4402 -0.0713
0 3 0 8.9577 0.8158
0 3 1 2.0166 0.3476
0 3 2 5.2787 -0.1830
0 3 3 -3.3002 0.0349
0 3 4 -7.4975 -0.0850
0 3 5 -8.6584 -0.5631
0 3 6 -10.1002 -0.3031
0 3 7 -0.4629 0.2704
0 3 8 8.6112 0.2336
0 3 9 3.1588 -0.0379
0 3 10 -3.9130 -0.0618
0 3 11 -3.0187 -0.0184
0 3 12 -1.4323 0.0017
0 3 13 -1.6597 0.0301
0 3 14 0.4846 -0.0613
0 3 15 1.3912 -0.1086
0 3 16 -0.6011 0.0405
0 3 17 -0.7586 0.0523
0 3 18 0.0232 -0.0291
0 3 19 1.9051 0.0372
0 3 20 3.3804 0.0062
0 3 21 0.2113 -0.0764
0 3 22 -1.7472 -0.0025
0 3 23 -0.5434 0.0305
0 3 24 -0.4307 -0.0427
0 4 0 -1.0974 0.5225
0 4 1 4.3613 -0.3356
0 4 2 -1.9530 -0.0927
0 4 3 -8.6350 0.4397
0 4 4 -8.9758 -0.0293
0 4 5 -12.7957 -0.4605
0 4 6 -6.9826 -0.0253
0 4 7 5.5322 0.3797
0 4 8 4.5571 0.2569
0 4 9 -2.9801 0.0945
0 4 10 -3.0431 0.0599
0 4 11 -0.0476 -0.0247
0 4 12 -1.3378 0.0044
0 4 13 -1.6163 0.0803
0 4 14 1.2485 -0.0427
0 4 15 0.9282 -0.0579
0 4 16 0.0070 0.0299
0 4 17 1.0344 -0.0573
0 4 18 2.2056 -0.0503
0 4 19 2.6632 0.0221
0 4 20 -0.4148 -0.0745
0 4 21 -1.9969 -0.0883
0 4 22 0.7650 0.0354
0 4 23 1.1406 0.0641
0 5 0 3.1520 -0.4175
0 5 1 -1.5799 -0.7044
0 5 2 -7.2673 0.2268
0 5 3 -6.4716 0.5518
0 5 4 -11.5404 -0.0790
0 5 5 -11.0722 -0.3376
0 5 6 1.7403 0.0195
0 5 7 6.0805 0.2355
0 5 8 -1.7244 0.1462
0 5 9 -4.4142 0.0823
0 5 10 0.7248 -0.0418
0 5 11 1.3031 -0.1307
0 5 12 -2.2407 0.0723
0 5 13 -0.9704 0.1107
0 5 14 1.0975 -0.0603
0 5 15 0.4893 -0.0165
0 5 16 0.7968 -0.0109
0 5 17 2.1545 -0.0738
0 5 18 2.7168 0.0057
0 5 19 -0.0377 -0.0250
0 5 20 -2.2513 -0.1170
0 5 21 0.6820 -0.0331
0 5 22 2.3138 0.0731
0 6 0 -1.8337 -1.4996
0 6 1 -5.4314 -1.0027
0 6 2 -3.2279 0.2087
0 6 3 -6.9011 0.4470
0 6 4 -11.9591 -0.0941
0 6 5 -2.5994 -0.3391
0 6 6 6.3208 -0.1069
0 6 7 1.0931 0.0100
0 6 8 -3.9829 -0.0052
0 6 9 0.6035 -0.0275
0 6 10 4.4020 -0.1824
0 6 11 -0.0639 -0.0636
0 6 12 -2.9692 0.2002
0 6 13 0.0823 0.0796
0 6 14 1.1924 -0.0222
0 6 15 0.1599 0.0331
0 6 16 0.7267 -0.0278
0 6 17 2.0552 -0.0103
0 6 18 0.9466 0.0351
0 6 19 -1.6081 -0.0308
0 6 20 -0.0763 -0.0332
0 6 21 2.2144 0.0220
0 6 22 1.1414 0.0323
0 7 0 -4.6637 -2.1010
0 7 1 -1.6034 -0.9434
0 7 2 -2.0256 0.4161
0 7 3 -9.4501 0.5892
0 7 4 -6.4900 -0.0667
0 7 5 3.4348 -0.2693
0 7 6 3.6882 -0.0736
0 7 7 -1.0735 -0.0583
0 7 8 0.7679 0.0143
0 7 9 6.0618 -0.0169
0 7 10 3.4060 -0.1030
0 7 11 -2.6447 0.1358
0 7 12 -0.7935 0.2093
0 7 13 2.7199 0.0429
0 7 14 0.8772 0.0378
0 7 15 -1.5976 0.0116
0 7 16 -0.6729 -0.0256
0 7 17 0.7852 0.0443
0 7 18 -0.2957 0.0732
0 7 19 -0.2395 0.0591
0 7 20 1.3360 0.0160
0 7 21 0.8920 -0.0280
0 8 0 -1.7341 -1.8548
0 8 1 -0.1656 -0.4348
0 8 2 -5.0945 0.7605
0 8 3 -7.2064 0.5005
0 8 4 -0.2792 -0.1160
0 8 5 3.3430 -0.0267
0 8 6 1.1044 -0.0046
0 8 7 1.4304 -0.0222
0 8 8 5.1766 0.1586
0 8 9 4.8933 0.0442
0 8 10 -0.7023 -0.0189
0 8 11 -0.9400 0.1055
0 8 12 4.1956 0.0453
0 8 13 3.1449 0.0052
0 8 14 -2.6285 0.0133
0 8 15 -4.0295 -0.0345
0 8 16 -1.1402 -0.0033
0 8 17 0.4987 0.0710
0 8 18 0.5392 0.1101
0 8 19 1.0413 0.0479
0 8 20 0.6939 -0.0587
0 9 0 -1.9541 -1.4694
0 9 1 -2.3648 -0.1127
0 9 2 -3.7895 0.5272
0 9 3 -0.6612 -0.0091
0 9 4 1.2852 -0.0664
0 9 5 0.5194 0.0638
0 9 6 1.3914 -0.1491
0 9 7 2.6798 0.0637
0 9 8 3.3064 0.2139
0 9 9 0.9196 -0.0664
0 9 10 -0.4668 -0.1621
0 9 11 3.8801 -0.1178
0 9 12 4.7795 -0.0740
0 9 13 -1.3948 -0.0004
0 9 14 -5.3521 -0.0098
0 9 15 -3.3372 -0.0324
0 9 16 -0.1745 -0.0070
0 9 17 1.0786 0.0497
0 9 18 1.5678 0.0463
0 9 19 1.0701 -0.0534
0 10 0 -3.1250 -1.1980
0 10 1 0.1597 0.0198
0 10 2 2.4846 0.0051
0 10 3 1.5985 -0.1833
0 10 4 -0.9004 0.1269
0 10 5 0.3765 -0.1177
0 10 6 0.9863 -0.1777
0 10 7 0.6486 0.2241
0 10 8 1.5454 0.1057
0 10 9 0.8976 -0.2171
0 10 10 2.2291 -0.2444
0 10 11 4.3224 -0.1348
0 10 12 0.8345 -0.0004
0 10 13 -3.5454 0.0427
0 10 14 -3.4757 0.0006
0 10 15 -1.5260 -0.0433
0 10 16 0.2671 -0.0337
0 10 17 1.7015 0.0112
0 10 18 1.5758 -0.0260
0 11 0 0.6292 -0.3262
0 11 1 4.8184 0.2348
0 11 2 4.5811 -0.0987
0 11 3 -0.2612 0.1953
0 11 4 -0.0552 0.1918
0 11 5 1.4391 -0.2084
0 11 6 -0.6820 0.0415
0 11 7 1.1471 0.2479
0 11 8 2.5103 0.0170
0 11 9 1.1570 -0.1125
0 11 10 2.4689 -0.0763
0 11 11 2.1239 0.0140
0 11 12 -0.2285 0.0637
0 11 13 -0.7747 0.0330
0 11 14 -1.1086 -0.0231
0 11 15 -0.7413 -0.0593
0 11 16 1.0352 -0.0197
0 11 17 1.6170 0.0090
0 12 0 2.9251 0.5497
0 12 1 5.7074 0.1640
0 12 2 1.9845 0.1023
0 12 3 0.6225 0.4047
0 12 4 3.1655 0.0141
0 12 5 0.1715 -0.1861
0 12 6 -0.1399 0.0313
0 12 7 2.7284 0.0946
0 12 8 0.8191 0.0858
0 12 9 0.0759 0.0507
0 12 10 1.0580 0.0096
0 12 11 0.9106 0.0147
0 12 12 2.0425 0.0058
0 12 13 1.8379 -0.0116
0 12 14 0.2889 -0.0449
0 12 15 0.8932 -0.0471
0 12 16 1.3436 0.0089
0 13 0 2.8001 0.2880
0 13 1 2.8513 -0.2251
0 13 2 0.8352 0.1264
0 13 3 4.0591 0.1962
0 13 4 2.2767 -0.1664
0 13 5 -0.8334 -0.2963
0 13 6 1.9117 -0.1861
0 13 7 0.7290 0.0477
0 13 8 -1.8706 0.1177
0 13 9 -1.6771 -0.0004
0 13 10 -1.9287 -0.0374
0 13 11 1.0784 -0.0161
0 13 12 4.3131 0.0049
0 13 13 3.1264 0.0055
0 13 14 2.0356 -0.0406
0 13 15 1.2893 -0.0307
0 14 0 2.0637 -0.4851
0 14 1 0.2315 -0.4518
0 14 2 2.7820 0.0771
0 14 3 3.5981 0.1547
0 14 4 0.2256 -0.1577
0 14 5 2.0356 -0.3638
0 14 6 1.7724 -0.1264
0 14 7 -1.6880 0.1245
0 14 8 -2.9536 0.0480
0 14 9 -5.2163 -0.0086
0 14 10 -3.1107 0.0339
0 14 11 3.4523 0.0543
0 14 12 4.9639 0.0865
0 14 13 3.1360 0.0536
0 14 14 1.4512 -0.0210
0 15 0 0.8459 -0.8343
0 15 1 0.7800 -0.3911
0 15 2 2.9667 0.2670
0 15 3 1.3342 0.3189
0 15 4 2.7564 -0.1154
0 15 5 3.6585 -0.1741
0 15 6 0.1865 0.1067
0 15 7 -1.5306 0.1136
0 15 8 -4.6182 0.0346
0 15 9 -5.5985 0.0579
0 15 10 0.6163 0.0271
0 15 11 4.1670 0.0558
0 15 12 2.6751 0.1302
0 16 0 0.7767 -0.9471
0 16 1 1.5436 -0.2763
0 16 2 0.7237 0.3531
0 16 3 2.0377 0.1915
0 16 4 4.0736 -0.0914
0 16 5 0.9587 0.0422
0 16 6 -0.5199 0.0848
0 16 7 -1.7146 -0.0155
0 16 8 -4.1634 -0.0295
0 16 9 -1.1508 -0.1252
0 16 10 1.9640 -0.1707
0 16 11 0.9921 0.0083
0 17 0 1.1076 -0.9990
0 17 1 -0.2391 -0.2324
0 17 2 0.1792 0.1788
0 17 3 2.6556 0.0449
0 17 4 0.2954 0.0182
0 17 5 -1.7820 0.0190
0 17 6 -0.8231 -0.0787
0 17 7 -1.7424 -0.0835
0 17 8 -1.2420 -0.1766
0 17 9 0.2159 -0.3347
0 18 0 0.0832 -0.7299
0 18 1 -0.7953 -0.0075
0 18 2 1.2459 0.2390
0 18 3 0.5029 0.1523
0 18 4 -2.3329 0.0393
0 18 5 -1.6620 -0.0518
0 18 6 -0.7821 0.0031
0 18 7 -0.6636 0.0116
0 19 0 -0.4562 -0.1437
0 19 1 0.1380 0.3574
0 19 2 1.2519 0.2937
0 19 3 -0.3533 0.0396
0 19 4 -1.1831 -0.0702
0 19 5 -0.3778 0.0302
0 20 0 -1.0336 0.2348
0 20 1 0.2553 0.2285
0 20 2 1.2021 -0.1091
1 -22 5 -0.2512 0.0382
1 -22 6 -1.5459 0.0608
1 -22 7 -1.2853 -0.1933
1 -22 8 0.1268 -0.0405
1 -22 9 0.2456 0.1687
1 -22 10 0.1479 0.0692
1 -22 11 -0.1860 0.0453
1 -22 12 -0.0777 0.1413
1 -21 0 0.6524 0.1161
1 -21 1 1.1078 0.4346
1 -21 2 1.0626 0.2484
1 -21 3 0.9465 -0.2290
1 -21 4 0.2671 -0.1576
1 -21 5 -1.1741 0.1293
1 -21 6 -1.4855 0.0141
1 -21 7 -0.7117 -0.0620
1 -21 8 -0.8447 0.0847
1 -21 9 0.0835 0.1248
1 -21 10 1.4387 0.1012
1 -21 11 1.1144 0.1695
1 -21 12 1.5033 0.1398
1 -21 13 1.0756 -0.1226
1 -21 14 -1.1729 -0.1171
1 -21 15 -1.3985 0.1763
1 -21 16 -0.4318 0.0431
1 -20 0 0.6266 0.5886
1 -20 1 0.7866 0.6703
1 -20 2 1.8636 0.0974
1 -20 3 1.6284 -0.2961
1 -20 4 0.0200 -0.0578
1 -20 5 -0.7907 0.1467
1 -20 6 -0.7720 0.0760
1 -20 7 -2.0896 -0.0028
1 -20 8 -1.5297 -0.0169
1 -20 9 1.6121 -0.0123
1 -20 10 1.5804 0.0396
1 -20 11 0.7106 0.1690
1 -20 12 1.4654 0.0431
1 -20 13 0.1156 -0.1901
1 -20 14 -1.4900 0.0090
1 -20 15 -1.5962 0.1089
1 -20 16 -1.4712 -0.1390
1 -20 17 -0.1546 -0.1481
1 -20 18 1.6180 -0.0721
1 -19 0 -0.9459 0.6469
1 -19 1 0.3658 0.4017
1 -19 2 1.2201 -0.2199
1 -19 3 0.3147 -0.3481
1 -19 4 -0.3389 -0.0258
1 -19 5 -0.0777 0.1585
1 -19 6 -1.7378 0.0440
1 -19 7 -3.1738 -0.1303
1 -19 8 -0.3343 -0.1780
1 -19 9 0.3628 -0.1875
1 -19 10 -1.7195 -0.0146
1 -19 11 -0.3064 0.1566
1 -19 12 0.7706 -0.0817
1 -19 13 -0.3158 -0.1512
1 -19 14 -0.7571 0.0679
1 -19 15 -1.5240 -0.0079
1 -19 16 -1.4908 -0.0937
1 -19 17 0.6053 -0.0545
1 -19 18 2.7885 -0.0343
1 -19 19 1.9007 0.0894
1 -19 20 -1.4896 0.0403
1 -18 0 -2.6014 0.5505
1 -18 1 -1.2682 0.1815
1 -18 2 -0.6668 -0.2568
1 -18 3 -0.6311 -0.2114
1 -18 4 0.1799 0.0677
1 -18 5 0.1028 0.1689
1 -18 6 -2.2722 0.0264
1 -18 7 -1.7962 -0.0741
1 -18 8 -1.1131 -0.1737
1 -18 9 -3.7958 -0.2002
1 -18 10 -2.9892 0.0849
1 -18 11 -0.5382 0.1077
1 -18 12 -0.5602 -0.1444
1 -18 13 0.2325 -0.0511
1 -18 14 0.2920 0.0607
1 -18 15 -0.9054 0.0159
1 -18 16 -0.0202 0.0246
1 -18 17 2.9297 0.0239
1 -18 18 3.8926 0.0761
1 -18 19 -0.0156 0.0023
1 -18 20 -2.4290 -0.1569
1 -18 21 -0.0999 -0.0907
1 -17 0 -3.5171 0.6692
1 -17 1 -1.3030 0.3042
1 -17 2 -0.1909 -0.0029
1 -17 3 -0.1944 -0.0774
1 -17 4 1.5387 0.0834
1 -17 5 1.3075 0.1955
1 -17 6 -0.2814 0.1942
1 -17 7 -0.7996 0.1240
1 -17 8 -3.3886 -0.1361
1 -17 9 -3.5253 -0.1147
1 -17 10 -1.3534 0.1365
1 -17 11 -2.2283 0.0092
1 -17 12 -1.3589 -0.1116
1 -17 13 0.9449 0.0100
1 -17 14 0.3332 0.0645
1 -17 15 -0.1290 0.0739
1 -17 16 1.8925 0.0731
1 -17 17 3.9270 0.1010
1 -17 18 1.3545 0.0211
1 -17 19 -2.2615 -0.1601
1 -17 20 -0.3465 -0.0912
1 -17 21 1.2534 0.0032
1 -17 22 -0.5663 0.0334
1 -16 0 -1.2608 0.7384
1 -16 1 1.2100 0.5229
1 -16 2 -0.2541 -0.0034
1 -16 3 1.2149 -0.2579
1 -16 4 4.4986 -0.0210
1 -16 5 3.2196 0.1553
1 -16 6 1.0793 0.2443
1 -16 7 -1.4086 0.0719
1 -16 8 -1.6012 -0.2459
1 -16 9 0.7815 -0.1022
1 -16 10 -1.6449 0.0792
1 -16 11 -3.2432 -0.0370
1 -16 12 -0.3394 -0.0513
1 -16 13 0.1763 0.0203
1 -16 14 -0.3030 0.0353
1 -16 15 0.7766 0.0218
1 -16 16 2.1131 0.0688
1 -16 17 1.4063 0.0876
1 -16 18 -1.2774 -0.0582
1 -16 19 -0.1598 -0.0714
1 -16 20 2.1865 -0.0115
1 -16 21 0.0571 -0.0574
1 -16 22 -1.5855 0.0833
1 -16 23 -0.6646 0.1317
1 -15 0 1.2574 0.9413
1 -15 1 0.0347 0.5245
1 -15 2 -0.5368 -0.3267
1 -15 3 4.3999 -0.3591
1 -15 4 5.2365 -0.1530
1 -15 5 2.4262 -0.0444
1 -15 6 -0.0269 0.1489
1 -15 7 -0.3219 -0.0842
1 -15 8 2.9343 -0.2928
1 -15 9 1.5284 -0.0335
1 -15 10 -2.1333 0.0953
1 -15 11 -1.1113 0.0245
1 -15 12 -0.9498 0.0044
1 -15 13 -0.9807 -0.0156
1 -15 14 0.3772 -0.0680
1 -15 15 0.3761 -0.0437
1 -15 16 0.2711 0.0974
1 -15 17 -0.6682 0.1074
1 -15 18 -0.2197 0.0245
1 -15 19 2.4535 -0.0060
1 -15 20 1.7509 -0.1105
1 -15 21 -0.4326 -0.0790
1 -15 22 -0.2114 0.0704
1 -15 23 0.6054 -0.0084
1 -15 24 0.8112 -0.0801
1 -14 0 -0.0667 1.2775
1 -14 1 -1.8672 0.2377
1 -14 2 1.5890 -0.2768
1 -14 3 3.6954 -0.1850
1 -14 4 2.1095 -0.3510
1 -14 5 1.2064 -0.0238
1 -14 6 -0.1682 0.2940
1 -14 7 1.4203 -0.0477
1 -14 8 2.3428 -0.1297
1 -14 9 0.0539 0.1277
1 -14 10 -0.0438 0.1780
1 -14 11 -1.5055 0.0886
1 -14 12 -2.3574 0.0055
1 -14 13 0.4785 -0.0723
1 -14 14 0.1470 -0.1254
1 -14 15 -1.6489 -0.0061
1 -14 16 -1.9601 0.1648
1 -14 17 -1.8231 0.1274
1 -14 18 0.3170 0.0220
1 -14 19 1.7690 -0.0665
1 -14 20 1.2538 -0.1330
1 -14 21 1.0915 -0.0615
1 -14 22 1.2692 0.0107
1 -14 23 0.8565 -0.0191
1 -14 24 -0.5124 -0.0168
1 -14 25 -0.4350 0.0432
1 -13 0 -1.1351 0.8707
1 -13 1 -0.8259 0.0148
1 -13 2 0.0534 0.0978
1 -13 3 0.4032 -0.2911
1 -13 4 3.8000 -0.3778
1 -13 5 2.6733 0.3696
1 -13 6 -1.2714 0.4028
1 -13 7 -1.3893 -0.0571
1 -13 8 -0.2618 -0.0276
1 -13 9 1.3347 0.1507
1 -13 10 -1.0146 0.1296
1 -13 11 -3.5643 0.0387
1 -13 12 1.0343 0.0075
1 -13 13 2.1971 -0.0591
1 -13 14 -2.2655 -0.1103
1 -13 15 -3.9015 0.0323
1 -13 16 -4.1046 0.1035
1 -13 17 -3.0820 -0.0044
1 -13 18 -0.2614 -0.0322
1 -13 19 1.2843 -0.0509
1 -13 20 1.1393 -0.1140
1 -13 21 0.9819 -0.0243
1 -13 22 0.7631 0.0931
1 -13 23 -1.3446 0.0341
1 -13 24 -1.9533 0.0022
1 -13 25 1.0592 0.0699
1 -12 0 -1.1333 -0.0769
1 -12 1 -2.8293 0.1699
1 -12 2 -2.1393 0.0969
1 -12 3 6.1462 -0.5563
1 -12 4 8.7166 -0.1012
1 -12 5 -0.2954 0.4401
1 -12 6 -5.3060 0.0756
1 -12 7 -2.8004 -0.2103
1 -12 8 1.2467 -0.0954
1 -12 9 -0.3432 -0.0045
1 -12 10 -4.4720 -0.0225
1 -12 11 1.3031 0.0509
1 -12 12 6.4892 0.1276
1 -12 13 0.8981 -0.0252
1 -12 14 -3.8464 -0.1088
1 -12 15 -4.5186 -0.0213
1 -12 16 -3.8805 -0.0724
1 -12 17 -1.0889 -0.0903
1 -12 18 0.8094 0.0134
1 -12 19 0.1548 -0.0507
1 -12 20 -0.1628 -0.0654
1 -12 21 1.2849 0.1486
1 -12 22 0.2722 0.1506
1 -12 23 -2.0564 -0.0480
1 -12 24 0.0825 -0.0546
1 -12 25 1.7796 0.0031
1 -11 0 -3.8569 -0.0608
1 -11 1 -4.1409 0.6323
1 -11 2 5.2685 -0.0339
1 -11 3 12.5796 -0.4598
1 -11 4 3.9904 -0.0030
1 -11 5 -5.2024 0.1055
1 -11 6 -4.1976 -0.1158
1 -11 7 0.3184 -0.1745
1 -11 8 -1.0712 -0.1334
1 -11 9 -6.9883 -0.1231
1 -11 10 -1.0454 -0.0169
1 -11 11 9.8482 0.2334
1 -11 12 6.3501 0.2118
1 -11 13 -1.8113 -0.0525
1 -11 14 -3.7582 -0.0926
1 -11 15 -2.5961 -0.0710
1 -11 16 0.1161 -0.1266
1 -11 17 1.5162 -0.0196
1 -11 18 -0.4055 0.0335
1 -11 19 -2.1352 -0.0558
1 -11 20 0.6703 0.0858
1 -11 21 3.0295 0.2232
1 -11 22 0.4051 0.0214
1 -11 23 0.0042 -0.1415
1 -11 24 1.0728 -0.0974
1 -11 25 0.0159 -0.0194
1 -11 26 1.7438 0.0858
1 -10 0 -4.0960 1.0525
1 -10 1 2.1074 1.0830
1 -10 2 11.0261 0.0225
1 -10 3 7.1105 -0.3706
1 -10 4 -1.7685 -0.0827
1 -10 5 -1.8820 0.1701
1 -10 6 0.7795 0.1394
1 -10 7 -2.6919 -0.0120
1 -10 8 -10.8652 -0.1058
1 -10 9 -7.1608 -0.1186
1 -10 10 8.2272 0.0861
1 -10 11 10.9119 0.2698
1 -10 12 0.9174 0.0829
1 -10 13 -4.8207 -0.0971
1 -10 14 -3.7523 -0.0306
1 -10 15 -0.0481 -0.0349
1 -10 16 1.7560 -0.0442
1 -10 17 -0.6221 0.0606
1 -10 18 -4.1394 0.0185
1 -10 19 -2.4762 -0.0240
1 -10 20 2.4911 0.1183
1 -10 21 2.4192 0.1117
1 -10 22 0.8977 -0.0599
1 -10 23 0.5312 -0.1225
1 -10 24 -1.4575 -0.0699
1 -10 25 0.7669 0.0309
1 -10 26 4.2165 0.1154
1 -9 0 0.3793 1.8017
1 -9 1 6.9781 1.0248
1 -9 2 7.0030 -0.2397
1 -9 3 1.8703 -0.4788
1 -9 4 2.4890 0.1153
1 -9 5 3.3936 0.4132
1 -9 6 -2.2393 0.2026
1 -9 7 -12.7538 0.0257
1 -9 8 -14.3887 -0.0881
1 -9 9 2.0317 -0.1544
1 -9 10 13.8454 -0.0102
1 -9 11 5.7534 0.0368
1 -9 12 -5.3399 -0.1332
1 -9 13 -6.9816 -0.1070
1 -9 14 -2.9131 0.0472
1 -9 15 0.0328 0.0236
1 -9 16 -0.9123 0.0523
1 -9 17 -4.2792 0.1204
1 -9 18 -5.4016 -0.0156
1 -9 19 -1.2812 -0.0767
1 -9 20 2.0887 0.0373
1 -9 21 2.2340 0.0486
1 -9 22 1.1002 -0.0425
1 -9 23 -2.5356 -0.0764
1 -9 24 -1.7728 -0.0232
1 -9 25 3.7576 0.0302
1 -9 26 3.5165 0.0874
1 -8 0 4.3508 1.6533
1 -8 1 5.7143 0.4036
1 -8 2 3.4537 -0.6429
1 -8 3 4.7312 -0.3409
1 -8 4 6.0830 0.2097
1 -8 5 0.5550 0.1599
1 -8 6 -11.2693 0.0874
1 -8 7 -19.4747 0.1271
1 -8 8 -7.0111 -0.1004
1 -8 9 13.6919 -0.2781
1 -8 10 14.1340 -0.1430
1 -8 11 0.2113 -0.1281
1 -8 12 -7.1496 -0.2161
1 -8 13 -4.8226 -0.0323
1 -8 14 -1.4676 0.0924
1 -8 15 -1.2741 0.0460
1 -8 16 -2.5758 0.1563
1 -8 17 -4.6613 0.1356
1 -8 18 -3.6786 -0.1053
1 -8 19 0.6575 -0.1301
1 -8 20 3.5140 0.0093
1 -8 21 3.3484 0.0282
1 -8 22 -1.1798 -0.0296
1 -8 23 -3.1457 -0.0217
1 -8 24 1.9752 -0.0075
1 -8 25 3.6736 -0.0066
1 -8 26 1.5985 0.0770
1 -7 0 5.1705 1.2512
1 -7 1 3.7098 -0.0518
1 -7 2 4.1806 -0.4511
1 -7 3 6.7274 -0.1162
1 -7 4 4.1506 -0.0872
1 -7 5 -6.9740 -0.0277
1 -7 6 -22.4750 0.3044
1 -7 7 -19.7099 0.2620
1 -7 8 6.5031 -0.1749
1 -7 9 21.4928 -0.2265
1 -7 10 10.5663 0.0197
1 -7 11 -2.5281 -0.0655
1 -7 12 -3.2404 -0.1122
1 -7 13 -1.0134 0.0727
1 -7 14 -2.0291 0.0416
1 -7 15 -1.8107 0.0531
1 -7 16 -2.0030 0.1961
1 -7 17 -3.2449 0.0494
1 -7 18 -1.0466 -0.1584
1 -7 19 2.9875 -0.1143
1 -7 20 4.7608 0.0000
1 -7 21 1.2902 0.0204
1 -7 22 -2.0704 0.0250
1 -7 23 1.2177 0.0407
1 -7 24 3.1619 -0.0194
1 -7 25 1.2874 0.0098
1 -7 26 1.5072 0.1148
1 -6 0 4.0301 0.8645
1 -6 1 2.7412 0.1409
1 -6 2 6.2893 0.0291
1 -6 3 10.2726 -0.1576
1 -6 4 1.4491 -0.2165
1 -6 5 -22.1219 0.1468
1 -6 6 -33.5599 0.3908
1 -6 7 -9.1210 0.0638
1 -6 8 20.9956 -0.2407
1 -6 9 19.9129 0.0720
1 -6 10 4.1663 0.2623
1 -6 11 -0.3501 0.0355
1 -6 12 0.4574 0.0439
1 -6 13 -2.3645 0.0621
1 -6 14 -3.1070 -0.0851
1 -6 15 -1.2983 0.0028
1 -6 16 -2.2116 0.0949
1 -6 17 -2.8146 -0.0372
1 -6 18 -0.0712 -0.1375
1 -6 19 2.6732 -0.0715
1 -6 20 1.4202 0.0290
1 -6 21 -1.0003 0.0546
1 -6 22 1.3444 0.0826
1 -6 23 3.2115 0.0356
1 -6 24 1.1530 -0.0532
1 -6 25 1.0323 0.0646
1 -6 26 1.1148 0.1432
1 -5 0 -1.2576 0.6828
1 -5 1 4.0766 0.5519
1 -5 2 16.8216 0.1081
1 -5 3 14.9144 -0.2694
1 -5 4 -12.9114 -0.2432
1 -5 5 -41.9042 -0.0325
1 -5 6 -28.9483 0.0082
1 -5 7 12.1053 -0.2742
1 -5 8 25.5607 -0.1809
1 -5 9 10.9381 0.2860
1 -5 10 2.3996 0.2626
1 -5 11 2.5285 0.0934
1 -5 12 -0.4666 0.1268
1 -5 13 -3.2715 -0.0521
1 -5 14 -1.3970 -0.2129
1 -5 15 -1.0597 -0.0921
1 -5 16 -3.1780 0.0257
1 -5 17 -2.5887 -0.0230
1 -5 18 -0.2420 -0.0694
1 -5 19 -0.0037 0.0163
1 -5 20 -1.4242 0.0526
1 -5 21 0.4392 0.0497
1 -5 22 3.0325 0.0656
1 -5 23 1.8156 -0.0695
1 -5 24 1.6195 -0.1015
1 -5 25 1.5175 0.0918
1 -5 26 -0.5374 0.1179
1 -4 0 -6.7812 0.9797
1 -4 1 12.8306 0.5764
1 -4 2 27.7606 -0.0577
1 -4 3 4.7064 -0.3753
1 -4 4 -41.2009 -0.5301
1 -4 5 -46.5011 -0.2616
1 -4 6 -2.9908 -0.1093
1 -4 7 25.6012 -0.2928
1 -4 8 17.4086 -0.0321
1 -4 9 6.1073 0.2573
1 -4 10 4.8439 0.1452
1 -4 11 2.9717 0.1475
1 -4 12 0.2719 0.1199
1 -4 13 1.2803 -0.1404
1 -4 14 1.2482 -0.2374
1 -4 15 -1.4923 -0.0457
1 -4 16 -2.0514 0.0952
1 -4 17 -0.1557 0.0238
1 -4 18 0.7065 0.0136
1 -4 19 -0.8374 0.0467
1 -4 20 -0.7296 -0.0096
1 -4 21 1.6323 0.0291
1 -4 22 1.6039 -0.0101
1 -4 23 1.7106 -0.1793
1 -4 24 2.3480 -0.0835
1 -4 25 0.4371 0.1205
1 -4 26 -0.2049 0.1104
1 -3 0 -6.9425 1.0755
1 -3 1 28.1193 0.2871
1 -3 2 21.0450 -0.0882
1 -3 3 -30.7388 -0.5190
1 -3 4 -57.9405 -0.4254
1 -3 5 -24.4787 0.2760
1 -3 6 17.1759 0.2343
1 -3 7 20.7658 -0.0935
1 -3 8 9.2004 0.0618
1 -3 9 5.6360 0.0914
1 -3 10 4.3934 0.0168
1 -3 11 4.0790 0.1171
1 -3 12 5.4757 0.0803
1 -3 13 4.0703 -0.1143
1 -3 14 0.3863 -0.1046
1 -3 15 -0.8360 0.1033
1 -3 16 0.9242 0.1142
1 -3 17 2.6469 0.0125
1 -3 18 1.9816 0.0264
1 -3 19 0.2656 -0.0309
1 -3 20 0.2340 -0.0453
1 -3 21 -0.0276 0.0473
1 -3 22 -0.4630 -0.0520
1 -3 23 0.8909 -0.1447
1 -3 24 1.2919 0.0230
1 -3 25 1.3260 0.1458
1 -3 26 1.3177 0.0740
1 -2 0 10.2690 0.4476
1 -2 1 29.6744 0.1551
1 -2 2 -11.3919 -0.1149
1 -2 3 -60.5883 -0.4453
1 -2 4 -46.7449 0.3110
1 -2 5 1.0468 0.8545
1 -2 6 16.5235 0.3107
1 -2 7 8.6925 -0.0430
1 -2 8 4.2762 -0.0426
1 -2 9 1.9554 -0.1858
1 -2 10 3.1701 -0.1784
1 -2 11 6.7772 0.0450
1 -2 12 5.6786 0.0881
1 -2 13 0.9121 -0.0458
1 -2 14 -1.3133 0.0187
1 -2 15 -0.2043 0.1219
1 -2 16 1.7524 0.0170
1 -2 17 3.5862 -0.0192
1 -2 18 2.8141 -0.0153
1 -2 19 0.4959 -0.0875
1 -2 20 -1.1686 0.0009
1 -2 21 -3.0155 0.1077
1 -2 22 -2.6468 0.0017
1 -2 23 -0.0898 -0.0533
1 -2 24 2.3572 0.0490
1 -2 25 3.2668 0.0290
1 -1 0 29.5147 0.0167
1 -1 1 10.1518 0.2734
1 -1 2 -49.3631 -0.2119
1 -1 3 -57.8224 -0.1554
1 -1 4 -17.1000 0.6317
1 -1 5 6.3350 0.5522
1 -1 6 5.0094 -0.0044
1 -1 7 1.7132 -0.1411
1 -1 8 -1.4124 -0.2332
1 -1 9 -1.0875 -0.3981
1 -1 10 4.1777 -0.2301
1 -1 11 5.1059 0.0971
1 -1 12 0.4733 0.0657
1 -1 13 -1.6696 -0.0675
1 -1 14 -1.2271 0.0399
1 -1 15 -1.1816 0.0464
1 -1 16 1.5794 -0.0380
1 -1 17 4.0895 0.0071
1 -1 18 1.9606 -0.0352
1 -1 19 -0.9400 -0.0885
1 -1 20 -3.3289 0.0814
1 -1 21 -4.6001 0.1690
1 -1 22 -2.5001 0.0018
1 -1 23 1.0940 -0.0770
1 -1 24 3.5101 -0.0661
1 -1 25 2.1851 -0.1698
1 0 0 25.5097 0.5408
1 0 1 -24.6560 0.5963
1 0 2 -53.5634 -0.1297
1 0 3 -28.6272 -0.1123
1 0 4 -1.5953 0.1748
1 0 5 0.3017 0.0013
1 0 6 -1.1169 -0.1279
1 0 7 -1.7208 -0.0611
1 0 8 -3.1664 -0.1748
1 0 9 1.0455 -0.2786
1 0 10 3.1200 -0.0091
1 0 11 -0.3679 0.1477
1 0 12 -0.8503 -0.0684
1 0 13 0.5680 -0.0861
1 0 14 -1.5737 0.0511
1 0 15 -1.4330 -0.0033
1 0 16 3.1563 0.0075
1 0 17 3.1846 0.0691
1 0 18 -0.3469 -0.0622
1 0 19 -1.9853 -0.0764
1 0 20 -3.3832 0.1325
1 0 21 -3.4665 0.1101
1 0 22 -1.6898 -0.0739
1 0 23 0.6346 -0.0877
1 0 24 2.1379 -0.1336
1 1 0 0.7250 1.5840
1 1 1 -39.5699 1.0555
1 1 2 -27.6255 -0.1164
1 1 3 -2.4093 -0.4112
1 1 4 -2.3869 -0.1667
1 1 5 -2.8976 -0.0654
1 1 6 0.4288 0.0820
1 1 7 -1.0673 0.2327
1 1 8 0.9630 0.0519
1 1 9 2.5704 -0.0162
1 1 10 -0.7168 0.1665
1 1 11 -0.9766 0.0365
1 1 12 2.4564 -0.1534
1 1 13 0.9253 -0.0305
1 1 14 -2.6250 0.0145
1 1 15 0.9206 -0.0337
1 1 16 3.6065 0.0839
1 1 17 0.4287 0.0734
1 1 18 -0.9329 -0.1206
1 1 19 -1.1347 -0.0593
1 1 20 -2.2795 0.0954
1 1 21 -3.1707 0.0135
1 1 22 -3.0069 -0.0204
1 1 23 -0.3239 0.0097
1 1 24 1.2856 -0.0529
1 2 0 -22.5065 2.3133
1 2 1 -18.7498 0.9059
1 2 2 2.1459 -0.5879
1 2 3 0.8298 -0.5291
1 2 4 -2.8212 -0.1095
1 2 5 1.6115 -0.0372
1 2 6 2.4036 0.2355
1 2 7 3.6108 0.3118
1 2 8 5.5588 0.0301
1 2 9 1.6335 0.0526
1 2 10 -1.7121 0.1286
1 2 11 1.4277 -0.0656
1 2 12 2.3079 -0.1072
1 2 13 -2.4387 -0.0215
1 2 14 -1.7903 -0.0764
1 2 15 2.8497 -0.0354
1 2 16 1.7167 0.1203
1 2 17 -0.4588 0.0189
1 2 18 0.0140 -0.1394
1 2 19 -0.1971 -0.0352
1 2 20 -1.6548 0.0338
1 2 21 -3.4077 0.0186
1 2 22 -2.1461 0.0799
1 2 23 0.4640 0.0714
1 2 24 0.4435 0.0641
1 3 0 -12.1568 1.9443
1 3 1 8.0001 -0.1974
1 3 2 8.3993 -0.8914
1 3 3 -1.6437 -0.2523
1 3 4 1.1100 -0.2076
1 3 5 3.8962 -0.1715
1 3 6 5.0471 0.1800
1 3 7 9.3761 0.0193
1 3 8 7.0515 -0.1725
1 3 9 0.4900 0.0432
1 3 10 -0.5407 0.1075
1 3 11 1.1767 -0.0182
1 3 12 -1.5983 -0.0175
1 3 13 -3.8091 -0.0284
1 3 14 0.3746 -0.1158
1 3 15 2.3423 -0.0060
1 3 16 0.1714 0.1318
1 3 17 -0.0200 -0.0069
1 3 18 0.7649 -0.0984
1 3 19 0.9522 -0.0254
1 3 20 -0.2265 -0.0136
1 3 21 -0.7311 0.0137
1 3 22 0.4227 0.0547
1 3 23 -0.4159 0.0554
1 4 0 10.3309 0.5421
1 4 1 13.4768 -0.8767
1 4 2 0.0337 -0.2598
1 4 3 0.4724 0.0052
1 4 4 3.2853 -0.3514
1 4 5 2.9222 -0.0559
1 4 6 8.7908 0.0791
1 4 7 11.4718 -0.2417
1 4 8 5.5065 -0.1646
1 4 9 -0.2116 0.1469
1 4 10 0.1621 0.1675
1 4 11 0.2779 0.0743
1 4 12 -3.6177 0.0961
1 4 13 -3.0688 0.0042
1 4 14 0.8120 -0.1125
1 4 15 0.9516 0.0522
1 4 16 -0.1398 0.1313
1 4 17 0.0799 -0.0298
1 4 18 1.5401 -0.0705
1 4 19 2.4056 -0.0441
1 4 20 1.9717 -0.0576
1 4 21 1.6278 -0.0262
1 4 22 -0.4572 0.0071
1 5 0 13.7186 -0.4264
1 5 1 2.3133 -0.0622
1 5 2 0.6105 0.5642
1 5 3 3.3738 -0.0085
1 5 4 -0.1758 -0.1062
1 5 5 3.1988 0.2389
1 5 6 10.4641 0.0163
1 5 7 8.5811 -0.2147
1 5 8 2.1095 -0.0184
1 5 9 0.7919 0.1713
1 5 10 2.5218 0.1069
1 5 11 -1.1998 0.1107
1 5 12 -5.5991 0.1715
1 5 13 -2.7500 -0.0259
1 5 14 0.8260 -0.0944
1 5 15 0.4583 0.0844
1 5 16 -0.5223 0.0441
1 5 17 0.1396 -0.0653
1 5 18 1.8211 -0.0310
1 5 19 2.5672 -0.0277
1 5 20 2.4835 -0.0363
1 5 21 0.6179 0.0048
1 5 22 -1.6035 0.0090
1 6 0 5.1681 0.0860
1 6 1 1.8382 0.9577
1 6 2 5.3241 0.4350
1 6 3 -0.2466 -0.1497
1 6 4 -2.3181 0.1686
1 6 5 4.9099 0.2806
1 6 6 7.2327 0.0079
1 6 7 3.3868 -0.1366
1 6 8 1.3670 -0.0492
1 6 9 3.5966 -0.0215
1 6 10 1.7031 -0.0670
1 6 11 -5.8266 0.0993
1 6 12 -6.5440 0.1095
1 6 13 -1.1623 -0.1106
1 6 14 0.9065 -0.0631
1 6 15 -0.1939 0.0343
1 6 16 -0.9562 -0.0266
1 6 17 -0.0132 0.0049
1 6 18 1.1418 0.0553
1 6 19 1.9073 0.0250
1 6 20 1.6588 0.0380
1 6 21 -0.2757 0.0752
1 7 0 3.8199 0.9825
1 7 1 6.6203 0.6493
1 7 2 2.6942 -0.2759
1 7 3 -3.3726 -0.2266
1 7 4 0.3621 0.1489
1 7 5 4.1139 0.2372
1 7 6 1.8088 0.0479
1 7 7 0.1012 -0.1437
1 7 8 2.8298 -0.1240
1 7 9 3.4439 -0.1870
1 7 10 -3.3956 -0.1414
1 7 11 -7.7535 0.0702
1 7 12 -3.8068 -0.0135
1 7 13 -0.0790 -0.1205
1 7 14 -0.3503 -0.0115
1 7 15 -1.2458 0.0315
1 7 16 -0.8648 0.0507
1 7 17 -0.0444 0.1026
1 7 18 0.6408 0.0709
1 7 19 1.4867 0.0378
1 7 20 1.0921 0.1015
1 8 0 5.0830 0.7990
1 8 1 4.6676 -0.1706
1 8 2 -0.4875 -0.4177
1 8 3 0.6108 -0.1769
1 8 4 2.9041 0.1502
1 8 5 -0.7011 0.3327
1 8 6 -2.4445 0.0864
1 8 7 0.5972 -0.0227
1 8 8 3.2968 -0.0293
1 8 9 0.1009 -0.1850
1 8 10 -5.1007 -0.0779
1 8 11 -4.3085 0.0499
1 8 12 -1.3722 -0.0502
1 8 13 -1.1140 -0.0362
1 8 14 -1.5821 0.0593
1 8 15 -1.3226 0.0813
1 8 16 -0.5118 0.0861
1 8 17 -0.1609 0.0571
1 8 18 0.4878 -0.0028
1 8 19 1.2305 0.0317
1 9 0 3.0160 0.1819
1 9 1 2.5308 -0.0366
1 9 2 3.3422 -0.1133
1 9 3 4.1253 -0.1788
1 9 4 -1.0288 0.2194
1 9 5 -4.1692 0.2812
1 9 6 -1.5034 0.0825
1 9 7 1.4349 0.1507
1 9 8 1.0912 0.0135
1 9 9 -1.8150 -0.1281
1 9 10 -2.7020 0.0236
1 9 11 -1.2047 0.0467
1 9 12 -0.7158 -0.0345
1 9 13 -1.5482 0.0007
1 9 14 -2.1655 0.0367
1 9 15 -1.4180 0.0136
1 9 16 -0.4131 -0.0085
1 9 17 0.1239 -0.0444
1 9 18 0.6910 -0.0661
1 9 19 0.1237 0.0295
1 10 0 2.6664 0.4583
1 10 1 3.7547 0.4924
1 10 2 4.8609 -0.2512
1 10 3 0.5263 -0.3127
1 10 4 -3.6935 0.0559
1 10 5 -1.3790 -0.0507
1 10 6 -0.1856 0.0022
1 10 7 -1.4991 0.1059
1 10 8 -2.2237 -0.0617
1 10 9 -2.2673 -0.0320
1 10 10 -0.6757 0.0917
1 10 11 0.4852 0.0124
1 10 12 -0.7940 -0.0718
1 10 13 -2.8483 -0.0589
1 10 14 -3.0495 -0.0659
1 10 15 -0.9396 -0.0827
1 10 16 0.7631 -0.0784
1 10 17 0.8897 -0.1185
1 10 18 -0.0219 -0.1039
1 11 0 1.0487 1.1640
1 11 1 2.6069 0.3283
1 11 2 1.2742 -0.5736
1 11 3 -2.0188 -0.3409
1 11 4 0.6192 -0.2264
1 11 5 0.8754 -0.2664
1 11 6 -3.6685 -0.0186
1 11 7 -4.9890 0.0257
1 11 8 -3.5199 -0.0339
1 11 9 -1.1525 0.0766
1 11 10 0.6730 0.1000
1 11 11 -0.3749 -0.0190
1 11 12 -3.0137 -0.0689
1 11 13 -4.1846 -0.0590
1 11 14 -2.1007 -0.0803
1 11 15 1.0351 -0.0883
1 11 16 1.7708 -0.1230
1 11 17 0.2192 -0.1697
1 12 0 -1.1169 1.2323
1 12 1 0.7662 -0.0696
1 12 2 -0.9892 -0.4016
1 12 3 1.4347 -0.1567
1 12 4 3.2717 -0.2083
1 12 5 -2.3133 -0.0827
1 12 6 -5.2454 0.0991
1 12 7 -3.3675 0.0297
1 12 8 -1.2004 0.0036
1 12 9 0.5181 0.1012
1 12 10 -0.4221 0.0972
1 12 11 -2.5688 0.0274
1 12 12 -3.3268 0.0269
1 12 13 -2.6649 0.0158
1 12 14 -0.0514 -0.0325
1 12 15 1.8129 -0.0857
1 13 0 0.5738 0.7283
1 13 1 -0.1732 -0.1186
1 13 2 -0.2875 -0.0080
1 13 3 2.7445 0.0864
1 13 4 -0.0683 0.0307
1 13 5 -2.7015 0.1150
1 13 6 -1.4261 0.0778
1 13 7 -0.3507 -0.0910
1 13 8 0.8901 -0.0743
1 13 9 -0.0149 0.0537
1 13 10 -1.4427 0.0566
1 13 11 -0.5247 0.0385
1 13 12 -0.9472 0.0658
1 13 13 -1.3599 0.0489
1 13 14 0.3478 -0.0096
1 14 0 1.8638 0.1554
1 14 1 -1.9292 -0.0579
1 14 2 -0.9193 0.1849
1 14 3 -0.2145 0.1402
1 14 4 -0.7438 0.0354
1 14 5 -0.0288 0.0529
1 14 6 -0.6422 -0.0731
1 14 7 -0.1107 -0.2145
1 14 8 0.0746 -0.1218
1 14 9 -0.7082 -0.0328
1 14 10 1.8123 -0.0526
1 14 11 2.3675 -0.0115
1 14 12 -0.9763 0.0613
1 14 13 -1.2121 0.0614
1 15 0 -0.9104 -0.1542
1 15 1 -3.3285 0.0468
1 15 2 -1.5588 0.1709
1 15 3 0.2033 -0.0371
1 15 4 1.3513 -0.0108
1 15 5 -1.1807 0.1106
1 15 6 -2.4981 -0.0388
1 15 7 -1.1050 -0.1299
1 15 8 -1.3357 -0.0527
1 15 9 1.2621 -0.0489
1 15 10 4.0858 -0.0513
1 15 11 1.0694 0.0337
1 15 12 -1.0875 0.0908
1 16 0 -2.7141 -0.0627
1 16 1 -1.8978 0.1934
1 16 2 1.1638 0.0127
1 16 3 3.8338 -0.0950
1 16 4 1.2826 0.2060
1 16 5 -2.3289 0.2681
1 16 6 -1.6221 0.0706
1 16 7 -1.8237 0.0531
1 16 8 -1.1907 0.1024
1 16 9 2.3935 0.0707
1 16 10 2.4317 0.0622
1 17 0 -1.5728 0.1704
1 17 1 0.7627 0.1398
1 17 2 4.2814 -0.1751
1 17 3 4.5792 -0.0309
1 17 4 1.1322 0.2337
1 17 5 0.1679 0.1593
1 17 6 -0.4336 0.0974
1 17 7 -2.1511 0.1790
1 17 8 -0.6075 0.1896
1 18 0 -0.8743 0.2796
1 18 1 0.5856 -0.0728
1 18 2 3.1694 -0.3148
1 18 3 2.9994 -0.1207
1 18 4 1.9768 0.0315
1 18 5 1.4095 0.0605
1 18 6 -0.5563 0.1245
1 19 0 -2.8037 0.3048
1 19 1 -1.8081 -0.1575
1 19 2 0.8103 -0.2636
1 19 3 1.4299 -0.0388
1 19 4 1.3712 0.1373
1 20 0 -3.9983 0.3063
1 20 1 -1.9434 -0.0125
2 -22 8 0.2298 -0.1089
2 -22 9 -0.4190 -0.0623
2 -21 1 -1.3344 -0.3534
2 -21 2 -0.1613 -0.2098
2 -21 3 1.2737 0.0895
2 -21 4 -1.1877 0.2098
2 -21 5 -3.1716 0.0150
2 -21 6 -1.8741 -0.1049
2 -21 7 -0.7086 -0.0970
2 -21 8 0.3630 -0.1592
2 -21 9 1.1126 -0.1763
2 -21 10 -1.0916 -0.1416
2 -21 11 -1.8161 -0.0298
2 -21 12 0.1322 0.0706
2 -21 13 0.2859 0.0334
2 -21 14 1.4666 0.1380
2 -21 15 3.6311 0.1344
2 -20 0 -0.8845 -0.6112
2 -20 1 -1.8996 -0.4987
2 -20 2 1.2560 -0.0656
2 -20 3 0.5170 0.2339
2 -20 4 -2.6297 0.1810
2 -20 5 -2.7642 0.1211
2 -20 6 -2.1254 0.1377
2 -20 7 -0.1374 -0.0237
2 -20 8 3.9171 -0.1339
2 -20 9 2.0985 -0.1241
2 -20 10 -2.9559 -0.1171
2 -20 11 -1.9653 -0.0422
2 -20 12 0.7494 -0.0556
2 -20 13 2.8601 0.0252
2 -20 14 5.9126 0.2004
2 -20 15 5.1001 0.0007
2 -20 16 1.4759 -0.1361
2 -20 17 -0.2352 0.0054
2 -19 0 -2.9424 -0.5780
2 -19 1 0.3422 -0.2172
2 -19 2 3.5242 0.0728
2 -19 3 1.2082 0.0736
2 -19 4 -0.9850 0.0818
2 -19 5 -2.0729 0.2283
2 -19 6 -1.4199 0.1332
2 -19 7 4.3167 -0.0354
2 -19 8 5.5067 0.0004
2 -19 9 -1.9062 -0.0329
2 -19 10 -3.8860 -0.0660
2 -19 11 0.0083 -0.0899
2 -19 12 2.3930 -0.1325
2 -19 13 5.5911 0.0540
2 -19 14 6.3624 0.0969
2 -19 15 2.4279 -0.0562
2 -19 16 -0.4521 0.0010
2 -19 17 0.1198 -0.0031
2 -19 18 1.5030 -0.0816
2 -19 19 -0.1510 -0.0954
2 -18 0 -2.4348 -0.2457
2 -18 1 3.9173 -0.1320
2 -18 2 4.5863 -0.1566
2 -18 3 1.5377 -0.1569
2 -18 4 -0.6565 0.0209
2 -18 5 -1.6546 0.0446
2 -18 6 2.4028 -0.1369
2 -18 7 5.6269 -0.0555
2 -18 8 -1.0364 0.0528
2 -18 9 -5.1700 0.0057
2 -18 10 -0.9928 0.0117
2 -18 11 0.9570 -0.0919
2 -18 12 2.7214 -0.1178
2 -18 13 5.3453 0.0277
2 -18 14 2.9512 0.0399
2 -18 15 -0.7693 0.0510
2 -18 16 -0.8271 0.0493
2 -18 17 1.2815 -0.0421
2 -18 18 0.2999 -0.0876
2 -18 19 -2.1740 -0.1487
2 -18 20 0.7119 -0.1078
2 -18 21 3.6239 -0.0311
2 -17 0 0.4256 -0.1988
2 -17 1 3.5606 -0.1748
2 -17 2 1.2979 -0.1153
2 -17 3 -0.1760 -0.0702
2 -17 4 -0.3462 -0.0620
2 -17 5 1.0135 -0.2712
2 -17 6 3.1561 -0.2775
2 -17 7 -1.9260 -0.0142
2 -17 8 -6.5480 0.0539
2 -17 9 -1.7128 0.1216
2 -17 10 0.3992 0.1449
2 -17 11 -0.3371 -0.0511
2 -17 12 3.2648 -0.0824
2 -17 13 3.5463 0.0319
2 -17 14 -0.3863 0.0783
2 -17 15 -1.6011 0.0707
2 -17 16 0.7721 0.0160
2 -17 17 1.5356 -0.0252
2 -17 18 -1.0547 -0.0698
2 -17 19 0.5293 -0.0346
2 -17 20 4.3429 -0.0051
2 -17 21 2.7623 -0.1573
2 -17 22 0.6951 -0.1030
2 -16 0 -0.0301 -0.0056
2 -16 1 -0.9765 0.2845
2 -16 2 -1.1421 0.1738
2 -16 3 1.1118 0.0273
2 -16 4 1.9379 -0.1262
2 -16 5 1.9631 -0.2930
2 -16 6 -2.2220 -0.1067
2 -16 7 -6.8811 0.0455
2 -16 8 -2.2105 0.0884
2 -16 9 0.7449 0.2692
2 -16 10 -1.7362 0.1843
2 -16 11 1.5674 -0.0508
2 -16 12 4.1363 -0.0337
2 -16 13 0.8108 0.0358
2 -16 14 -1.4966 0.0191
2 -16 15 -0.2468 0.0110
2 -16 16 1.8345 0.0256
2 -16 17 0.4504 -0.0029
2 -16 18 0.0240 0.0219
2 -16 19 3.2247 0.0887
2 -16 20 3.1185 -0.0719
2 -16 21 2.0197 -0.1646
2 -16 22 1.9278 0.0293
2 -15 0 -1.6682 0.5168
2 -15 1 -1.4538 0.2937
2 -15 2 1.4401 -0.0951
2 -15 3 3.1562 0.0284
2 -15 4 2.7177 0.0049
2 -15 5 0.4494 -0.0432
2 -15 6 -3.8158 0.0341
2 -15 7 -1.9476 -0.0518
2 -15 8 0.8517 0.0615
2 -15 9 -1.7409 0.2196
2 -15 10 0.8144 0.0531
2 -15 11 4.6768 -0.0473
2 -15 12 2.3083 0.0012
2 -15 13 -0.0998 -0.0309
2 -15 14 -0.4043 -0.0494
2 -15 15 0.6638 0.0073
2 -15 16 0.2547 0.0032
2 -15 17 -1.1475 -0.0239
2 -15 18 0.9341 0.0639
2 -15 19 2.1160 0.0538
2 -15 20 2.6084 -0.0806
2 -15 21 4.0997 -0.0228
2 -15 22 0.5643 0.0314
2 -15 23 -3.4169 -0.0819
2 -14 0 -0.0507 0.0217
2 -14 1 0.7355 -0.7471
2 -14 2 1.6800 -0.3179
2 -14 3 1.8224 0.3107
2 -14 4 3.2688 0.2245
2 -14 5 1.4558 0.1037
2 -14 6 -0.6007 -0.0676
2 -14 7 -0.2776 -0.2087
2 -14 8 -2.1292 -0.0378
2 -14 9 0.5473 0.0322
2 -14 10 4.7517 -0.0160
2 -14 11 2.5696 0.0396
2 -14 12 1.8214 0.0302
2 -14 13 2.2157 -0.0349
2 -14 14 0.2406 -0.0087
2 -14 15 -1.3626 0.0139
2 -14 16 -2.4798 -0.0700
2 -14 17 -0.7727 -0.0964
2 -14 18 1.2377 0.0012
2 -14 19 2.2420 0.0265
2 -14 20 5.1859 -0.0012
2 -14 21 3.6914 0.0225
2 -14 22 -1.4116 -0.0181
2 -14 23 -2.8609 -0.0737
2 -14 24 -2.7516 -0.0064
2 -13 0 0.2003 -1.3891
2 -13 1 -1.1645 -1.0576
2 -13 2 -1.7695 0.3317
2 -13 3 2.0775 0.5844
2 -13 4 4.5851 0.2514
2 -13 5 0.8710 0.1232
2 -13 6 -2.2948 -0.1061
2 -13 7 -3.5202 -0.1938
2 -13 8 0.0144 -0.0782
2 -13 9 3.8158 -0.0066
2 -13 10 0.2228 0.0749
2 -13 11 1.1029 0.1150
2 -13 12 5.8049 0.0498
2 -13 13 2.5914 0.0175
2 -13 14 -2.5524 0.0651
2 -13 15 -4.4255 0.0220
2 -13 16 -2.1966 -0.1497
2 -13 17 1.4589 -0.1727
2 -13 18 1.6886 0.0016
2 -13 19 3.3352 0.0798
2 -13 20 4.9722 0.0533
2 -13 21 2.5469 0.0557
2 -13 22 0.4491 -0.0242
2 -13 23 -1.7294 -0.1171
2 -13 24 -2.3217 -0.0914
2 -12 0 -1.3376 -1.5984
2 -12 1 -3.5413 -0.0188
2 -12 2 -1.3744 0.7140
2 -12 3 3.7261 0.2438
2 -12 4 1.6424 0.1494
2 -12 5 -3.2602 0.2077
2 -12 6 -4.4039 -0.0124
2 -12 7 -0.1770 -0.0967
2 -12 8 3.4018 -0.0111
2 -12 9 -2.8969 0.0455
2 -12 10 -3.6276 0.0548
2 -12 11 6.7137 0.0167
2 -12 12 7.2466 -0.0336
2 -12 13 -1.3097 0.0195
2 -12 14 -6.6999 0.1151
2 -12 15 -5.1984 0.0043
2 -12 16 0.9986 -0.1949
2 -12 17 1.9703 -0.1069
2 -12 18 0.2951 0.1054
2 -12 19 2.4366 0.1143
2 -12 20 3.8980 0.0922
2 -12 21 3.4961 0.0701
2 -12 22 0.4892 -0.0866
2 -12 23 -2.5305 -0.1420
2 -12 24 -0.7244 -0.0772
2 -12 25 1.3702 -0.0593
2 -11 0 -0.6764 -0.5497
2 -11 1 -2.1334 0.4019
2 -11 2 1.4907 -0.0456
2 -11 3 2.0738 -0.2900
2 -11 4 -2.5240 0.1401
2 -11 5 -4.0976 0.1798
2 -11 6 0.3863 -0.0468
2 -11 7 4.6629 -0.0059
2 -11 8 -2.8795 0.0510
2 -11 9 -8.2139 -0.0446
2 -11 10 4.0690 -0.1198
2 -11 11 12.0560 -0.1638
2 -11 12 4.4991 -0.1605
2 -11 13 -5.6978 -0.0136
2 -11 14 -8.9669 0.1076
2 -11 15 -1.9222 -0.0012
2 -11 16 3.3135 -0.0913
2 -11 17 0.0383 0.0559
2 -11 18 -0.8191 0.1310
2 -11 19 2.5494 0.0593
2 -11 20 4.5162 0.0658
2 -11 21 2.1314 -0.0001
2 -11 22 -1.6577 -0.1180
2 -11 23 -1.3456 -0.0640
2 -11 24 0.1438 0.0014
2 -11 25 1.5358 -0.0234
2 -10 0 -0.0004 -0.0105
2 -10 1 1.1583 -0.2108
2 -10 2 2.9400 -0.6865
2 -10 3 -1.2499 -0.2836
2 -10 4 -3.9746 0.1108
2 -10 5 -0.5849 -0.0508
2 -10 6 4.7073 -0.0380
2 -10 7 0.2048 0.1350
2 -10 8 -9.0170 0.0385
2 -10 9 -0.9410 -0.0974
2 -10 10 13.9191 -0.1341
2 -10 11 13.3202 -0.2010
2 -10 12 1.1479 -0.2081
2 -10 13 -9.4978 -0.0342
2 -10 14 -6.3462 0.1407
2 -10 15 3.6016 0.0916
2 -10 16 2.9005 0.0367
2 -10 17 -1.4397 0.0899
2 -10 18 0.9855 0.0153
2 -10 19 4.4417 -0.0356
2 -10 20 3.1086 0.0172
2 -10 21 -0.0941 -0.0527
2 -10 22 -0.0817 -0.0787
2 -10 23 0.2910 0.0398
2 -10 24 0.9793 0.0495
2 -10 25 4.3151 -0.0776
2 -9 0 2.5895 0.1136
2 -9 1 4.9393 -0.3416
2 -9 2 1.0193 -0.3990
2 -9 3 -3.8742 0.0088
2 -9 4 -3.3455 -0.0206
2 -9 5 1.6055 -0.1037
2 -9 6 1.8273 0.1172
2 -9 7 -7.7553 0.1366
2 -9 8 -6.9296 0.0369
2 -9 9 9.6711 0.0647
2 -9 10 18.4734 0.0303
2 -9 11 10.5246 -0.1248
2 -9 12 -5.1116 -0.1896
2 -9 13 -10.0700 0.0395
2 -9 14 0.5352 0.2187
2 -9 15 4.9537 0.0786
2 -9 16 -0.6459 0.0145
2 -9 17 -0.9146 0.0062
2 -9 18 3.1862 -0.1018
2 -9 19 3.0595 -0.0434
2 -9 20 0.1637 0.0105
2 -9 21 0.5642 -0.0748
2 -9 22 1.2422 0.0069
2 -9 23 1.0193 0.1466
2 -9 24 4.9936 0.0476
2 -9 25 6.1056 -0.0874
2 -8 0 7.1033 0.4037
2 -8 1 4.7415 -0.0903
2 -8 2 -1.4297 0.0190
2 -8 3 -3.0682 0.1562
2 -8 4 -0.4931 -0.0316
2 -8 5 1.0224 -0.0418
2 -8 6 -6.4469 -0.0648
2 -8 7 -12.0247 -0.1050
2 -8 8 0.1752 0.0567
2 -8 9 16.2238 0.1756
2 -8 10 16.6147 0.1329
2 -8 11 1.0450 -0.0658
2 -8 12 -11.0378 -0.1048
2 -8 13 -4.2893 0.1430
2 -8 14 3.7786 0.1090
2 -8 15 -0.5228 -0.0679
2 -8 16 -3.4897 -0.0178
2 -8 17 0.4169 -0.0773
2 -8 18 1.7521 -0.1119
2 -8 19 -1.2176 0.0274
2 -8 20 -1.1298 -0.0099
2 -8 21 0.4485 -0.0557
2 -8 22 0.2215 0.1080
2 -8 23 4.0494 0.1509
2 -8 24 7.2072 0.0015
2 -8 25 3.5395 0.0164
2 -7 0 6.7568 0.0261
2 -7 1 2.4833 -0.1552
2 -7 2 1.5906 0.2769
2 -7 3 2.6435 0.2767
2 -7 4 1.9957 0.0012
2 -7 5 -4.7996 -0.3043
2 -7 6 -14.8023 -0.4600
2 -7 7 -9.3442 -0.2191
2 -7 8 9.7191 0.0024
2 -7 9 17.4837 0.1443
2 -7 10 5.6868 0.1957
2 -7 11 -8.6007 -0.0027
2 -7 12 -7.1257 0.0231
2 -7 13 1.4257 0.1094
2 -7 14 -0.0044 -0.0797
2 -7 15 -4.5373 -0.0772
2 -7 16 -2.2782 -0.0263
2 -7 17 0.3295 -0.1253
2 -7 18 -1.5268 -0.0168
2 -7 19 -2.1728 0.0820
2 -7 20 -0.9619 -0.0267
2 -7 21 -1.5070 -0.0267
2 -7 22 1.2137 0.0679
2 -7 23 5.4766 0.0165
2 -7 24 4.1118 -0.0232
2 -7 25 1.9292 0.1097
2 -6 0 4.2901 -0.6125
2 -6 1 5.7942 0.0400
2 -6 2 8.6649 0.4775
2 -6 3 6.3372 0.3104
2 -6 4 -2.1247 -0.0928
2 -6 5 -15.4900 -0.4489
2 -6 6 -16.7765 -0.2733
2 -6 7 2.0022 -0.0804
2 -6 8 15.3891 -0.0700
2 -6 9 8.0945 0.2275
2 -6 10 -5.2235 0.2574
2 -6 11 -6.9976 0.0344
2 -6 12 0.2161 0.0816
2 -6 13 1.3622 0.0065
2 -6 14 -2.8626 -0.0973
2 -6 15 -3.0231 -0.0113
2 -6 16 -0.7419 -0.0680
2 -6 17 -0.4616 -0.0715
2 -6 18 -0.4975 0.1002
2 -6 19 0.0333 0.0997
2 -6 20 -1.6275 -0.0464
2 -6 21 -1.3329 -0.0833
2 -6 22 2.3782 -0.0540
2 -6 23 2.4387 -0.0727
2 -6 24 1.5836 0.0108
2 -6 25 1.7741 0.1364
2 -5 0 8.9892 -0.4494
2 -5 1 13.4270 0.0454
2 -5 2 12.8340 0.1510
2 -5 3 4.2576 0.2101
2 -5 4 -13.4436 -0.0054
2 -5 5 -23.2274 0.0429
2 -5 6 -7.0603 0.2379
2 -5 7 11.7866 -0.0656
2 -5 8 8.5814 -0.0059
2 -5 9 -3.5409 0.3211
2 -5 10 -5.8499 0.0900
2 -5 11 -0.6663 -0.0533
2 -5 12 1.2129 0.0288
2 -5 13 -0.5972 -0.0584
2 -5 14 -1.8072 -0.0340
2 -5 15 -1.8912 0.0194
2 -5 16 -0.8955 -0.0463
2 -5 17 0.8015 0.0165
2 -5 18 1.9454 0.1417
2 -5 19 0.0102 0.0714
2 -5 20 -1.7488 -0.0954
2 -5 21 0.5818 -0.1044
2 -5 22 0.9690 -0.0593
2 -5 23 -0.2545 -0.0460
2 -5 24 0.4992 0.0789
2 -5 25 -0.5416 0.1553
2 -4 0 17.9508 -0.8248
2 -4 1 21.6108 -0.9956
2 -4 2 16.8148 -0.2612
2 -4 3 -4.0857 0.2500
2 -4 4 -24.3242 0.2366
2 -4 5 -16.1527 0.4815
2 -4 6 6.3887 0.2318
2 -4 7 8.4651 -0.1691
2 -4 8 -2.8563 0.1028
2 -4 9 -5.0027 0.0674
2 -4 10 -1.5484 -0.2602
2 -4 11 -0.8010 -0.1457
2 -4 12 -0.2715 -0.0431
2 -4 13 0.0026 -0.0577
2 -4 14 -1.8864 0.0686
2 -4 15 -2.4024 0.0859
2 -4 16 -0.2036 -0.0276
2 -4 17 1.5889 0.0114
2 -4 18 0.7304 0.1099
2 -4 19 -0.9527 0.0147
2 -4 20 0.2842 -0.0724
2 -4 21 1.0389 -0.0034
2 -4 22 -0.9032 -0.0007
2 -4 23 -1.2340 -0.0015
2 -4 24 -1.1818 0.1074
2 -4 25 -0.8481 0.1429
2 -3 0 28.7617 -2.2344
2 -3 1 30.7727 -1.3781
2 -3 2 14.8771 0.1360
2 -3 3 -14.1223 0.2126
2 -3 4 -20.5148 0.2025
2 -3 5 0.9530 0.3829
2 -3 6 8.6851 -0.0326
2 -3 7 -1.9203 -0.1021
2 -3 8 -4.0479 0.0351
2 -3 9 -0.2023 -0.2747
2 -3 10 -1.2003 -0.3097
2 -3 11 -1.5465 -0.0603
2 -3 12 0.9303 -0.0314
2 -3 13 0.0750 0.0452
2 -3 14 -1.8480 0.1957
2 -3 15 -0.4048 0.0783
2 -3 16 0.6938 -0.1064
2 -3 17 0.3089 -0.0257
2 -3 18 -0.2508 0.0647
2 -3 19 -0.0251 0.0012
2 -3 20 1.0001 0.0295
2 -3 21 0.0613 0.0779
2 -3 22 -1.1664 -0.0039
2 -3 23 -1.2990 -0.0195
2 -3 24 -0.8879 0.0785
2 -3 25 0.9351 0.0838
2 -2 0 36.2145 -2.0386
2 -2 1 33.4629 0.1280
2 -2 2 3.5728 0.5690
2 -2 3 -16.0433 -0.1373
2 -2 4 -1.9583 0.1216
2 -2 5 8.0343 0.2146
2 -2 6 -1.4442 -0.0946
2 -2 7 -3.7546 -0.0018
2 -2 8 2.9911 -0.0344
2 -2 9 2.2737 -0.1725
2 -2 10 -1.5276 -0.0125
2 -2 11 0.4783 0.0551
2 -2 12 1.4119 -0.0102
2 -2 13 -0.1105 0.1114
2 -2 14 1.6506 0.1690
2 -2 15 2.2466 -0.0551
2 -2 16 0.6844 -0.1612
2 -2 17 0.4523 -0.0139
2 -2 18 -0.1679 0.0444
2 -2 19 -0.2096 0.0254
2 -2 20 0.4772 0.0838
2 -2 21 0.1445 0.0535
2 -2 22 -0.5425 -0.0679
2 -2 23 -0.9109 -0.0144
2 -2 24 0.2312 0.1092
2 -1 0 37.4180 0.2656
2 -1 1 18.5641 1.3600
2 -1 2 -5.6258 0.1121
2 -1 3 -2.5619 -0.3135
2 -1 4 6.8171 0.1981
2 -1 5 -1.9298 -0.0166
2 -1 6 -6.6148 -0.2154
2 -1 7 3.2633 0.0380
2 -1 8 6.6713 0.1198
2 -1 9 1.2384 0.1051
2 -1 10 -0.1458 0.1215
2 -1 11 0.4087 -0.0164
2 -1 12 -0.3631 -0.0995
2 -1 13 2.3713 0.0316
2 -1 14 4.1491 0.0317
2 -1 15 1.4250 -0.1317
2 -1 16 0.6957 -0.1006
2 -1 17 0.5526 0.0353
2 -1 18 -1.0932 0.0246
2 -1 19 -0.3323 0.0119
2 -1 20 0.8586 0.0558
2 -1 21 0.2210 -0.0340
2 -1 22 -0.8571 -0.0733
2 -1 23 -0.5472 0.1151
2 -1 24 1.0556 0.1458
2 0 0 23.8160 1.7105
2 0 1 1.9848 0.7732
2 0 2 -1.9133 -0.5178
2 0 3 7.4320 -0.1541
2 0 4 -2.0404 0.0139
2 0 5 -11.8215 -0.4753
2 0 6 -2.3178 -0.3210
2 0 7 6.3847 0.1549
2 0 8 3.8698 0.1796
2 0 9 0.3057 0.0832
2 0 10 -0.5218 0.0393
2 0 11 -1.8738 -0.1390
2 0 12 -0.2711 -0.1791
2 0 13 3.0005 -0.0104
2 0 14 0.8664 0.0075
2 0 15 -0.6078 -0.0613
2 0 16 0.7803 0.0101
2 0 17 -0.5714 0.0414
2 0 18 -0.8947 -0.0393
2 0 19 0.3196 -0.0135
2 0 20 -0.1944 -0.0027
2 0 21 -1.0241 -0.1018
2 0 22 -0.5699 0.0150
2 0 23 1.7904 0.1585
2 0 24 2.6097 0.0262
2 1 0 2.6651 1.1964
2 1 1 -1.1351 -0.3055
2 1 2 8.9129 -0.5464
2 1 3 0.3649 0.0549
2 1 4 -14.3957 -0.2667
2 1 5 -10.5893 -0.5861
2 1 6 0.0313 -0.0765
2 1 7 2.6432 0.1866
2 1 8 1.0103 -0.0042
2 1 9 0.3436 0.0497
2 1 10 -1.9473 0.0735
2 1 11 -3.2570 -0.1284
2 1 12 -0.2632 -0.0906
2 1 13 -0.2729 0.0986
2 1 14 -2.2266 0.0824
2 1 15 -0.4867 0.0129
2 1 16 0.2020 0.0281
2 1 17 -0.5271 -0.0288
2 1 18 -0.6449 -0.0599
2 1 19 -1.7845 0.0111
2 1 20 -2.2043 -0.0674
2 1 21 -0.6957 -0.1136
2 1 22 2.2179 0.0309
2 1 23 3.5528 -0.0102
2 2 0 -2.5202 0.1307
2 2 1 8.2851 -0.7906
2 2 2 5.2180 -0.1087
2 2 3 -11.8715 0.3785
2 2 4 -15.3311 -0.1408
2 2 5 -7.0190 -0.1630
2 2 6 -1.5778 0.1909
2 2 7 0.6670 -0.0039
2 2 8 1.3130 -0.0706
2 2 9 -0.6834 0.2015
2 2 10 -3.7332 0.1232
2 2 11 -2.8014 -0.0674
2 2 12 -0.4045 0.0586
2 2 13 -1.5582 0.1705
2 2 14 -1.6879 0.0482
2 2 15 -0.1611 -0.0354
2 2 16 0.1296 -0.0276
2 2 17 -0.2420 -0.0506
2 2 18 -2.3024 0.0148
2 2 19 -3.8436 0.0301
2 2 20 -2.3474 -0.1000
2 2 21 1.0599 -0.0781
2 2 22 3.1269 -0.0366
2 2 23 0.4680 -0.1188
2 3 0 5.6274 -0.9725
2 3 1 8.7939 -0.9102
2 3 2 -6.7094 0.4704
2 3 3 -13.5350 0.6412
2 3 4 -8.9941 0.0757
2 3 5 -4.7579 0.1546
2 3 6 -0.6075 0.0863
2 3 7 1.2134 -0.2028
2 3 8 0.2777 0.0015
2 3 9 -2.5191 0.1848
2 3 10 -3.4796 -0.0002
2 3 11 0.2109 -0.0625
2 3 12 1.0384 0.0880
2 3 13 -1.6161 0.0728
2 3 14 -1.8510 -0.0713
2 3 15 0.1602 -0.0582
2 3 16 2.0633 -0.0239
2 3 17 0.6244 -0.0107
2 3 18 -2.9994 0.0762
2 3 19 -4.3094 0.0414
2 3 20 -1.7340 -0.0301
2 3 21 1.9219 -0.0073
2 3 22 0.4651 -0.0463
2 4 0 8.2080 -2.0311
2 4 1 -2.0650 -0.6205
2 4 2 -8.1434 0.7999
2 4 3 -5.8272 0.3982
2 4 4 -5.2560 0.0206
2 4 5 -2.6269 0.1123
2 4 6 0.5744 -0.1378
2 4 7 0.3480 -0.2289
2 4 8 -1.4414 -0.0072
2 4 9 -2.4628 0.0186
2 4 10 0.6568 -0.1066
2 4 11 2.9491 -0.0691
2 4 12 -0.9723 0.0379
2 4 13 -4.0149 -0.0211
2 4 14 -1.2256 -0.0433
2 4 15 3.6566 0.0202
2 4 16 5.2478 -0.0270
2 4 17 1.5204 0.0033
2 4 18 -3.7719 0.1097
2 4 19 -4.5039 0.0937
2 4 20 0.1940 0.0520
2 4 21 2.0066 0.0083
2 4 22 -1.0246 -0.0313
2 5 0 0.6306 -1.9705
2 5 1 -3.8437 0.1299
2 5 2 -1.3805 0.5750
2 5 3 -3.9900 -0.0708
2 5 4 -5.0980 -0.0190
2 5 5 -0.7580 0.0772
2 5 6 -0.0220 -0.1038
2 5 7 -0.9115 -0.1009
2 5 8 -0.9705 0.0319
2 5 9 0.8911 0.0289
2 5 10 3.5220 -0.0824
2 5 11 0.0727 -0.0454
2 5 12 -4.6596 0.0247
2 5 13 -2.9453 0.0165
2 5 14 2.4850 0.0706
2 5 15 6.8145 0.0243
2 5 16 5.7894 -0.0714
2 5 17 -0.6830 0.0216
2 5 18 -5.3785 0.1153
2 5 19 -2.1595 0.0769
2 5 20 2.8543 -0.0034
2 5 21 1.5491 -0.0569
2 6 0 -2.4199 -0.6289
2 6 1 0.6938 0.5734
2 6 2 -1.2686 0.0459
2 6 3 -5.8173 -0.2138
2 6 4 -2.5178 0.1186
2 6 5 0.1971 0.1893
2 6 6 -0.4680 0.0409
2 6 7 -0.6684 0.0412
2 6 8 0.8015 0.1829
2 6 9 3.4769 0.0829
2 6 10 1.6598 -0.0997
2 6 11 -2.6340 -0.0480
2 6 12 -2.2465 0.0094
2 6 13 1.1162 0.0469
2 6 14 4.4404 0.0747
2 6 15 5.7353 -0.0299
2 6 16 1.8941 -0.0740
2 6 17 -4.0427 0.0069
2 6 18 -4.0829 0.0357
2 6 19 1.1146 -0.0280
2 6 20 2.6081 -0.0856
2 7 0 -1.5326 0.4022
2 7 1 1.6413 0.2671
2 7 2 -2.8540 -0.2760
2 7 3 -2.7841 -0.1146
2 7 4 1.1044 0.1916
2 7 5 0.2746 0.1527
2 7 6 -1.2311 -0.0391
2 7 7 0.0440 0.0819
2 7 8 2.5349 0.1898
2 7 9 2.1214 -0.0631
2 7 10 -0.5636 -0.1645
2 7 11 0.3196 -0.0651
2 7 12 2.2683 -0.0412
2 7 13 2.2834 0.0176
2 7 14 2.7885 0.0490
2 7 15 1.6747 -0.0355
2 7 16 -2.1469 -0.0861
2 7 17 -3.8868 -0.0414
2 7 18 -1.2471 -0.0200
2 7 19 1.5449 -0.0538
2 8 0 1.1024 0.3684
2 8 1 1.9264 -0.0816
2 8 2 -1.0057 -0.2375
2 8 3 0.8978 -0.0393
2 8 4 0.8990 0.1013
2 8 5 -0.9936 -0.1197
2 8 6 -0.5267 -0.2135
2 8 7 1.2234 0.0541
2 8 8 0.5951 0.0295
2 8 9 -1.4794 -0.1415
2 8 10 0.6321 -0.0549
2 8 11 3.6613 -0.0275
2 8 12 2.6317 -0.0668
2 8 13 0.7743 0.0323
2 8 14 -0.6723 0.0738
2 8 15 -2.0096 -0.0439
2 8 16 -2.1048 -0.0849
2 8 17 -1.1664 -0.0078
2 8 18 0.3778 0.0064
2 8 19 0.9948 0.0117
2 9 0 4.5312 0.2306
2 9 1 1.0316 0.0542
2 9 2 -1.1118 -0.0601
2 9 3 0.3487 0.0508
2 9 4 -0.0832 -0.0066
2 9 5 0.0870 -0.3093
2 9 6 1.2141 -0.1899
2 9 7 -0.3663 0.0592
2 9 8 -3.1157 0.0177
2 9 9 -1.4414 0.0655
2 9 10 2.8351 0.1267
2 9 11 3.4310 -0.0198
2 9 12 0.6878 -0.0522
2 9 13 -2.6957 0.0940
2 9 14 -4.0781 0.0768
2 9 15 -1.5225 -0.0445
2 9 16 0.9403 -0.0138
2 9 17 0.8906 0.0238
2 9 18 0.8431 0.0195
2 10 0 1.9918 0.4091
2 10 1 -2.7376 0.1449
2 10 2 -1.0047 -0.0024
2 10 3 0.3019 0.1510
2 10 4 0.5917 -0.0574
2 10 5 1.6466 -0.2693
2 10 6 0.6244 -0.0501
2 10 7 -1.8281 0.0957
2 10 8 -1.3115 0.1090
2 10 9 2.0012 0.1809
2 10 10 3.1300 0.0913
2 10 11 1.2315 -0.0835
2 10 12 -2.5089 -0.0130
2 10 13 -5.7306 0.1108
2 10 14 -3.2293 0.0343
2 10 15 1.7864 -0.0108
2 10 16 2.4837 0.0083
2 10 17 1.0275 -0.0164
2 11 0 -2.6670 0.1662
2 11 1 -1.2032 -0.2724
2 11 2 0.5224 -0.0610
2 11 3 -0.5350 0.1982
2 11 4 -0.0514 -0.0750
2 11 5 0.6522 -0.1772
2 11 6 0.4665 -0.0019
2 11 7 1.5386 0.0118
2 11 8 2.8979 -0.0006
2 11 9 2.3137 0.0625
2 11 10 1.0169 -0.0240
2 11 11 -0.8333 -0.1044
2 11 12 -4.2669 0.0064
2 11 13 -4.7767 0.0435
2 11 14 -0.2901 -0.0012
2 11 15 2.7409 0.0059
2 11 16 1.5831 -0.0257
2 12 0 -0.1553 -0.6415
2 12 1 1.5308 -0.6567
2 12 2 -1.7590 0.0905
2 12 3 -3.0904 0.2645
2 12 4 -1.5114 -0.0807
2 12 5 0.5769 -0.0906
2 12 6 2.8607 -0.0160
2 12 7 3.2760 -0.1435
2 12 8 1.2725 -0.0812
2 12 9 -0.5625 0.0641
2 12 10 -0.3536 -0.0299
2 12 11 -0.8732 -0.0830
2 12 12 -3.4495 -0.0257
2 12 13 -3.0963 -0.0218
2 12 14 0.3532 -0.0008
2 12 15 1.4306 -0.0104
2 13 0 2.5398 -1.1048
2 13 1 -1.3271 -0.3491
2 13 2 -4.3807 0.4484
2 13 3 -2.5424 0.2402
2 13 4 0.4109 -0.0316
2 13 5 2.2199 0.1160
2 13 6 2.1582 0.0234
2 13 7 0.3557 -0.1198
2 13 8 -2.0062 0.0807
2 13 9 -1.8494 0.1286
2 13 10 0.8001 -0.0351
2 13 11 0.1145 -0.0668
2 13 12 -3.2508 -0.0560
2 13 13 -2.6706 -0.0405
2 14 0 -0.6292 -0.7909
2 14 1 -3.9368 0.2173
2 14 2 -1.5966 0.4447
2 14 3 1.9824 0.0450
2 14 4 2.7020 0.1529
2 14 5 1.3768 0.2840
2 14 6 0.2798 -0.0062
2 14 7 -1.1048 -0.0275
2 14 8 -2.7331 0.1270
2 14 9 -0.3020 0.0309
2 14 10 2.6683 -0.0514
2 14 11 -0.4040 -0.0622
2 14 12 -3.2468 -0.0839
2 15 0 -3.7009 -0.2881
2 15 1 -1.8836 0.3216
2 15 2 2.6088 0.0562
2 15 3 3.6209 -0.0425
2 15 4 0.7686 0.2581
2 15 5 -0.3196 0.0934
2 15 6 0.7089 -0.1565
2 15 7 -1.2168 -0.0472
2 15 8 -1.7292 -0.0083
2 15 9 2.2855 -0.0454
2 15 10 2.4270 -0.0464
2 15 11 -1.3309 -0.0922
2 16 0 -2.9785 0.0973
2 16 1 0.9367 0.1747
2 16 2 2.7351 -0.1593
2 16 3 -0.8978 -0.0100
2 16 4 -3.2222 0.0654
2 16 5 -0.3397 -0.1508
2 16 6 0.6300 -0.1226
2 16 7 -1.3793 -0.0288
2 16 8 0.5206 -0.0294
2 16 9 2.8198 -0.0133
2 17 0 0.3021 0.4276
2 17 1 1.8840 0.0504
2 17 2 -1.7573 -0.1917
2 17 3 -6.0648 -0.0730
2 17 4 -3.8825 -0.0797
2 17 5 0.2725 -0.0307
2 17 6 0.1559 0.0563
2 17 7 -0.0683 0.0309
2 18 0 2.8102 0.2940
2 18 1 -0.1018 -0.1974
2 18 2 -5.2400 -0.2421
2 18 3 -5.6006 -0.1303
2 18 4 -1.4537 -0.0247
2 18 5 1.0077 0.0627
2 19 0 1.6942 -0.1846
2 19 1 -2.1070 -0.3071
2 19 2 -3.9460 -0.2127
2 19 3 -2.1969 -0.1454
2 20 0 -0.3758 -0.2016
3 -21 2 0.7138 0.0302
3 -21 3 -0.1510 -0.0631
3 -21 4 -1.2936 -0.0981
3 -21 5 -0.2517 0.0340
3 -21 6 -0.6754 0.1296
3 -21 7 -1.9421 0.0381
3 -21 8 0.0668 0.0520
3 -21 9 -0.3175 0.1013
3 -21 10 -3.3878 -0.0700
3 -21 11 -1.4696 -0.1081
3 -21 12 0.7625 -0.0029
3 -21 13 -0.5896 0.0337
3 -20 0 -1.2551 0.1007
3 -20 1 -0.4524 0.1127
3 -20 2 -0.0367 -0.0701
3 -20 3 -1.7499 -0.1770
3 -20 4 -1.1277 -0.0970
3 -20 5 -0.5992 0.0148
3 -20 6 -2.7763 -0.0056
3 -20 7 -1.2436 0.0219
3 -20 8 0.1371 0.1422
3 -20 9 -4.1712 0.0135
3 -20 10 -3.7851 -0.1103
3 -20 11 0.9718 0.0240
3 -20 12 0.6165 0.0992
3 -20 13 -1.2572 0.1244
3 -20 14 -2.7138 0.0509
3 -20 15 -3.9481 -0.0350
3 -20 16 -1.7182 0.1771
3 -19 0 -2.2435 0.2571
3 -19 1 -0.0101 0.0291
3 -19 2 -1.4551 -0.1316
3 -19 3 -2.1112 -0.0604
3 -19 4 -0.5356 0.0184
3 -19 5 -2.5923 -0.0365
3 -19 6 -2.7971 -0.0800
3 -19 7 0.4184 0.0638
3 -19 8 -2.6432 0.0844
3 -19 9 -4.2236 -0.0688
3 -19 10 1.7760 -0.0018
3 -19 11 2.9772 0.0944
3 -19 12 0.0823 0.0674
3 -19 13 -1.1523 0.0381
3 -19 14 -3.5213 -0.0276
3 -19 15 -3.8702 0.1075
3 -19 16 -0.9035 0.2234
3 -19 17 1.7010 -0.0464
3 -19 18 2.1156 -0.1848
3 -18 0 0.9089 0.1237
3 -18 1 0.6579 -0.0040
3 -18 2 -0.7790 0.0817
3 -18 3 1.3614 0.1324
3 -18 4 0.2828 0.0088
3 -18 5 -2.7958 -0.1475
3 -18 6 -0.2490 -0.0788
3 -18 7 -0.6753 0.1092
3 -18 8 -3.1339 0.0610
3 -18 9 2.7362 0.0136
3 -18 10 5.6369 0.0839
3 -18 11 1.5985 0.0174
3 -18 12 0.8117 -0.0563
3 -18 13 -0.3299 -0.0881
3 -18 14 -3.5364 -0.0540
3 -18 15 -3.6088 0.0991
3 -18 16 -0.7850 0.0761
3 -18 17 1.5752 -0.0509
3 -18 18 0.6315 -0.0246
3 -18 19 0.5960 0.0825
3 -17 0 2.6415 0.0484
3 -17 1 2.0541 0.1133
3 -17 2 4.7611 0.1186
3 -17 3 5.2337 -0.0143
3 -17 4 -0.3193 -0.1789
3 -17 5 -1.2730 -0.2154
3 -17 6 -0.2686 0.0229
3 -17 7 -2.7463 0.1670
3 -17 8 1.9921 0.0682
3 -17 9 6.6370 0.0730
3 -17 10 1.8547 0.0592
3 -17 11 0.5537 -0.0442
3 -17 12 2.3445 -0.0666
3 -17 13 -0.5942 -0.1035
3 -17 14 -3.6491 -0.0940
3 -17 15 -3.4179 0.0047
3 -17 16 -1.2713 0.0259
3 -17 17 -1.5442 -0.0234
3 -17 18 -1.7806 0.0005
3 -17 19 1.9943 0.1696
3 -17 20 2.6150 0.2474
3 -16 0 2.8855 0.0552
3 -16 1 6.3781 -0.0448
3 -16 2 8.3578 -0.1288
3 -16 3 2.8722 -0.1358
3 -16 4 -1.5277 -0.1907
3 -16 5 -1.1427 -0.0839
3 -16 6 -3.6867 0.1571
3 -16 7 -1.4327 0.0932
3 -16 8 4.2803 -0.0088
3 -16 9 0.5441 0.0606
3 -16 10 -2.0474 0.0385
3 -16 11 1.7751 0.0428
3 -16 12 2.0860 0.0571
3 -16 13 -0.2084 -0.0638
3 -16 14 -2.0036 -0.0853
3 -16 15 -2.3726 0.0021
3 -16 16 -3.4001 -0.0415
3 -16 17 -4.6265 -0.1203
3 -16 18 0.1361 0.0135
3 -16 19 3.8079 0.1972
3 -16 20 2.7348 0.1369
3 -16 21 4.2047 0.0318
3 -15 0 5.2463 -0.1492
3 -15 1 7.7657 -0.1683
3 -15 2 4.7023 0.0572
3 -15 3 -0.2002 0.1092
3 -15 4 -0.6736 -0.0064
3 -15 5 -3.5123 0.1174
3 -15 6 -5.1165 0.1198
3 -15 7 -0.1612 -0.0956
3 -15 8 -1.4832 -0.0660
3 -15 9 -4.8844 0.0153
3 -15 10 -0.9871 0.0359
3 -15 11 1.7293 0.1591
3 -15 12 2.3565 0.1354
3 -15 13 2.3183 -0.0086
3 -15 14 0.1953 -0.0107
3 -15 15 -2.7666 -0.0253
3 -15 16 -5.6510 -0.1421
3 -15 17 -1.6234 -0.1236
3 -15 18 4.6387 0.0529
3 -15 19 3.9846 0.1029
3 -15 20 4.5672 0.0189
3 -15 21 4.6755 0.0507
3 -15 22 -0.4432 0.0709
3 -14 0 5.8677 -0.1347
3 -14 1 5.0880 0.2627
3 -14 2 2.7190 0.4593
3 -14 3 2.7146 0.1928
3 -14 4 0.0857 0.0693
3 -14 5 -4.8605 0.1365
3 -14 6 -2.8194 -0.0590
3 -14 7 -2.6337 -0.1683
3 -14 8 -5.7421 -0.0788
3 -14 9 -2.5416 -0.0981
3 -14 10 -0.2518 -0.0214
3 -14 11 1.2351 0.1355
3 -14 12 4.8457 0.0938
3 -14 13 3.6938 0.0098
3 -14 14 -0.4920 0.0013
3 -14 15 -4.8770 -0.0451
3 -14 16 -3.5529 -0.0935
3 -14 17 4.0493 -0.0426
3 -14 18 5.0407 0.0373
3 -14 19 3.6803 0.0184
3 -14 20 4.7996 0.0317
3 -14 21 0.6089 0.1352
3 -14 22 -1.5415 0.0542
3 -14 23 1.0733 -0.0723
3 -13 0 4.0482 0.3071
3 -13 1 4.9083 0.5523
3 -13 2 6.5699 0.2737
3 -13 3 5.5626 -0.0589
3 -13 4 -0.0584 0.0139
3 -13 5 -1.5729 0.0344
3 -13 6 -2.0966 -0.0987
3 -13 7 -5.2256 -0.0536
3 -13 8 -2.2441 -0.0745
3 -13 9 -0.3479 -0.1943
3 -13 10 -0.9247 -0.1003
3 -13 11 4.1697 0.0269
3 -13 12 6.0199 -0.0103
3 -13 13 2.2181 -0.0400
3 -13 14 -3.3161 0.0126
3 -13 15 -6.0612 0.0387
3 -13 16 0.9657 0.0055
3 -13 17 5.6485 0.0123
3 -13 18 3.4877 0.0255
3 -13 19 4.2303 -0.0164
3 -13 20 2.0417 0.0433
3 -13 21 -1.3004 0.0751
3 -13 22 0.8393 -0.0594
3 -13 23 0.8056 -0.0272
3 -12 0 2.8710 0.4563
3 -12 1 6.9288 0.2625
3 -12 2 8.9890 -0.1201
3 -12 3 5.8597 -0.1974
3 -12 4 2.4935 0.0063
3 -12 5 -0.3976 0.0399
3 -12 6 -5.4878 0.0614
3 -12 7 -3.1158 0.1539
3 -12 8 0.6506 0.0015
3 -12 9 -1.6191 -0.1726
3 -12 10 2.2396 -0.0984
3 -12 11 7.2198 -0.0523
3 -12 12 5.1070 -0.1090
3 -12 13 -0.7211 -0.0552
3 -12 14 -7.7510 0.0759
3 -12 15 -4.5873 0.1014
3 -12 16 4.3113 0.0572
3 -12 17 4.6616 0.0581
3 -12 18 3.7251 -0.0109
3 -12 19 2.8939 -0.0913
3 -12 20 -0.3137 -0.0324
3 -12 21 1.0446 -0.0438
3 -12 22 2.8442 -0.0480
3 -12 23 0.9584 0.0658
3 -12 24 -0.6186 -0.0437
3 -11 0 2.8800 0.2615
3 -11 1 8.6733 0.0745
3 -11 2 10.1467 -0.2363
3 -11 3 7.5371 -0.1743
3 -11 4 2.7705 0.0379
3 -11 5 -5.0488 0.0420
3 -11 6 -5.6827 0.1837
3 -11 7 -0.1086 0.2889
3 -11 8 -1.5478 0.0459
3 -11 9 -0.1681 -0.1048
3 -11 10 6.5929 -0.0610
3 -11 11 7.3591 -0.0968
3 -11 12 2.7757 -0.1126
3 -11 13 -6.9049 -0.0102
3 -11 14 -10.2272 0.0847
3 -11 15 0.1515 0.0765
3 -11 16 5.5082 0.0673
3 -11 17 2.9984 0.0596
3 -11 18 1.7944 -0.0770
3 -11 19 -0.3013 -0.1282
3 -11 20 -0.1660 -0.0388
3 -11 21 2.9864 -0.0211
3 -11 22 3.5909 0.0426
3 -11 23 1.6003 0.0754
3 -11 24 -0.1703 -0.0483
3 -10 0 5.8031 0.3041
3 -10 1 11.2742 -0.0289
3 -10 2 11.1719 -0.3671
3 -10 3 7.2555 -0.1227
3 -10 4 -1.0294 -0.0767
3 -10 5 -5.6049 -0.1441
3 -10 6 -0.7656 0.1477
3 -10 7 -0.7965 0.1836
3 -10 8 -2.3857 -0.0592
3 -10 9 4.1552 -0.0831
3 -10 10 7.7858 -0.0261
3 -10 11 5.4549 -0.0158
3 -10 12 -3.3576 -0.0152
3 -10 13 -12.2634 0.0015
3 -10 14 -5.0165 0.0150
3 -10 15 4.8810 -0.0110
3 -10 16 2.7589 0.0560
3 -10 17 -0.2457 0.0587
3 -10 18 -1.1169 -0.0883
3 -10 19 -1.9531 -0.0523
3 -10 20 0.0599 0.0344
3 -10 21 2.9426 -0.0032
3 -10 22 2.7607 0.0436
3 -10 23 0.3164 0.0780
3 -10 24 0.1619 0.0077
3 -9 0 7.8705 0.2215
3 -9 1 9.9926 -0.3990
3 -9 2 8.7444 -0.2475
3 -9 3 3.4500 0.0383
3 -9 4 -1.7491 -0.3019
3 -9 5 0.9345 -0.2620
3 -9 6 1.6013 0.0409
3 -9 7 -2.0793 -0.0599
3 -9 8 2.0032 -0.1330
3 -9 9 6.8330 -0.0009
3 -9 10 6.5317 0.1481
3 -9 11 1.0077 0.1659
3 -9 12 -9.4794 0.0406
3 -9 13 -7.7533 -0.0118
3 -9 14 3.6446 -0.0799
3 -9 15 3.8335 -0.0784
3 -9 16 -1.1145 0.0953
3 -9 17 -1.0949 0.0346
3 -9 18 -1.1602 -0.0754
3 -9 19 -1.8875 0.0440
3 -9 20 0.5436 0.0125
3 -9 21 2.5803 -0.0665
3 -9 22 0.3986 0.0504
3 -9 23 -0.3221 0.0653
3 -9 24 0.7514 -0.0648
3 -8 0 3.7883 -0.2327
3 -8 1 4.1644 -0.2213
3 -8 2 2.8220 0.4226
3 -8 3 0.0856 0.1212
3 -8 4 1.5287 -0.3489
3 -8 5 3.8567 -0.1362
3 -8 6 0.4001 -0.0500
3 -8 7 1.0663 -0.1119
3 -8 8 6.0832 -0.0112
3 -8 9 6.7754 0.1729
3 -8 10 3.4727 0.3032
3 -8 11 -4.5164 0.1645
3 -8 12 -6.7816 0.0462
3 -8 13 2.4591 -0.0016
3 -8 14 5.1873 -0.1642
3 -8 15 -0.5967 -0.0550
3 -8 16 -0.7656 0.0840
3 -8 17 1.4306 -0.0684
3 -8 18 -0.4430 -0.0227
3 -8 19 -0.2603 0.0726
3 -8 20 2.5857 -0.0646
3 -8 21 0.9207 -0.0386
3 -8 22 -0.7837 0.0748
3 -8 23 1.2415 -0.0497
3 -8 24 0.7050 -0.1528
3 -7 0 -1.5430 -0.1496
3 -7 1 -1.2065 0.6325
3 -7 2 -2.6862 0.6602
3 -7 3 -1.7129 -0.0960
3 -7 4 2.8847 -0.1904
3 -7 5 1.6763 -0.0251
3 -7 6 0.2169 -0.0123
3 -7 7 5.3203 0.0422
3 -7 8 6.7177 0.0556
3 -7 9 3.6279 0.1523
3 -7 10 -1.0504 0.1216
3 -7 11 -4.3857 0.0144
3 -7 12 1.1108 0.1068
3 -7 13 5.1595 -0.0441
3 -7 14 0.0803 -0.2042
3 -7 15 -1.3784 -0.0025
3 -7 16 2.4326 -0.0010
3 -7 17 1.8671 -0.0764
3 -7 18 0.0840 0.0722
3 -7 19 2.2791 0.0446
3 -7 20 1.4370 -0.0485
3 -7 21 -1.4721 0.0455
3 -7 22 1.2719 0.0252
3 -7 23 3.1822 -0.1230
3 -7 24 1.7866 -0.0681
3 -6 0 -2.8951 0.4693
3 -6 1 -5.0809 0.6899
3 -6 2 -5.7261 0.0107
3 -6 3 -0.6873 -0.2336
3 -6 4 1.1544 -0.0385
3 -6 5 -1.0857 0.0563
3 -6 6 3.0277 0.1900
3 -6 7 6.5611 0.0586
3 -6 8 3.5770 -0.1011
3 -6 9 -0.4302 -0.0856
3 -6 10 -2.8664 -0.1646
3 -6 11 -0.0332 0.0104
3 -6 12 3.3725 0.1401
3 -6 13 0.1932 -0.1380
3 -6 14 -1.7343 -0.1152
3 -6 15 2.0085 0.0882
3 -6 16 3.0299 0.0034
3 -6 17 0.2602 0.0102
3 -6 18 1.1324 0.0902
3 -6 19 1.4251 0.0020
3 -6 20 -2.4590 -0.0157
3 -6 21 -0.8113 0.0489
3 -6 22 3.9746 -0.0129
3 -6 23 4.2181 -0.0478
3 -6 24 2.8076 0.0395
3 -5 0 -5.1136 0.3825
3 -5 1 -8.1857 -0.1466
3 -5 2 -4.6251 -0.2789
3 -5 3 0.0752 0.0218
3 -5 4 -2.0403 0.0983
3 -5 5 -0.4269 0.3217
3 -5 6 5.7817 0.3134
3 -5 7 4.2243 -0.0802
3 -5 8 -1.2250 -0.1581
3 -5 9 -2.3824 -0.2199
3 -5 10 -0.2307 -0.2183
3 -5 11 1.2830 0.1166
3 -5 12 -0.3204 0.0750
3 -5 13 -1.0073 -0.1176
3 -5 14 2.2468 0.0956
3 -5 15 3.7823 0.1605
3 -5 16 1.0338 -0.0021
3 -5 17 0.7160 0.0164
3 -5 18 2.0751 0.0256
3 -5 19 -1.6594 -0.0712
3 -5 20 -3.4497 -0.0330
3 -5 21 1.2374 0.0556
3 -5 22 4.3247 0.0429
3 -5 23 3.9284 0.0315
3 -5 24 1.1796 -0.0362
3 -4 0 -10.6535 -0.3156
3 -4 1 -9.8552 -0.2850
3 -4 2 -2.7033 0.2336
3 -4 3 -2.0430 0.2000
3 -4 4 -3.2652 0.2334
3 -4 5 3.2230 0.4754
3 -4 6 4.3895 0.1373
3 -4 7 -2.0536 -0.0669
3 -4 8 -3.1431 -0.0161
3 -4 9 0.3998 -0.2471
3 -4 10 1.1936 -0.1255
3 -4 11 -1.1121 0.1536
3 -4 12 -0.9691 -0.0121
3 -4 13 2.6494 -0.0179
3 -4 14 4.1372 0.1701
3 -4 15 2.0993 0.0395
3 -4 16 1.3513 -0.0759
3 -4 17 3.5089 0.0080
3 -4 18 1.8220 -0.0481
3 -4 19 -3.1565 -0.1162
3 -4 20 -2.3670 0.0187
3 -4 21 1.8500 0.1219
3 -4 22 3.5815 0.0856
3 -4 23 2.1737 -0.0202
3 -4 24 -0.5839 -0.1335
3 -3 0 -16.2145 -0.4007
3 -3 1 -7.8475 0.3776
3 -3 2 -1.8813 0.3677
3 -3 3 -4.1860 -0.0950
3 -3 4 -0.1463 0.1262
3 -3 5 3.5058 0.1033
3 -3 6 -2.7778 -0.1408
3 -3 7 -5.6427 0.1120
3 -3 8 0.3543 0.0177
3 -3 9 3.2253 -0.2694
3 -3 10 -1.2558 -0.0009
3 -3 11 -2.5652 0.1022
3 -3 12 1.7355 -0.1002
3 -3 13 3.3728 -0.0195
3 -3 14 1.8884 0.0227
3 -3 15 1.3207 -0.1066
3 -3 16 3.4287 -0.0220
3 -3 17 4.3047 0.0549
3 -3 18 -0.3124 -0.0611
3 -3 19 -3.1954 -0.0461
3 -3 20 -0.3272 0.0901
3 -3 21 2.3879 0.1102
3 -3 22 1.9723 0.0133
3 -3 23 -0.1872 -0.0646
3 -3 24 -0.6058 0.0004
3 -2 0 -13.1101 0.2769
3 -2 1 -2.7200 0.6332
3 -2 2 -2.6913 -0.2291
3 -2 3 -1.8090 -0.4908
3 -2 4 2.9168 -0.2362
3 -2 5 -2.0454 -0.3913
3 -2 6 -8.2196 -0.1103
3 -2 7 -2.0259 0.2706
3 -2 8 4.5057 -0.0649
3 -2 9 -0.1742 -0.1529
3 -2 10 -4.4467 0.1508
3 -2 11 -0.4502 0.0285
3 -2 12 2.2955 -0.1402
3 -2 13 1.0474 -0.0475
3 -2 14 0.5909 -0.0704
3 -2 15 1.4470 -0.0485
3 -2 16 2.7672 0.1135
3 -2 17 1.2663 0.0911
3 -2 18 -1.6356 -0.0219
3 -2 19 -0.4992 -0.0140
3 -2 20 1.5515 0.0280
3 -2 21 0.7925 -0.0065
3 -2 22 -0.7747 -0.0493
3 -2 23 -0.9018 0.0627
3 -1 0 -4.6369 0.9880
3 -1 1 -0.5930 0.2808
3 -1 2 -1.4777 -0.6597
3 -1 3 4.2214 -0.4601
3 -1 4 2.0301 -0.3744
3 -1 5 -7.7358 -0.3729
3 -1 6 -5.6699 0.1989
3 -1 7 3.2691 0.2796
3 -1 8 1.8107 -0.0908
3 -1 9 -5.0119 0.0826
3 -1 10 -3.0827 0.2362
3 -1 11 1.5288 -0.0140
3 -1 12 0.9462 -0.0576
3 -1 13 0.5049 0.0094
3 -1 14 0.4923 -0.0440
3 -1 15 0.2714 0.0307
3 -1 16 0.6083 0.1302
3 -1 17 -0.2987 0.0597
3 -1 18 0.3328 -0.0626
3 -1 19 1.3397 -0.0876
3 -1 20 -0.3813 -0.0539
3 -1 21 -1.7218 -0.0687
3 -1 22 -1.4445 0.0303
3 -1 23 -0.5098 0.1743
3 0 0 -0.8402 1.0873
3 0 1 -0.6071 -0.1936
3 0 2 6.5730 -0.4303
3 0 3 7.9899 0.0018
3 0 4 -3.2576 -0.2113
3 0 5 -7.2998 -0.1181
3 0 6 1.2011 0.3000
3 0 7 4.4170 0.0675
3 0 8 -2.8160 -0.0969
3 0 9 -4.7741 0.1796
3 0 10 -0.0128 0.1288
3 0 11 0.7089 -0.0252
3 0 12 0.6340 0.0670
3 0 13 1.6324 0.0240
3 0 14 0.7375 -0.0876
3 0 15 0.1876 -0.0204
3 0 16 0.1314 0.0585
3 0 17 0.9607 -0.0191
3 0 18 1.4530 -0.1187
3 0 19 -0.6040 -0.0655
3 0 20 -1.5376 -0.0338
3 0 21 -0.8727 -0.0232
3 0 22 -1.0546 0.1243
3 0 23 -1.2476 0.0979
3 1 0 -0.1236 0.3670
3 1 1 7.2784 -0.4301
3 1 2 12.0814 0.1942
3 1 3 2.3392 0.3058
3 1 4 -5.9719 -0.2497
3 1 5 0.1151 -0.0591
3 1 6 6.9498 0.1277
3 1 7 2.3536 -0.1884
3 1 8 -4.0225 -0.1298
3 1 9 -2.7567 0.0385
3 1 10 -0.6499 -0.0544
3 1 11 0.1014 0.0335
3 1 12 2.5319 0.1191
3 1 13 2.7009 -0.0508
3 1 14 0.6174 -0.1478
3 1 15 -0.2587 -0.0339
3 1 16 0.6564 0.0457
3 1 17 1.5685 -0.0427
3 1 18 0.2496 -0.0449
3 1 19 -0.0486 0.0403
3 1 20 0.9951 -0.0089
3 1 21 -0.4225 0.0203
3 1 22 -1.8805 0.0886
3 2 0 5.4141 -0.4708
3 2 1 12.4070 -0.1338
3 2 2 5.6141 0.6551
3 2 3 -3.6555 0.0955
3 2 4 -0.3749 -0.3017
3 2 5 7.6350 0.1260
3 2 6 7.3977 0.0445
3 2 7 -1.1474 -0.2347
3 2 8 -5.1304 -0.1187
3 2 9 -2.4620 -0.0921
3 2 10 -0.1445 -0.0482
3 2 11 2.5049 0.1347
3 2 12 3.3487 0.1074
3 2 13 0.3339 -0.0612
3 2 14 -2.0403 -0.0768
3 2 15 -1.0932 0.0609
3 2 16 1.1170 0.0634
3 2 17 0.8986 -0.0224
3 2 18 0.8048 0.0550
3 2 19 2.0595 0.0544
3 2 20 0.3911 -0.0470
3 2 21 -1.3256 -0.0148
3 2 22 -0.8328 -0.0216
3 3 0 9.6277 -0.6036
3 3 1 6.6332 0.4447
3 3 2 -1.5077 0.5999
3 3 3 -0.7149 -0.1096
3 3 4 5.8305 0.1158
3 3 5 8.8329 0.4147
3 3 6 2.5714 0.0516
3 3 7 -4.9791 -0.0774
3 3 8 -3.9551 -0.0163
3 3 9 0.5259 -0.0569
3 3 10 3.2783 0.0263
3 3 11 3.4964 0.1282
3 3 12 -0.0555 0.0877
3 3 13 -3.6460 -0.0258
3 3 14 -2.7084 -0.0016
3 3 15 0.3397 0.0849
3 3 16 0.3618 -0.0002
3 3 17 -0.2897 -0.0027
3 3 18 0.8966 0.0863
3 3 19 -0.0945 -0.0149
3 3 20 -1.1479 -0.0958
3 3 21 0.2053 -0.0767
3 4 0 7.4340 -0.2074
3 4 1 0.7764 0.6291
3 4 2 -0.7578 0.1965
3 4 3 2.7360 -0.0249
3 4 4 6.9142 0.3839
3 4 5 6.5796 0.2700
3 4 6 -1.0430 0.0451
3 4 7 -4.0952 0.1069
3 4 8 0.6436 0.0379
3 4 9 4.0456 -0.0864
3 4 10 4.0061 -0.0676
3 4 11 0.9793 0.0425
3 4 12 -2.4127 0.0175
3 4 13 -1.5759 -0.0966
3 4 14 0.8469 -0.0204
3 4 15 -0.1154 0.0171
3 4 16 -1.8840 -0.0371
3 4 17 -0.8967 0.0577
3 4 18 -0.8746 0.0645
3 4 19 -1.4520 -0.0553
3 4 20 0.5655 -0.0737
3 4 21 0.5947 -0.0724
3 5 0 3.1101 0.1154
3 5 1 -1.4860 0.2514
3 5 2 -1.0658 -0.2346
3 5 3 3.2635 -0.1256
3 5 4 8.8406 0.0185
3 5 5 5.1343 -0.0209
3 5 6 -1.5850 0.1233
3 5 7 -0.7380 0.1439
3 5 8 2.0968 -0.0464
3 5 9 2.8151 -0.2021
3 5 10 1.6686 -0.1272
3 5 11 -0.0290 0.0133
3 5 12 0.9886 -0.0936
3 5 13 2.5818 -0.1260
3 5 14 0.5235 0.0188
3 5 15 -2.2511 0.0120
3 5 16 -1.1754 0.0125
3 5 17 0.0295 0.0739
3 5 18 -0.6629 0.0278
3 5 19 0.6245 -0.0033
3 5 20 1.0873 0.0080
3 6 0 -3.0277 0.1847
3 6 1 -4.9474 -0.1394
3 6 2 -1.5422 -0.4363
3 6 3 6.2864 -0.3751
3 6 4 8.6821 -0.2247
3 6 5 2.1778 0.0386
3 6 6 -2.0157 0.1559
3 6 7 -1.6043 0.0772
3 6 8 -0.5154 -0.0709
3 6 9 0.1400 -0.1461
3 6 10 -0.2106 0.0164
3 6 11 0.8925 0.0552
3 6 12 2.6349 -0.0681
3 6 13 0.6826 0.0193
3 6 14 -2.0699 0.0848
3 6 15 -0.5949 -0.0016
3 6 16 1.8340 -0.0148
3 6 17 1.3211 0.0140
3 6 18 0.8608 0.0278
3 6 19 1.3272 0.0415
3 7 0 -6.1849 0.3007
3 7 1 -4.9711 -0.0301
3 7 2 0.5435 -0.3144
3 7 3 6.3446 -0.3043
3 7 4 3.8102 -0.0488
3 7 5 -1.4678 0.0409
3 7 6 -3.4214 0.0178
3 7 7 -2.8038 0.0782
3 7 8 -1.1274 -0.0004
3 7 9 -1.3987 0.0144
3 7 10 -1.4435 0.1679
3 7 11 0.1300 0.0982
3 7 12 -0.6646 0.0300
3 7 13 -2.3778 0.0800
3 7 14 -1.0216 0.0068
3 7 15 1.8829 -0.0955
3 7 16 2.5696 -0.0731
3 7 17 1.3274 -0.0081
3 7 18 0.9168 -0.0077
3 8 0 -3.7770 0.6730
3 8 1 -2.9088 0.2498
3 8 2 0.9965 -0.1563
3 8 3 2.7118 -0.1047
3 8 4 0.2632 -0.0979
3 8 5 -2.7201 -0.2485
3 8 6 -2.9286 -0.0624
3 8 7 -0.2254 0.0747
3 8 8 0.2443 -0.0314
3 8 9 -1.6206 0.0647
3 8 10 -1.8176 0.1480
3 8 11 -1.7354 0.0343
3 8 12 -2.3407 -0.0054
3 8 13 -1.9697 -0.0034
3 8 14 -0.2914 -0.0770
3 8 15 1.5742 -0.0947
3 8 16 1.7234 -0.0098
3 8 17 0.6094 -0.0155
3 8 18 0.6792 -0.0848
3 9 0 -2.8768 0.8356
3 9 1 -2.8941 0.1384
3 9 2 0.7868 -0.1124
3 9 3 1.5679 -0.0772
3 9 4 -1.6490 -0.3224
3 9 5 -3.5755 -0.2814
3 9 6 -0.2067 0.0332
3 9 7 2.8889 -0.0238
3 9 8 0.8455 -0.1130
3 9 9 -1.5579 0.0207
3 9 10 -1.8313 0.0252
3 9 11 -1.5387 -0.0591
3 9 12 -1.6807 -0.0274
3 9 13 -2.4184 0.0012
3 9 14 -1.2030 -0.0288
3 9 15 1.0457 0.0434
3 9 16 0.8170 0.0880
3 9 17 0.1512 -0.0363
3 10 0 -5.3683 0.4210
3 10 1 -1.5801 -0.0765
3 10 2 1.5888 0.0703
3 10 3 -1.1007 0.0260
3 10 4 -5.2005 -0.1468
3 10 5 -2.9845 0.0567
3 10 6 2.4301 0.1254
3 10 7 2.6214 -0.0850
3 10 8 -0.7284 -0.1019
3 10 9 -2.4434 0.0019
3 10 10 -1.4444 -0.0219
3 10 11 -0.4771 -0.0270
3 10 12 -2.5038 0.0471
3 10 13 -3.6454 0.0227
3 10 14 -1.2067 0.0371
3 10 15 0.4351 0.1623
3 10 16 0.1808 0.1045
3 11 0 -4.9069 -0.0961
3 11 1 -0.1826 0.0188
3 11 2 -0.8347 0.3459
3 11 3 -5.1449 0.2314
3 11 4 -5.3758 0.1528
3 11 5 -0.1308 0.2422
3 11 6 2.8238 0.1190
3 11 7 0.3079 -0.0706
3 11 8 -2.7458 -0.0483
3 11 9 -2.2664 0.0057
3 11 10 -0.0109 -0.0281
3 11 11 -0.8371 0.0174
3 11 12 -3.6151 0.0179
3 11 13 -3.2390 -0.0516
3 11 14 -0.9907 0.0767
3 12 0 -3.1463 -0.3278
3 12 1 -1.3383 0.1054
3 12 2 -3.5546 0.3156
3 12 3 -5.2760 0.1313
3 12 4 -2.0561 0.0978
3 12 5 2.0961 0.1914
3 12 6 2.0823 0.0665
3 12 7 -0.4503 -0.0752
3 12 8 -1.8093 -0.0434
3 12 9 -0.4837 -0.0670
3 12 10 0.5198 -0.0626
3 12 11 -1.3015 0.0072
3 12 12 -2.8198 -0.0827
3 12 13 -2.0434 -0.0668
3 13 0 -2.2740 -0.4384
3 13 1 -2.6879 -0.0115
3 13 2 -4.5169 0.0169
3 13 3 -3.7777 -0.1643
3 13 4 -0.4875 0.0036
3 13 5 2.1991 0.1524
3 13 6 2.5402 0.0016
3 13 7 0.6192 -0.0499
3 13 8 -0.8303 -0.0529
3 13 9 -0.0164 -0.0925
3 13 10 0.6630 0.0299
3 13 11 -0.6090 0.0250
3 13 12 -1.7153 -0.0918
3 14 0 -1.6264 -0.3232
3 14 1 -3.6230 0.0576
3 14 2 -4.9985 -0.1393
3 14 3 -3.7924 -0.2254
3 14 4 -0.9120 0.0445
3 14 5 2.3309 0.0745
3 14 6 2.8362 0.0312
3 14 7 -0.1338 0.0844
3 14 8 -1.4139 0.0102
3 14 9 0.5343 0.0725
3 14 10 0.9760 0.1685
3 14 11 -0.7142 0.0104
3 15 0 -1.1020 0.2574
3 15 1 -3.4942 0.2804
3 15 2 -4.0238 -0.2058
3 15 3 -3.6249 -0.2247
3 15 4 -0.3864 -0.0677
3 15 5 3.3480 0.0044
3 15 6 1.9673 0.1757
3 15 7 -1.1487 0.1473
3 15 8 -0.4468 0.0772
3 15 9 1.1121 0.1930
3 16 0 -0.5987 0.7313
3 16 1 -1.4515 0.1219
3 16 2 -2.9969 -0.3572
3 16 3 -2.2389 -0.2927
3 16 4 2.6771 -0.1582
3 16 5 4.4334 0.0775
3 16 6 1.1902 0.1583
3 16 7 -0.4479 0.0103
3 17 0 -0.4021 0.4936
3 17 1 -1.6586 -0.1333
3 17 2 -2.7186 -0.2051
3 17 3 1.2547 -0.1176
3 17 4 5.0065 0.0034
3 17 5 3.1835 0.1103
3 18 0 -1.8299 0.1638
3 18 1 -2.8371 0.1505
3 18 2 -0.4972 0.2256
3 18 3 3.1309 0.1542
3 19 0 -2.1623 0.2567
3 19 1 -1.1360 0.4158
4 -20 0 3.4506 0.3910
4 -20 1 3.4405 -0.0369
4 -20 2 1.5726 -0.2955
4 -20 3 0.7027 0.0843
4 -20 4 1.2110 0.2726
4 -20 5 -0.5007 -0.0330
4 -20 6 -2.2023 -0.1705
4 -20 7 -0.7647 -0.0251
4 -20 8 -1.1638 -0.0866
4 -20 9 -0.7234 -0.2896
4 -20 10 3.8978 -0.2336
4 -20 11 3.1296 -0.1764
4 -20 12 -1.1780 -0.2643
4 -20 13 -0.1305 -0.1869
4 -19 0 4.2870 0.2243
4 -19 1 3.3862 -0.2069
4 -19 2 2.0419 -0.0611
4 -19 3 2.0372 0.2206
4 -19 4 0.2579 0.0099
4 -19 5 -2.9260 -0.1531
4 -19 6 -2.2635 0.0216
4 -19 7 -2.2929 0.0666
4 -19 8 -3.3938 -0.0884
4 -19 9 1.7169 -0.0551
4 -19 10 3.5631 0.0335
4 -19 11 -1.9594 -0.1345
4 -19 12 -1.8796 -0.2304
4 -19 13 1.9692 -0.1258
4 -19 14 1.9802 -0.0595
4 -19 15 0.5055 -0.0015
4 -19 16 -0.5039 -0.0561
4 -18 0 2.2969 0.0968
4 -18 1 1.2030 -0.1564
4 -18 2 1.3106 0.0047
4 -18 3 0.8377 -0.0136
4 -18 4 -2.3531 -0.0964
4 -18 5 -2.9384 0.0465
4 -18 6 -2.3679 0.0820
4 -18 7 -4.5249 -0.0549
4 -18 8 -0.7548 -0.0210
4 -18 9 3.9202 0.1536
4 -18 10 -1.1304 0.0725
4 -18 11 -3.7038 -0.1364
4 -18 12 0.7348 -0.0832
4 -18 13 2.6234 0.0410
4 -18 14 1.8074 0.0383
4 -18 15 0.6345 -0.0480
4 -18 16 0.5301 -0.1677
4 -18 17 1.0382 -0.0800
4 -17 0 0.0991 -0.1589
4 -17 1 -0.4121 -0.3099
4 -17 2 0.3422 -0.1168
4 -17 3 -1.1236 0.0401
4 -17 4 -2.2559 0.1695
4 -17 5 -1.0680 0.1045
4 -17 6 -3.0524 -0.1052
4 -17 7 -1.6508 -0.1513
4 -17 8 4.5795 0.0126
4 -17 9 2.0429 0.0917
4 -17 10 -2.8338 -0.0630
4 -17 11 -0.5012 -0.0850
4 -17 12 1.4965 0.1022
4 -17 13 1.6197 0.1350
4 -17 14 1.3622 0.0159
4 -17 15 1.0109 -0.1039
4 -17 16 1.1499 -0.1115
4 -17 17 0.3843 0.0391
4 -17 18 2.5590 0.0514
4 -17 19 4.3237 -0.0976
4 -16 0 -0.3180 -0.6491
4 -16 1 -0.0465 -0.3649
4 -16 2 0.2908 0.1015
4 -16 3 -0.5569 0.2839
4 -16 4 0.7121 0.1620
4 -16 5 -0.1279 -0.0471
4 -16 6 -1.1774 -0.1456
4 -16 7 4.2646 -0.1397
4 -16 8 5.4456 -0.0435
4 -16 9 0.9467 -0.0404
4 -16 10 0.7736 -0.1085
4 -16 11 0.6082 0.0177
4 -16 12 -0.6196 0.1269
4 -16 13 -0.4870 0.0581
4 -16 14 -0.4756 -0.0003
4 -16 15 0.3090 -0.0257
4 -16 16 -0.7697 0.0296
4 -16 17 0.2144 0.0883
4 -16 18 4.6779 -0.0172
4 -16 19 1.9721 -0.0561
4 -16 20 -3.0703 0.0398
4 -15 0 0.2654 -0.6337
4 -15 1 1.0643 0.0092
4 -15 2 0.6090 0.2153
4 -15 3 1.5737 0.0501
4 -15 4 1.9984 -0.0164
4 -15 5 -0.8527 0.0539
4 -15 6 1.7305 -0.0378
4 -15 7 5.4222 -0.1121
4 -15 8 3.5796 0.0061
4 -15 9 3.6624 0.0084
4 -15 10 2.4060 -0.0448
4 -15 11 -1.5630 -0.0061
4 -15 12 -2.5016 -0.0136
4 -15 13 -2.8424 0.0095
4 -15 14 -1.5829 0.0443
4 -15 15 -1.2805 0.0296
4 -15 16 -2.3373 0.0657
4 -15 17 2.2008 0.0347
4 -15 18 3.0253 -0.0157
4 -15 19 -2.7231 0.0495
4 -15 20 -3.3946 0.0788
4 -15 21 -1.3954 0.1188
4 -14 0 0.4703 -0.0105
4 -14 1 0.1991 0.1238
4 -14 2 0.9842 -0.2011
4 -14 3 2.4659 -0.2059
4 -14 4 -0.6021 0.1429
4 -14 5 -1.6815 0.1868
4 -14 6 1.4100 -0.0619
4 -14 7 1.4769 0.0153
4 -14 8 3.1522 0.2053
4 -14 9 4.0584 0.0866
4 -14 10 0.2711 -0.0716
4 -14 11 -1.2245 -0.1093
4 -14 12 -2.8109 -0.0670
4 -14 13 -3.1181 0.0053
4 -14 14 -0.9825 -0.0121
4 -14 15 -2.6680 -0.0084
4 -14 16 -0.5399 0.0313
4 -14 17 3.1194 0.0207
4 -14 18 -1.2275 0.0409
4 -14 19 -3.7118 0.0036
4 -14 20 -1.8391 -0.0110
4 -14 21 0.1207 0.0832
4 -13 0 -1.0188 0.2549
4 -13 1 -0.1504 -0.2518
4 -13 2 2.5484 -0.4267
4 -13 3 0.9538 -0.0305
4 -13 4 -2.6884 0.2300
4 -13 5 -1.8361 -0.0053
4 -13 6 -2.5242 -0.1106
4 -13 7 -2.2797 0.1739
4 -13 8 1.1778 0.2237
4 -13 9 1.2367 -0.0051
4 -13 10 1.6807 -0.0953
4 -13 11 0.3747 -0.0756
4 -13 12 -3.2710 -0.0585
4 -13 13 -1.7536 -0.0691
4 -13 14 -1.6920 -0.0589
4 -13 15 -1.4421 0.0145
4 -13 16 2.9569 0.0482
4 -13 17 0.7329 0.0542
4 -13 18 -3.5115 -0.0168
4 -13 19 -2.9992 -0.1160
4 -13 20 -1.6816 -0.0010
4 -13 21 2.1485 0.0487
4 -13 22 4.0824 -0.0404
4 -12 0 -0.7718 0.0152
4 -12 1 2.8392 -0.3245
4 -12 2 2.9318 -0.1814
4 -12 3 -0.9987 0.0712
4 -12 4 -1.0149 0.0312
4 -12 5 -2.7092 -0.1934
4 -12 6 -6.8249 -0.1023
4 -12 7 -4.5165 0.0983
4 -12 8 -0.9813 0.0165
4 -12 9 2.5508 -0.0284
4 -12 10 3.9834 0.0340
4 -12 11 -1.9738 -0.0183
4 -12 12 -4.0714 -0.0704
4 -12 13 -2.0559 -0.0278
4 -12 14 -1.5108 0.0466
4 -12 15 2.6495 0.0579
4 -12 16 2.7739 0.0356
4 -12 17 -2.3911 0.0060
4 -12 18 -3.5780 -0.1022
4 -12 19 -3.2289 -0.0608
4 -12 20 -0.6032 0.0766
4 -12 21 3.4672 -0.0145
4 -12 22 2.2984 -0.0182
4 -11 0 2.6662 0.0803
4 -11 1 3.0233 0.0108
4 -11 2 -0.4924 -0.0459
4 -11 3 0.3430 0.0639
4 -11 4 0.5515 0.0200
4 -11 5 -6.4448 -0.1831
4 -11 6 -8.0519 -0.1415
4 -11 7 -3.5436 -0.0850
4 -11 8 1.0918 -0.0455
4 -11 9 5.0560 0.1128
4 -11 10 0.5536 0.0949
4 -11 11 -5.0668 -0.0096
4 -11 12 -3.6537 0.0434
4 -11 13 -2.1633 0.1185
4 -11 14 1.5612 0.0742
4 -11 15 3.7502 -0.0312
4 -11 16 -0.7492 -0.0329
4 -11 17 -2.6249 -0.0342
4 -11 18 -2.2114 -0.0705
4 -11 19 -1.7324 0.0392
4 -11 20 1.7161 0.0355
4 -11 21 3.0473 -0.0824
4 -11 22 1.1869 -0.0106
4 -11 23 0.5313 -0.0303
4 -10 0 2.0923 0.3918
4 -10 1 -2.0334 -0.0197
4 -10 2 -0.8605 -0.0747
4 -10 3 2.3160 0.2889
4 -10 4 -4.2214 0.1377
4 -10 5 -8.7022 -0.1501
4 -10 6 -4.2229 -0.1561
4 -10 7 -0.7502 -0.1223
4 -10 8 2.6242 0.0294
4 -10 9 2.1918 0.1161
4 -10 10 -3.0095 0.0357
4 -10 11 -3.5951 0.0621
4 -10 12 -2.5329 0.1284
4 -10 13 -0.3985 0.0871
4 -10 14 2.5375 -0.0567
4 -10 15 -0.0298 -0.1128
4 -10 16 -1.7315 -0.0095
4 -10 17 -0.2161 -0.0282
4 -10 18 -0.5142 -0.0423
4 -10 19 0.3298 0.0490
4 -10 20 2.5034 -0.0252
4 -10 21 2.6739 -0.0551
4 -10 22 1.5937 0.0028
4 -10 23 1.9656 -0.1058
4 -9 0 -1.2224 0.0357
4 -9 1 -1.1341 -0.5201
4 -9 2 2.6389 0.0351
4 -9 3 -2.3953 0.4067
4 -9 4 -8.5686 0.0569
4 -9 5 -4.0659 -0.0980
4 -9 6 -1.3225 -0.1090
4 -9 7 -2.0679 -0.1043
4 -9 8 -0.1716 -0.0043
4 -9 9 -0.5485 0.0172
4 -9 10 -1.2051 0.0346
4 -9 11 -1.4236 0.0400
4 -9 12 -1.8974 0.0208
4 -9 13 -0.0853 -0.0151
4 -9 14 -0.8763 -0.1050
4 -9 15 -2.3725 -0.0225
4 -9 16 0.1905 0.0492
4 -9 17 1.2547 -0.0663
4 -9 18 -0.2048 -0.0024
4 -9 19 0.2361 0.0805
4 -9 20 1.8990 0.0101
4 -9 21 1.4218 0.0394
4 -9 22 1.0203 -0.0139
4 -9 23 2.6638 -0.1505
4 -8 0 2.2589 -0.9187
4 -8 1 5.2102 -0.7533
4 -8 2 0.8587 0.1583
4 -8 3 -7.3986 0.1824
4 -8 4 -3.6138 -0.0069
4 -8 5 -0.1115 0.0400
4 -8 6 -5.7116 -0.0412
4 -8 7 -5.4671 -0.0746
4 -8 8 -0.9261 -0.0041
4 -8 9 0.6818 0.0664
4 -8 10 0.4836 0.0007
4 -8 11 -1.6300 -0.1112
4 -8 12 -2.0635 -0.0231
4 -8 13 -2.2370 -0.0032
4 -8 14 -3.6339 -0.0181
4 -8 15 -0.9939 0.1039
4 -8 16 2.4272 0.0182
4 -8 17 1.1968 -0.0585
4 -8 18 -1.1159 0.0905
4 -8 19 -0.4235 0.0894
4 -8 20 -0.1054 0.0402
4 -8 21 -1.4270 0.0425
4 -8 22 0.5660 -0.0867
4 -8 23 2.0750 -0.1277
4 -7 0 8.3780 -1.3326
4 -7 1 4.8824 -0.4281
4 -7 2 -4.3794 0.1064
4 -7 3 -3.0173 0.0020
4 -7 4 1.3915 0.1469
4 -7 5 -5.6075 0.2114
4 -7 6 -8.9617 0.0735
4 -7 7 -3.3556 0.0334
4 -7 8 0.3952 0.1378
4 -7 9 1.3163 0.1120
4 -7 10 -0.2254 -0.1518
4 -7 11 -1.8730 -0.1447
4 -7 12 -2.3430 0.0390
4 -7 13 -3.9472 0.0007
4 -7 14 -2.6618 0.0638
4 -7 15 2.1984 0.1130
4 -7 16 3.8503 -0.0415
4 -7 17 0.6431 -0.0072
4 -7 18 -1.0718 0.0754
4 -7 19 -0.4213 -0.0016
4 -7 20 -2.0800 -0.0099
4 -7 21 -1.6375 -0.0098
4 -7 22 1.1986 -0.0686
4 -7 23 0.6327 -0.0401
4 -6 0 6.8190 -0.8521
4 -6 1 -1.1107 -0.0600
4 -6 2 -3.3052 -0.0480
4 -6 3 1.0765 0.0132
4 -6 4 -3.2775 0.2882
4 -6 5 -8.7328 0.2752
4 -6 6 -4.6292 0.0810
4 -6 7 -0.7913 0.0612
4 -6 8 -0.0892 0.1707
4 -6 9 0.3940 -0.0371
4 -6 10 0.1011 -0.2417
4 -6 11 -0.3606 -0.0468
4 -6 12 -2.4139 0.0097
4 -6 13 -3.7872 -0.0466
4 -6 14 -0.1544 0.0820
4 -6 15 4.2044 0.0320
4 -6 16 2.9941 -0.0859
4 -6 17 0.1795 -0.0123
4 -6 18 0.7180 -0.0212
4 -6 19 -0.0849 -0.0880
4 -6 20 -1.3789 -0.0063
4 -6 21 0.6156 0.0605
4 -6 22 1.0548 0.0130
4 -6 23 0.3129 -0.0065
4 -5 0 1.6356 -0.1684
4 -5 1 -3.3317 0.0293
4 -5 2 -0.5479 -0.1733
4 -5 3 -1.8096 0.0129
4 -5 4 -6.7249 0.2437
4 -5 5 -4.0886 0.0951
4 -5 6 -1.6657 -0.1653
4 -5 7 -2.6680 -0.0579
4 -5 8 -0.9235 0.0587
4 -5 9 1.3061 -0.1409
4 -5 10 2.4751 -0.1035
4 -5 11 0.9671 0.0467
4 -5 12 -3.1417 -0.0769
4 -5 13 -3.2123 -0.0473
4 -5 14 1.1197 0.0734
4 -5 15 2.9031 -0.0485
4 -5 16 1.0372 -0.0811
4 -5 17 0.8276 0.0069
4 -5 18 1.1376 -0.0585
4 -5 19 -0.2056 -0.0449
4 -5 20 0.8588 0.1232
4 -5 21 1.9792 0.1015
4 -5 22 0.9056 -0.0286
4 -5 23 0.2255 -0.0401
4 -4 0 -0.6240 0.3810
4 -4 1 -0.8100 0.0844
4 -4 2 -0.7913 -0.1881
4 -4 3 -4.4877 0.0110
4 -4 4 -3.7999 0.1196
4 -4 5 -2.3333 -0.2189
4 -4 6 -4.0243 -0.3839
4 -4 7 -3.1704 -0.0495
4 -4 8 -0.0419 0.0848
4 -4 9 3.7057 0.0136
4 -4 10 4.5513 0.1276
4 -4 11 -0.4394 0.0499
4 -4 12 -4.2368 -0.1100
4 -4 13 -2.0871 0.0310
4 -4 14 1.3895 0.0596
4 -4 15 1.2976 -0.0734
4 -4 16 0.0445 0.0090
4 -4 17 0.0048 0.0464
4 -4 18 -0.6616 -0.0398
4 -4 19 0.7733 0.0714
4 -4 20 3.2787 0.1228
4 -4 21 2.0589 -0.0479
4 -4 22 -0.2908 -0.1018
4 -4 23 -1.4579 -0.0789
4 -3 0 0.8829 0.7859
4 -3 1 1.2085 0.1128
4 -3 2 -1.8460 -0.1720
4 -3 3 -4.2462 0.0759
4 -3 4 -3.2442 0.0323
4 -3 5 -3.4937 -0.3801
4 -3 6 -3.9277 -0.2848
4 -3 7 -2.3355 0.1400
4 -3 8 2.2742 0.1671
4 -3 9 6.4594 0.1336
4 -3 10 3.4862 0.1587
4 -3 11 -2.1953 -0.0448
4 -3 12 -2.6826 -0.0656
4 -3 13 0.4055 0.0988
4 -3 14 1.7679 -0.0000
4 -3 15 0.4497 -0.0462
4 -3 16 -0.9408 0.0710
4 -3 17 -1.6807 0.0045
4 -3 18 0.2465 -0.0204
4 -3 19 4.3808 0.0561
4 -3 20 3.9539 -0.0405
4 -3 21 -0.4452 -0.1139
4 -3 22 -2.6493 -0.0878
4 -2 0 2.2508 0.5979
4 -2 1 1.0562 -0.2475
4 -2 2 -3.5001 -0.2624
4 -2 3 -4.3744 0.1661
4 -2 4 -2.9637 0.0045
4 -2 5 -2.8883 -0.3415
4 -2 6 -3.5862 -0.0776
4 -2 7 -0.7197 0.1365
4 -2 8 6.4070 -0.0128
4 -2 9 7.6410 0.0385
4 -2 10 2.0454 0.0417
4 -2 11 -0.9135 -0.1142
4 -2 12 -0.0383 0.0046
4 -2 13 1.3499 0.0722
4 -2 14 0.9356 -0.0553
4 -2 15 -0.6718 0.0010
4 -2 16 -1.4991 0.0290
4 -2 17 -0.1710 -0.0597
4 -2 18 4.2317 -0.0310
4 -2 19 5.4814 -0.0168
4 -2 20 0.7514 -0.0306
4 -2 21 -2.2469 -0.0289
4 -2 22 -0.7512 -0.0906
4 -1 0 2.4710 -0.2768
4 -1 1 -0.6662 -0.8102
4 -1 2 -4.5952 -0.2400
4 -1 3 -4.0050 0.3254
4 -1 4 -2.9829 -0.0088
4 -1 5 -4.7991 -0.2308
4 -1 6 -4.0871 0.0106
4 -1 7 4.2346 -0.1078
4 -1 8 9.8143 -0.1932
4 -1 9 6.2809 0.0572
4 -1 10 1.8150 -0.0046
4 -1 11 0.0392 -0.0998
4 -1 12 -0.1786 0.0632
4 -1 13 -0.3970 0.0415
4 -1 14 -1.3451 -0.0176
4 -1 15 -1.8400 0.0346
4 -1 16 -1.5608 -0.0199
4 -1 17 1.7089 -0.0593
4 -1 18 4.5620 -0.0158
4 -1 19 1.6517 0.0505
4 -1 20 -0.7814 0.0673
4 -1 21 1.0886 -0.0519
4 -1 22 2.3072 -0.1039
4 0 0 2.2966 -1.0322
4 0 1 -2.9367 -0.9516
4 0 2 -5.5004 0.1088
4 0 3 -5.5675 0.4593
4 0 4 -7.1479 0.0008
4 0 5 -6.9840 0.0363
4 0 6 -0.0499 0.0821
4 0 7 7.4248 -0.2076
4 0 8 7.1229 -0.0010
4 0 9 3.2380 0.1994
4 0 10 0.7943 -0.0506
4 0 11 -0.2947 -0.0400
4 0 12 -1.0768 0.1025
4 0 13 -2.7066 0.0430
4 0 14 -4.0850 0.0359
4 0 15 -4.5452 0.0348
4 0 16 -2.4675 -0.0230
4 0 17 1.0579 -0.0367
4 0 18 0.2519 0.0259
4 0 19 -0.9769 0.0944
4 0 20 2.1347 -0.0092
4 0 21 3.3697 -0.1198
4 1 0 -0.7336 -1.3330
4 1 1 -5.2948 -0.6844
4 1 2 -7.5079 0.4426
4 1 3 -8.8319 0.3743
4 1 4 -7.9725 0.1468
4 1 5 -3.6758 0.3506
4 1 6 2.0589 0.0445
4 1 7 3.5095 -0.1130
4 1 8 1.6284 0.2274
4 1 9 0.9676 0.1025
4 1 10 1.5667 -0.1371
4 1 11 1.5627 -0.0059
4 1 12 -1.4388 0.0384
4 1 13 -5.1797 -0.0003
4 1 14 -6.4451 0.0197
4 1 15 -4.9143 0.0053
4 1 16 -1.5298 -0.0393
4 1 17 -1.9151 -0.0547
4 1 18 -3.5653 0.0280
4 1 19 0.5561 0.0314
4 1 20 3.6281 -0.0870
4 1 21 1.4785 -0.0885
4 2 0 -3.3087 -1.4991
4 2 1 -5.4569 -0.2580
4 2 2 -7.7335 0.4607
4 2 3 -6.9747 0.1239
4 2 4 -4.0496 0.2572
4 2 5 -1.5927 0.2479
4 2 6 -0.8477 -0.1857
4 2 7 -1.1014 -0.0217
4 2 8 -0.3549 0.1564
4 2 9 1.9948 -0.0967
4 2 10 4.1588 -0.1334
4 2 11 1.9452 -0.0517
4 2 12 -2.8844 -0.0617
4 2 13 -4.8561 -0.0400
4 2 14 -3.2488 -0.0124
4 2 15 -0.0911 -0.0048
4 2 16 -1.5284 -0.0572
4 2 17 -5.9149 -0.0398
4 2 18 -2.8132 0.0632
4 2 19 3.1031 0.0200
4 2 20 3.2198 -0.0491
4 3 0 -0.0943 -0.9572
4 3 1 -4.0149 0.3830
4 3 2 -5.9972 0.1577
4 3 3 -3.5844 -0.1668
4 3 4 -2.6279 0.1420
4 3 5 -2.3775 -0.0693
4 3 6 -1.7436 -0.2205
4 3 7 -1.7350 0.0580
4 3 8 -0.6460 0.0584
4 3 9 2.0393 -0.0453
4 3 10 2.4525 -0.0482
4 3 11 -0.3855 -0.0635
4 3 12 -1.8386 -0.0427
4 3 13 0.0750 -0.0255
4 3 14 3.0144 0.0347
4 3 15 1.2161 0.0451
4 3 16 -5.4050 -0.0280
4 3 17 -5.4214 0.0442
4 3 18 1.4534 0.1028
4 3 19 4.4423 0.0240
4 3 20 3.3427 0.0023
4 4 0 1.3430 0.5174
4 4 1 -5.1189 0.5926
4 4 2 -5.0553 -0.3949
4 4 3 -3.4708 -0.2290
4 4 4 -1.9529 0.1497
4 4 5 -0.5113 -0.0533
4 4 6 -1.4745 -0.0523
4 4 7 -3.2103 0.0957
4 4 8 -2.7434 0.1390
4 4 9 -0.8649 0.0951
4 4 10 -0.3549 -0.0016
4 4 11 -0.1184 0.0041
4 4 12 1.3402 -0.0021
4 4 13 3.1967 0.0241
4 4 14 2.6751 0.1248
4 4 15 -2.5300 0.0435
4 4 16 -5.1004 -0.0294
4 4 17 -0.7902 0.0444
4 4 18 2.8040 0.0295
4 4 19 3.3815 0.0100
4 5 0 -2.2100 1.1445
4 5 1 -5.5994 -0.1577
4 5 2 -3.7334 -0.6213
4 5 3 -1.2817 0.1229
4 5 4 0.7594 0.2744
4 5 5 0.0150 -0.0619
4 5 6 -2.9118 -0.1344
4 5 7 -4.5083 0.0567
4 5 8 -3.1106 0.1613
4 5 9 -0.3816 0.0238
4 5 10 1.4155 -0.0072
4 5 11 1.4091 0.0231
4 5 12 0.9148 -0.0317
4 5 13 1.3329 0.0639
4 5 14 0.2583 0.0878
4 5 15 -1.7018 -0.0666
4 5 16 -1.2901 -0.0813
4 5 17 -0.3851 -0.0391
4 5 18 0.4386 -0.0310
4 5 19 1.2492 0.0421
4 6 0 -2.6475 0.2322
4 6 1 -1.9586 -0.7328
4 6 2 -0.2513 -0.2215
4 6 3 1.7693 0.3336
4 6 4 1.2873 0.0341
4 6 5 -1.0816 -0.3703
4 6 6 -2.6754 -0.2792
4 6 7 -2.2959 0.0280
4 6 8 0.8830 -0.0027
4 6 9 3.6385 -0.0734
4 6 10 2.6957 0.0434
4 6 11 -0.0738 -0.0239
4 6 12 -0.5598 -0.0679
4 6 13 1.4271 0.0431
4 6 14 2.1703 -0.0106
4 6 15 0.6285 -0.0930
4 6 16 -1.7481 -0.0608
4 6 17 -2.4002 -0.0395
4 6 18 -0.5121 0.0016
4 7 0 -0.3754 -0.4173
4 7 1 0.0108 -0.4746
4 7 2 1.8134 0.0430
4 7 3 1.6743 0.1348
4 7 4 0.0039 -0.2174
4 7 5 -1.0480 -0.3808
4 7 6 -1.7620 -0.1054
4 7 7 0.3219 0.0145
4 7 8 3.6968 -0.0871
4 7 9 3.4199 0.0615
4 7 10 0.0779 0.1011
4 7 11 -1.3960 -0.0904
4 7 12 1.1336 -0.0580
4 7 13 3.3982 0.0483
4 7 14 1.9726 0.0141
4 7 15 -1.2147 -0.0007
4 7 16 -2.7021 0.0159
4 7 17 -1.2083 -0.0004
4 8 0 -2.0416 -0.3619
4 8 1 -0.4848 -0.3927
4 8 2 1.1174 -0.0230
4 8 3 0.4031 0.1807
4 8 4 -0.5010 -0.0032
4 8 5 -2.5018 -0.0294
4 8 6 -2.7070 0.0832
4 8 7 0.6475 -0.0404
4 8 8 1.5669 0.0033
4 8 9 -1.0745 0.1723
4 8 10 -2.0077 0.0151
4 8 11 0.5185 -0.1175
4 8 12 2.4054 0.0100
4 8 13 0.7467 0.0757
4 8 14 -1.3947 0.0331
4 8 15 -1.5729 0.0430
4 8 16 -0.7450 0.0361
4 9 0 -3.7258 -0.7654
4 9 1 -0.3452 -0.5953
4 9 2 0.9136 0.2121
4 9 3 0.8731 0.4411
4 9 4 -1.5745 0.1637
4 9 5 -4.1036 0.0973
4 9 6 -1.8248 0.0007
4 9 7 -0.0627 -0.1213
4 9 8 -2.0927 0.0263
4 9 9 -2.5405 0.0716
4 9 10 0.7425 -0.0792
4 9 11 2.5330 -0.0678
4 9 12 -0.5032 0.0284
4 9 13 -2.5805 -0.0046
4 9 14 -0.7442 -0.0088
4 9 15 0.2960 0.0618
4 10 0 -2.1259 -1.1641
4 10 1 0.8333 -0.2758
4 10 2 2.3454 0.4733
4 10 3 1.1626 0.2600
4 10 4 -2.6463 0.0207
4 10 5 -2.3331 0.0458
4 10 6 0.4034 -0.0888
4 10 7 -0.6728 -0.1401
4 10 8 -1.9413 0.0077
4 10 9 1.4454 0.0249
4 10 10 4.4012 -0.0515
4 10 11 0.8850 -0.0259
4 10 12 -2.7534 -0.0295
4 10 13 -0.3699 -0.0603
4 10 14 1.6981 0.0519
4 11 0 -0.5901 -0.6741
4 11 1 1.6931 0.1763
4 11 2 2.4225 0.2157
4 11 3 -1.4452 -0.0787
4 11 4 -3.4855 0.0729
4 11 5 -0.3860 0.1769
4 11 6 0.7297 -0.0235
4 11 7 -0.7595 -0.0432
4 11 8 0.9479 0.1067
4 11 9 4.6693 0.0661
4 11 10 3.0869 -0.0137
4 11 11 -1.4052 0.0016
4 11 12 -0.1998 -0.0419
4 11 13 2.5921 0.0032
4 12 0 -0.4741 -0.0797
4 12 1 1.2249 0.1136
4 12 2 -1.0983 -0.1347
4 12 3 -4.6490 -0.0372
4 12 4 -3.4192 0.3203
4 12 5 -0.7072 0.2318
4 12 6 -0.5407 -0.0294
4 12 7 -0.6851 0.0614
4 12 8 1.8336 0.1348
4 12 9 2.9600 0.0098
4 12 10 0.1762 0.0189
4 12 11 -0.0833 0.0155
4 12 12 2.1365 -0.0549
4 13 0 -0.6977 0.0028
4 13 1 -0.0145 -0.0832
4 13 2 -2.3622 -0.2054
4 13 3 -3.7165 0.0673
4 13 4 -2.6160 0.2172
4 13 5 -1.1495 -0.0602
4 13 6 -1.2087 -0.1209
4 13 7 -1.0156 0.0451
4 13 8 0.8213 -0.0274
4 13 9 0.9894 -0.0420
4 13 10 0.2756 0.0450
4 14 0 0.3944 0.1022
4 14 1 1.6936 -0.1136
4 14 2 0.5978 -0.2556
4 14 3 -1.7147 -0.0708
4 14 4 -1.6460 -0.1242
4 14 5 -0.1935 -0.2489
4 14 6 -1.0202 -0.0922
4 14 7 -0.8475 -0.0891
4 14 8 0.6613 -0.1502
4 14 9 0.5222 0.0033
4 15 0 2.4353 0.2474
4 15 1 4.4855 -0.2309
4 15 2 1.2704 -0.2857
4 15 3 -1.7389 -0.1013
4 15 4 0.2663 -0.1365
4 15 5 0.6907 -0.0859
4 15 6 -0.9795 -0.0842
4 15 7 -0.3997 -0.2209
4 16 0 4.3563 -0.0267
4 16 1 4.0849 -0.3364
4 16 2 -0.5795 -0.0675
4 16 3 -0.1917 0.0790
4 16 4 1.6849 0.0354
4 16 5 -0.1559 -0.0238
4 17 0 5.5116 -0.3683
4 17 1 2.3666 -0.1703
4 17 2 0.2695 0.1187
4 17 3 1.5316 0.0776
4 18 0 4.6741 -0.2753
4 18 1 1.5983 0.0044
5 -20 6 1.6063 0.1004
5 -20 7 1.5316 0.0261
5 -19 0 -0.9702 0.1531
5 -19 1 1.0112 -0.0293
5 -19 2 0.5784 -0.1991
5 -19 3 -2.4535 -0.4623
5 -19 4 -2.5160 -0.4430
5 -19 5 1.5116 -0.0381
5 -19 6 2.4985 -0.0066
5 -19 7 -2.2621 -0.2159
5 -19 8 -2.9082 -0.0693
5 -19 9 1.1789 0.0893
5 -19 10 -0.0816 -0.0395
5 -19 11 -2.1673 -0.0753
5 -19 12 0.4422 0.1606
5 -18 0 0.9313 0.0002
5 -18 1 1.9771 0.0229
5 -18 2 -0.7576 -0.0011
5 -18 3 -2.0678 -0.1996
5 -18 4 0.5497 -0.0427
5 -18 5 2.1682 0.0890
5 -18 6 -1.2590 -0.1331
5 -18 7 -2.7691 -0.1519
5 -18 8 0.5062 -0.0310
5 -18 9 -1.0276 -0.1070
5 -18 10 -4.0178 -0.1375
5 -18 11 -0.6049 0.0668
5 -18 12 1.2956 0.2736
5 -18 13 -1.2176 0.2186
5 -18 14 -2.1799 0.0717
5 -18 15 -0.1513 0.0207
5 -17 0 1.9039 0.0122
5 -17 1 0.8303 0.4190
5 -17 2 -0.9802 0.2737
5 -17 3 -0.5332 0.0428
5 -17 4 0.6472 0.1347
5 -17 5 -0.6258 0.0597
5 -17 6 -1.9227 -0.0263
5 -17 7 -0.1040 0.0283
5 -17 8 -1.7273 -0.0349
5 -17 9 -4.6114 -0.0998
5 -17 10 -0.4905 -0.0338
5 -17 11 1.8767 0.1071
5 -17 12 -1.8921 0.1565
5 -17 13 -3.4731 0.0593
5 -17 14 -1.0383 0.0045
5 -17 15 2.6738 -0.0100
5 -17 16 2.9450 0.0940
5 -16 0 1.1491 0.4433
5 -16 1 -0.2514 0.6166
5 -16 2 -1.3336 0.1336
5 -16 3 -1.2544 0.0024
5 -16 4 -0.4784 0.0759
5 -16 5 -0.6241 0.0409
5 -16 6 -0.7988 0.0876
5 -16 7 -2.8030 0.1012
5 -16 8 -4.5597 0.0613
5 -16 9 0.5504 -0.0013
5 -16 10 3.5189 -0.0510
5 -16 11 -1.2111 0.0000
5 -16 12 -3.2177 -0.0135
5 -16 13 -1.1482 -0.0625
5 -16 14 1.9572 -0.0625
5 -16 15 3.5606 -0.0279
5 -16 16 0.7385 0.1700
5 -16 17 -0.2757 0.1629
5 -16 18 1.0427 -0.1712
5 -15 0 0.4444 0.6200
5 -15 1 -1.3641 0.2053
5 -15 2 -2.3597 -0.1648
5 -15 3 -0.4704 -0.0740
5 -15 4 1.2126 -0.0602
5 -15 5 -0.2811 -0.0254
5 -15 6 -3.5773 0.1124
5 -15 7 -4.8571 0.1962
5 -15 8 0.7396 0.1310
5 -15 9 4.4188 -0.0673
5 -15 10 -0.2307 -0.0969
5 -15 11 -1.4715 -0.0288
5 -15 12 0.5483 -0.0747
5 -15 13 0.3425 -0.0848
5 -15 14 1.3695 -0.0715
5 -15 15 0.3057 0.0373
5 -15 16 -1.2119 0.1798
5 -15 17 0.4381 0.0307
5 -15 18 0.6599 -0.0768
5 -15 19 0.9380 0.0164
5 -14 0 -0.2319 0.2262
5 -14 1 -1.9858 -0.1962
5 -14 2 -0.8168 -0.1515
5 -14 3 2.4630 -0.1209
5 -14 4 1.5220 -0.1783
5 -14 5 -2.6633 -0.0117
5 -14 6 -4.2125 0.1785
5 -14 7 0.3394 0.1950
5 -14 8 4.0225 0.0014
5 -14 9 0.6005 -0.1047
5 -14 10 0.8184 0.0180
5 -14 11 3.8213 0.0182
5 -14 12 -0.1180 -0.0482
5 -14 13 -2.5719 -0.0293
5 -14 14 -1.4846 -0.0109
5 -14 15 -1.4217 0.0797
5 -14 16 0.0705 0.1042
5 -14 17 0.1145 0.0592
5 -14 18 -0.0685 0.0813
5 -14 19 1.4855 -0.0250
5 -13 0 -0.1354 -0.1530
5 -13 1 -0.8854 -0.0934
5 -13 2 1.7226 0.0330
5 -13 3 1.9220 -0.1190
5 -13 4 -1.2021 -0.0952
5 -13 5 -2.3955 0.0430
5 -13 6 0.1609 0.0798
5 -13 7 3.3071 0.0170
5 -13 8 2.0079 -0.0811
5 -13 9 3.1253 0.0147
5 -13 10 7.4294 0.1014
5 -13 11 2.2703 0.0148
5 -13 12 -4.5570 0.0178
5 -13 13 -3.1373 0.0266
5 -13 14 -0.5521 -0.0270
5 -13 15 1.2179 -0.0175
5 -13 16 0.5751 0.0283
5 -13 17 -1.2873 0.0837
5 -13 18 0.7665 -0.0048
5 -13 19 1.7293 -0.0894
5 -13 20 0.5463 0.0894
5 -12 0 0.8618 -0.0880
5 -12 1 0.6292 0.2669
5 -12 2 0.4402 0.1774
5 -12 3 -1.2084 -0.0130
5 -12 4 -1.3058 -0.0805
5 -12 5 -0.2718 -0.1657
5 -12 6 1.8004 -0.0937
5 -12 7 3.0335 -0.0425
5 -12 8 4.7165 -0.0490
5 -12 9 8.6508 0.0455
5 -12 10 4.9635 0.0380
5 -12 11 -2.8768 0.0262
5 -12 12 -2.6279 0.0791
5 -12 13 0.4727 -0.0166
5 -12 14 2.4849 -0.1188
5 -12 15 2.1939 -0.0893
5 -12 16 -1.1837 -0.0069
5 -12 17 -0.4077 -0.0235
5 -12 18 1.9044 -0.1130
5 -12 19 1.0370 0.0240
5 -12 20 0.2314 0.1580
5 -11 0 1.6629 0.3484
5 -11 1 0.1010 0.5109
5 -11 2 -1.7274 0.2044
5 -11 3 -0.8937 -0.0664
5 -11 4 -0.5068 -0.3339
5 -11 5 -0.6535 -0.2640
5 -11 6 2.5255 0.0198
5 -11 7 5.3111 -0.0287
5 -11 8 6.1593 -0.0890
5 -11 9 3.7037 -0.0111
5 -11 10 -0.5949 0.0136
5 -11 11 -0.3966 0.0821
5 -11 12 0.9249 0.0726
5 -11 13 1.8012 -0.0361
5 -11 14 2.6605 -0.0725
5 -11 15 -0.1975 -0.0527
5 -11 16 -0.8767 -0.0385
5 -11 17 1.4814 -0.0937
5 -11 18 0.7486 -0.0358
5 -11 19 -0.7914 0.1320
5 -11 20 -2.0983 0.0569
5 -11 21 -1.7356 -0.0255
5 -10 0 1.3728 0.7017
5 -10 1 -1.2084 0.4349
5 -10 2 -0.0800 0.1024
5 -10 3 0.7564 -0.2081
5 -10 4 -1.8003 -0.2973
5 -10 5 1.4439 0.0758
5 -10 6 6.1966 0.1466
5 -10 7 3.6068 -0.0981
5 -10 8 -0.6433 -0.0715
5 -10 9 -0.9124 0.0062
5 -10 10 1.5700 0.0237
5 -10 11 1.3309 0.0747
5 -10 12 -0.3767 0.0873
5 -10 13 0.7764 0.0655
5 -10 14 -0.0781 -0.0078
5 -10 15 -1.1277 -0.0311
5 -10 16 1.1245 -0.0241
5 -10 17 1.1602 -0.0392
5 -10 18 -0.5365 0.0716
5 -10 19 -2.1895 0.0710
5 -10 20 -2.9076 -0.0485
5 -10 21 -0.1803 0.0577
5 -9 0 -0.9737 0.5218
5 -9 1 -0.1204 0.2214
5 -9 2 2.4832 0.1153
5 -9 3 -0.9383 -0.0754
5 -9 4 0.3410 0.0748
5 -9 5 7.5657 0.2868
5 -9 6 4.8381 0.0708
5 -9 7 -2.8044 -0.0368
5 -9 8 -2.3920 0.0283
5 -9 9 2.3472 -0.0351
5 -9 10 2.0891 -0.0591
5 -9 11 -1.5234 0.0348
5 -9 12 -1.1333 0.1110
5 -9 13 -0.8996 0.0180
5 -9 14 -2.3785 -0.0610
5 -9 15 -0.1808 0.0301
5 -9 16 1.4546 0.0225
5 -9 17 0.8125 0.0090
5 -9 18 -0.0841 0.0483
5 -9 19 -1.6780 -0.0734
5 -9 20 -0.7130 -0.0449
5 -9 21 1.0283 0.0773
5 -8 0 -1.5092 0.0531
5 -8 1 2.6095 0.2058
5 -8 2 -0.0484 0.2350
5 -8 3 -1.5475 0.0444
5 -8 4 6.7365 0.1491
5 -8 5 7.5597 0.1800
5 -8 6 -0.8119 0.0878
5 -8 7 -2.2606 0.0931
5 -8 8 2.0091 -0.0081
5 -8 9 2.0503 -0.1558
5 -8 10 -1.1921 -0.1345
5 -8 11 -0.9358 -0.0006
5 -8 12 -0.7128 -0.0193
5 -8 13 -3.4181 -0.1216
5 -8 14 -2.4157 0.0170
5 -8 15 -0.0273 0.1052
5 -8 16 0.2924 -0.0042
5 -8 17 0.9575 0.0125
5 -8 18 0.4175 -0.0272
5 -8 19 0.1309 -0.1123
5 -8 20 0.8945 -0.0119
5 -8 21 0.4331 -0.0445
5 -7 0 1.9247 -0.1527
5 -7 1 0.6814 0.3485
5 -7 2 -3.2943 0.1566
5 -7 3 2.9875 -0.1257
5 -7 4 7.6906 0.0183
5 -7 5 1.9757 0.1440
5 -7 6 -0.8548 0.1453
5 -7 7 1.0677 0.0856
5 -7 8 0.1572 -0.0523
5 -7 9 -1.7717 -0.1595
5 -7 10 -0.2824 -0.1029
5 -7 11 0.7220 -0.0300
5 -7 12 -2.4441 -0.0977
5 -7 13 -3.4022 -0.0173
5 -7 14 -1.5933 0.1359
5 -7 15 -1.6287 0.0243
5 -7 16 -0.8576 -0.0285
5 -7 17 0.6387 0.0511
5 -7 18 0.9778 -0.0197
5 -7 19 0.7963 -0.0542
5 -7 20 0.0691 -0.0399
5 -7 21 -0.3832 -0.0941
5 -6 0 2.0743 0.1538
5 -6 1 -2.9282 0.5158
5 -6 2 0.1155 -0.0541
5 -6 3 5.8874 -0.2412
5 -6 4 2.8616 0.0077
5 -6 5 0.3074 0.0669
5 -6 6 0.5438 0.0651
5 -6 7 -2.0676 0.1169
5 -6 8 -3.5111 0.0292
5 -6 9 -1.1199 -0.0713
5 -6 10 1.1245 0.0077
5 -6 11 -0.7095 0.0362
5 -6 12 -2.5222 0.0047
5 -6 13 -1.1036 0.0767
5 -6 14 -1.4484 0.0234
5 -6 15 -2.2719 -0.0815
5 -6 16 -0.2561 0.0270
5 -6 17 1.4494 0.0989
5 -6 18 0.9839 0.0158
5 -6 19 -0.2122 -0.0270
5 -6 20 -0.1648 -0.0321
5 -6 21 -0.6670 -0.0669
5 -5 0 -1.2439 0.8443
5 -5 1 0.1271 0.5264
5 -5 2 4.5544 -0.2299
5 -5 3 2.7475 -0.2271
5 -5 4 1.0198 -0.1529
5 -5 5 0.8876 -0.1894
5 -5 6 -2.2411 0.0446
5 -5 7 -3.5222 0.1831
5 -5 8 -1.7401 0.0129
5 -5 9 0.0406 -0.0162
5 -5 10 -0.1667 0.1176
5 -5 11 -1.4884 0.0777
5 -5 12 -0.1142 -0.0123
5 -5 13 0.8890 -0.0331
5 -5 14 -0.5392 -0.0983
5 -5 15 -0.2232 -0.0814
5 -5 16 1.5020 0.0604
5 -5 17 1.4111 0.0813
5 -5 18 0.0851 -0.0046
5 -5 19 1.0528 0.0077
5 -5 20 1.7167 -0.0001
5 -5 21 -0.7359 -0.1404
5 -4 0 0.2099 1.1402
5 -4 1 3.0703 0.1378
5 -4 2 2.3248 -0.3110
5 -4 3 1.4307 -0.2722
5 -4 4 1.5594 -0.4235
5 -4 5 -1.0142 -0.2589
5 -4 6 -1.6266 0.0966
5 -4 7 -0.3451 0.0373
5 -4 8 -0.5505 -0.1198
5 -4 9 -0.3190 0.0248
5 -4 10 -0.7876 0.1221
5 -4 11 -0.5630 -0.0189
5 -4 12 1.9749 -0.0722
5 -4 13 2.3997 -0.0238
5 -4 14 0.7792 -0.0792
5 -4 15 0.6092 -0.0607
5 -4 16 0.7899 0.0536
5 -4 17 -0.1389 0.0166
5 -4 18 1.3107 -0.0085
5 -4 19 3.9829 0.0578
5 -4 20 1.6493 -0.0425
5 -4 21 -1.0873 -0.1211
5 -3 0 0.0058 0.5634
5 -3 1 0.3330 -0.1230
5 -3 2 1.5450 -0.0348
5 -3 3 2.5291 -0.1972
5 -3 4 -0.5734 -0.3524
5 -3 5 -1.1427 -0.0813
5 -3 6 1.0435 0.0250
5 -3 7 -0.4130 -0.1402
5 -3 8 -0.4957 -0.1105
5 -3 9 0.2871 0.0820
5 -3 10 -1.4017 0.0607
5 -3 11 0.2465 -0.0377
5 -3 12 3.3271 0.0726
5 -3 13 2.2834 0.0830
5 -3 14 -0.0278 -0.0687
5 -3 15 -0.6608 -0.0211
5 -3 16 -1.1563 0.0347
5 -3 17 -0.5382 -0.0304
5 -3 18 2.8827 0.0283
5 -3 19 2.8827 0.0388
5 -3 20 -0.9533 -0.0346
5 -3 21 -0.8194 0.0618
5 -2 0 -3.2168 0.1192
5 -2 1 1.3530 0.3832
5 -2 2 4.2124 0.4359
5 -2 3 -0.2367 0.0057
5 -2 4 -2.4426 -0.0988
5 -2 5 0.6014 0.0147
5 -2 6 -0.4264 -0.0055
5 -2 7 -1.0617 -0.0671
5 -2 8 1.0876 -0.0022
5 -2 9 -1.2896 0.0753
5 -2 10 -2.7439 -0.0033
5 -2 11 1.3811 0.0431
5 -2 12 3.9215 0.1800
5 -2 13 1.8788 0.0349
5 -2 14 -0.1110 -0.0742
5 -2 15 -0.6483 0.0178
5 -2 16 -1.7204 -0.0119
5 -2 17 -0.2157 -0.0314
5 -2 18 2.0873 0.0235
5 -2 19 -0.1813 -0.0043
5 -2 20 -1.5185 0.0272
5 -2 21 0.3537 0.0860
5 -1 0 0.3385 0.4982
5 -1 1 5.3346 0.8167
5 -1 2 1.5366 0.3976
5 -1 3 -2.2469 0.0052
5 -1 4 0.4765 -0.0338
5 -1 5 0.7787 0.1017
5 -1 6 -0.9581 0.1553
5 -1 7 0.8894 0.0058
5 -1 8 -0.5905 -0.0416
5 -1 9 -4.5757 -0.0536
5 -1 10 -2.0892 -0.1069
5 -1 11 3.7949 0.0485
5 -1 12 5.1005 0.0936
5 -1 13 2.9753 -0.0694
5 -1 14 2.0230 -0.0410
5 -1 15 0.4174 0.0176
5 -1 16 -0.7083 -0.0301
5 -1 17 1.7350 -0.0158
5 -1 18 1.7941 -0.0061
5 -1 19 -0.6392 -0.0142
5 -1 20 -0.1678 -0.0090
5 0 0 3.7376 0.5669
5 0 1 2.6103 0.3047
5 0 2 -0.0137 0.0273
5 0 3 2.4705 -0.0558
5 0 4 3.9360 0.0469
5 0 5 1.0297 0.3113
5 0 6 0.4449 0.1857
5 0 7 -0.0521 -0.0996
5 0 8 -3.7701 -0.1005
5 0 9 -4.4053 -0.1574
5 0 10 0.5946 -0.1370
5 0 11 5.0802 0.0531
5 0 12 4.2539 0.0086
5 0 13 2.7955 -0.0617
5 0 14 2.9300 0.0205
5 0 15 1.9386 0.0235
5 0 16 3.1945 -0.0052
5 0 17 4.1451 0.0100
5 0 18 0.9209 0.0202
5 0 19 -0.1511 -0.0119
5 0 20 0.6515 -0.0509
5 1 0 0.1891 -0.1587
5 1 1 1.1586 -0.0729
5 1 2 4.5138 0.1459
5 1 3 6.0195 0.0224
5 1 4 3.0341 0.1738
5 1 5 0.1743 0.3202
5 1 6 -0.2779 0.0338
5 1 7 -1.1072 -0.0212
5 1 8 -3.1839 0.0254
5 1 9 -3.0082 -0.1088
5 1 10 0.6199 -0.0122
5 1 11 0.9740 0.0891
5 1 12 -1.1360 -0.0048
5 1 13 0.7911 -0.0010
5 1 14 2.8746 0.0393
5 1 15 4.1257 0.0170
5 1 16 4.9460 0.0155
5 1 17 1.3029 0.0522
5 1 18 -1.1960 0.0567
5 1 19 0.3931 -0.0077
5 2 0 -0.0001 -0.2418
5 2 1 4.5450 0.5230
5 2 2 4.8488 0.2957
5 2 3 2.7516 -0.1784
5 2 4 -0.1065 0.0346
5 2 5 -1.1027 0.0962
5 2 6 1.0562 0.0597
5 2 7 0.9054 0.2236
5 2 8 -3.0788 0.0957
5 2 9 -3.6858 -0.0420
5 2 10 -2.8511 0.0522
5 2 11 -5.3185 0.0318
5 2 12 -4.4696 -0.0309
5 2 13 -0.3164 -0.0193
5 2 14 2.1285 -0.0094
5 2 15 3.2726 -0.0092
5 2 16 0.6323 0.0010
5 2 17 -2.6333 0.0379
5 2 18 -1.2749 0.0243
5 2 19 0.2197 0.0007
5 3 0 3.5491 0.6725
5 3 1 2.6532 0.8110
5 3 2 1.0631 -0.2926
5 3 3 0.2783 -0.5586
5 3 4 -0.8389 -0.1696
5 3 5 1.6011 -0.0561
5 3 6 4.2577 0.1293
5 3 7 0.0375 0.1842
5 3 8 -4.1105 -0.0275
5 3 9 -2.8286 -0.0691
5 3 10 -3.9983 -0.0177
5 3 11 -5.8999 -0.0314
5 3 12 -3.5166 -0.0547
5 3 13 -1.2893 -0.0466
5 3 14 0.1859 -0.0102
5 3 15 0.0820 -0.0366
5 3 16 -2.1082 -0.0540
5 3 17 -2.1993 -0.0146
5 3 18 -1.5345 -0.0052
5 4 0 1.9888 1.1935
5 4 1 -0.1395 0.2408
5 4 2 1.3508 -0.6938
5 4 3 1.0643 -0.4343
5 4 4 1.2673 -0.2065
5 4 5 4.1996 -0.1638
5 4 6 2.1802 0.0195
5 4 7 -2.7534 0.0074
5 4 8 -1.4437 -0.0985
5 4 9 0.3225 -0.0705
5 4 10 -2.0875 0.0218
5 4 11 -3.0256 0.0379
5 4 12 -2.8559 -0.0105
5 4 13 -2.2678 0.0279
5 4 14 -0.5726 0.0273
5 4 15 -0.4026 -0.0632
5 4 16 -1.4198 -0.0446
5 4 17 -2.7158 0.0156
5 4 18 -2.5785 0.0274
5 5 0 -0.2416 1.1170
5 5 1 1.5921 0.0625
5 5 2 2.3470 -0.2018
5 5 3 0.7735 -0.0636
5 5 4 1.6392 -0.2420
5 5 5 1.2520 -0.2065
5 5 6 -2.6916 -0.0029
5 5 7 -2.8023 -0.0006
5 5 8 0.7223 -0.0621
5 5 9 0.6027 0.0382
5 5 10 -1.3134 0.1543
5 5 11 -2.2491 0.0743
5 5 12 -2.7694 0.0291
5 5 13 -1.5570 0.0801
5 5 14 -0.2604 0.0101
5 5 15 -1.1387 -0.0258
5 5 16 -3.3402 0.0573
5 5 17 -3.5651 0.0758
5 6 0 1.1653 1.0181
5 6 1 1.9228 0.3159
5 6 2 0.4276 0.2304
5 6 3 -0.3744 0.0157
5 6 4 -0.4267 -0.2218
5 6 5 -2.7260 -0.0818
5 6 6 -4.6759 0.0693
5 6 7 -2.6543 -0.0247
5 6 8 -1.0084 -0.0664
5 6 9 -1.6294 0.0796
5 6 10 -1.8037 0.0753
5 6 11 -1.7854 -0.0403
5 6 12 -1.3418 0.0105
5 6 13 -0.9222 0.0363
5 6 14 -2.1877 -0.0168
5 6 15 -4.2759 0.0434
5 6 16 -4.2814 0.1088
5 7 0 1.7900 0.4637
5 7 1 0.6141 0.1803
5 7 2 -0.2320 0.2564
5 7 3 -0.4712 0.0322
5 7 4 -1.0037 -0.1053
5 7 5 -2.9920 0.0396
5 7 6 -3.7817 0.0539
5 7 7 -2.5380 -0.1209
5 7 8 -2.3418 -0.1195
5 7 9 -2.5298 -0.0358
5 7 10 -1.4041 -0.0933
5 7 11 0.2595 -0.0771
5 7 12 0.3570 0.0074
5 7 13 -2.2482 -0.0247
5 7 14 -4.8039 -0.0320
5 7 15 -4.2657 0.0609
5 8 0 0.8560 -0.2584
5 8 1 0.4175 0.1714
5 8 2 0.1235 0.3591
5 8 3 0.6485 0.0513
5 8 4 0.2537 -0.0135
5 8 5 -1.6333 0.1648
5 8 6 -1.2340 0.0841
5 8 7 -1.0556 -0.1064
5 8 8 -3.2149 -0.0931
5 8 9 -3.4750 -0.0489
5 8 10 -0.2209 -0.0436
5 8 11 2.1425 0.0063
5 8 12 -0.5903 -0.0071
5 8 13 -4.3328 -0.0822
5 8 14 -3.6203 -0.0478
5 9 0 -0.6623 -0.1291
5 9 1 -0.3333 0.4715
5 9 2 0.2471 0.2685
5 9 3 1.0613 -0.0632
5 9 4 -0.2901 0.1169
5 9 5 -0.0518 0.3122
5 9 6 1.0877 0.1555
5 9 7 -2.3829 0.0106
5 9 8 -6.6556 0.0413
5 9 9 -4.8234 0.0495
5 9 10 0.3632 0.0173
5 9 11 0.2278 0.0080
5 9 12 -3.8634 -0.0566
5 9 13 -3.5587 -0.1266
5 10 0 -1.2347 0.2563
5 10 1 -0.6783 0.3075
5 10 2 0.5212 -0.0918
5 10 3 -0.3277 -0.1455
5 10 4 -0.4004 0.1404
5 10 5 2.5665 0.2397
5 10 6 0.6107 0.1190
5 10 7 -6.6195 0.0677
5 10 8 -9.2625 0.0613
5 10 9 -4.3833 -0.0194
5 10 10 -1.0549 -0.0253
5 10 11 -3.6907 0.0257
5 10 12 -4.0055 -0.0707
5 11 0 -0.4287 0.1546
5 11 1 1.0470 0.0518
5 11 2 0.7265 -0.1896
5 11 3 -0.0989 -0.2366
5 11 4 3.4152 -0.0684
5 11 5 4.4156 0.0391
5 11 6 -1.8515 0.0171
5 11 7 -8.0803 0.0017
5 11 8 -6.9609 -0.0564
5 11 9 -2.5835 -0.0598
5 11 10 -2.8168 0.1166
5 11 11 -3.3913 0.1253
5 12 0 1.2768 0.3788
5 12 1 2.1746 0.3591
5 12 2 0.7350 -0.1353
5 12 3 2.6719 -0.3679
5 12 4 5.3396 -0.1669
5 12 5 2.7598 -0.0419
5 12 6 -2.6348 -0.0306
5 12 7 -5.0554 -0.0182
5 12 8 -2.8766 -0.0269
5 12 9 -1.5372 0.1453
5 12 10 -1.8036 0.2851
5 13 0 2.0626 1.0462
5 13 1 0.1340 0.5313
5 13 2 -0.5065 -0.2434
5 13 3 1.5830 -0.2930
5 13 4 2.1260 -0.0850
5 13 5 1.0827 -0.0389
5 13 6 -1.3437 0.0437
5 13 7 -2.2462 0.0537
5 13 8 -1.2003 0.0824
5 14 0 -0.7547 1.0201
5 14 1 -3.7004 0.1395
5 14 2 -3.1299 -0.2450
5 14 3 -1.8200 -0.1058
5 14 4 0.7658 -0.0704
5 14 5 1.2751 0.0330
5 14 6 -1.0345 0.1233
5 14 7 -1.4981 0.0252
5 15 0 -4.1194 0.3496
5 15 1 -4.2840 -0.0709
5 15 2 -3.7464 -0.0287
5 15 3 -0.9471 -0.0500
5 15 4 2.1366 -0.0136
5 15 5 0.4099 0.1689
5 16 0 -2.5694 0.0865
5 16 1 -2.5664 0.1380
5 16 2 -1.8570 0.0848
5 16 3 1.3482 -0.0001
5 17 0 -0.8536 0.1785
6 -18 0 2.7121 -0.3941
6 -18 1 1.6952 -0.1176
6 -18 2 -0.5944 -0.0277
6 -18 3 -1.1784 0.0450
6 -18 4 -1.3140 0.1882
6 -18 5 -1.9508 -0.1035
6 -18 6 -0.2960 -0.2371
6 -18 7 3.5398 0.1346
6 -18 8 3.3499 0.1657
6 -18 9 -0.1251 -0.0631
6 -18 10 0.7225 -0.0537
6 -18 11 3.1163 -0.0033
6 -17 0 3.3326 -0.1653
6 -17 1 -0.0621 -0.0297
6 -17 2 -1.9448 -0.2018
6 -17 3 -1.5009 -0.0752
6 -17 4 -1.8473 -0.0401
6 -17 5 -1.4916 -0.2402
6 -17 6 1.6519 -0.0236
6 -17 7 2.4824 0.1643
6 -17 8 -0.3832 0.0236
6 -17 9 0.1822 0.0179
6 -17 10 2.0932 0.0526
6 -17 11 0.2157 -0.0133
6 -17 12 0.1203 -0.0851
6 -17 13 3.0920 -0.0357
6 -16 0 0.8993 0.2361
6 -16 1 -1.8365 -0.1175
6 -16 2 -1.1137 -0.2992
6 -16 3 -0.7581 -0.0211
6 -16 4 -1.1914 -0.0606
6 -16 5 0.4788 -0.0886
6 -16 6 1.6744 0.0792
6 -16 7 0.0432 0.0361
6 -16 8 0.3720 0.0202
6 -16 9 0.9061 0.0592
6 -16 10 -2.7383 0.0150
6 -16 11 -2.4296 -0.0165
6 -16 12 3.4964 -0.0411
6 -16 13 5.8017 0.0779
6 -16 14 3.0906 0.1893
6 -16 15 -0.6766 0.1201
6 -15 0 -1.1366 0.2308
6 -15 1 -0.7932 -0.3610
6 -15 2 -0.3942 -0.1332
6 -15 3 -0.9056 0.1566
6 -15 4 0.3718 0.0322
6 -15 5 1.6233 0.0241
6 -15 6 0.8192 -0.0018
6 -15 7 1.6031 -0.0553
6 -15 8 1.8799 -0.0309
6 -15 9 -3.4477 -0.0493
6 -15 10 -5.0463 0.0034
6 -15 11 1.3202 -0.0004
6 -15 12 4.5389 -0.0455
6 -15 13 3.0505 0.0674
6 -15 14 1.4694 0.1193
6 -15 15 0.8974 0.1024
6 -15 16 1.3904 0.0169
6 -14 0 -0.3603 -0.2915
6 -14 1 -1.0705 -0.3758
6 -14 2 -2.0385 0.1712
6 -14 3 -0.2224 0.1987
6 -14 4 1.2066 0.0381
6 -14 5 0.2893 -0.0262
6 -14 6 1.3165 -0.1228
6 -14 7 2.8623 -0.1238
6 -14 8 -1.6714 -0.1311
6 -14 9 -5.3717 -0.0449
6 -14 10 -1.4962 0.0804
6 -14 11 0.4320 -0.0282
6 -14 12 -0.6875 -0.0638
6 -14 13 0.9704 0.0420
6 -14 14 2.3086 0.0512
6 -14 15 2.2789 -0.0021
6 -14 16 0.5579 -0.1497
6 -14 17 -1.4341 -0.1853
6 -13 0 -1.4069 -0.5399
6 -13 1 -3.3063 -0.0245
6 -13 2 -1.2354 0.2062
6 -13 3 0.7715 0.0302
6 -13 4 -0.9079 -0.0121
6 -13 5 -0.8797 -0.0930
6 -13 6 1.7836 -0.1175
6 -13 7 -0.1636 -0.1043
6 -13 8 -3.9890 -0.0893
6 -13 9 -2.5826 0.1030
6 -13 10 -2.9689 0.1154
6 -13 11 -5.5640 -0.0431
6 -13 12 -2.3628 -0.0047
6 -13 13 0.9322 0.0266
6 -13 14 0.8447 -0.0110
6 -13 15 -0.0302 -0.0306
6 -13 16 -1.8027 -0.0733
6 -13 17 -0.9669 -0.0243
6 -13 18 0.3139 0.0400
6 -12 0 -3.2619 -0.1865
6 -12 1 -1.2920 0.0060
6 -12 2 1.3471 -0.1492
6 -12 3 -0.8763 -0.0390
6 -12 4 -1.9701 0.0393
6 -12 5 0.5123 -0.0124
6 -12 6 0.1868 0.0280
6 -12 7 -2.1643 -0.0429
6 -12 8 -1.1215 0.0166
6 -12 9 -2.4349 0.1664
6 -12 10 -6.6423 0.0470
6 -12 11 -4.4387 -0.0202
6 -12 12 -1.1114 0.0127
6 -12 13 -1.8106 -0.0358
6 -12 14 -1.6545 0.0127
6 -12 15 -1.8151 0.0644
6 -12 16 -1.2836 0.0189
6 -12 17 0.4758 -0.0026
6 -12 18 0.3616 0.0296
6 -11 0 -0.2225 -0.2454
6 -11 1 2.3893 -0.5304
6 -11 2 0.2371 -0.2471
6 -11 3 -1.1054 0.1507
6 -11 4 0.5047 0.0975
6 -11 5 0.1204 0.1163
6 -11 6 -1.0792 0.0939
6 -11 7 0.6745 -0.0504
6 -11 8 0.6762 0.0485
6 -11 9 -3.0109 0.0640
6 -11 10 -2.4788 -0.0428
6 -11 11 -0.4496 -0.0245
6 -11 12 -2.3114 -0.0648
6 -11 13 -2.3577 -0.0592
6 -11 14 -1.6030 0.0477
6 -11 15 -1.6739 0.0287
6 -11 16 0.1486 -0.0471
6 -11 17 1.2887 -0.0352
6 -11 18 2.7651 0.0754
6 -11 19 3.0659 0.1085
6 -10 0 3.2787 -0.8482
6 -10 1 1.4120 -0.5906
6 -10 2 -0.0994 0.1135
6 -10 3 0.7338 0.1299
6 -10 4 -0.4622 0.0292
6 -10 5 -1.7247 0.1886
6 -10 6 0.0784 0.0485
6 -10 7 1.4196 -0.0622
6 -10 8 -0.1595 0.0147
6 -10 9 0.4733 -0.0332
6 -10 10 2.1407 -0.0443
6 -10 11 -0.0925 -0.0430
6 -10 12 -0.7265 -0.0865
6 -10 13 -0.2512 -0.0400
6 -10 14 -2.0158 -0.0100
6 -10 15 -0.9280 -0.0381
6 -10 16 1.1214 -0.0564
6 -10 17 2.7853 0.0119
6 -10 18 4.2456 0.1063
6 -10 19 0.4094 0.0054
6 -9 0 2.5855 -0.7316
6 -9 1 0.9404 -0.0086
6 -9 2 1.0143 0.1265
6 -9 3 -1.1873 -0.1514
6 -9 4 -2.5681 0.1127
6 -9 5 -1.3228 0.2438
6 -9 6 -1.3217 -0.0220
6 -9 7 -2.2036 -0.0510
6 -9 8 -0.0535 0.0162
6 -9 9 2.7054 -0.0035
6 -9 10 1.6299 0.0062
6 -9 11 1.6440 -0.0017
6 -9 12 2.1782 -0.0250
6 -9 13 -1.2690 -0.0308
6 -9 14 -1.4111 0.0125
6 -9 15 1.2974 0.0236
6 -9 16 1.7899 -0.0106
6 -9 17 2.9551 0.0598
6 -9 18 0.9416 0.0441
6 -9 19 -2.9950 -0.0555
6 -8 0 2.2353 -0.0589
6 -8 1 1.8177 0.1697
6 -8 2 -1.0424 -0.1818
6 -8 3 -1.4649 -0.0708
6 -8 4 0.3708 0.3157
6 -8 5 -2.4504 0.0962
6 -8 6 -5.6935 -0.1519
6 -8 7 -3.3077 -0.0180
6 -8 8 0.4970 0.0492
6 -8 9 1.0497 0.0088
6 -8 10 2.2426 0.0505
6 -8 11 3.8348 0.0685
6 -8 12 0.4240 -0.0142
6 -8 13 -0.8536 0.0042
6 -8 14 2.5024 0.0922
6 -8 15 1.9250 0.0242
6 -8 16 0.6659 -0.0032
6 -8 17 0.7510 0.0328
6 -8 18 -1.6062 -0.0350
6 -8 19 -2.0441 0.0744
6 -7 0 1.9402 0.1981
6 -7 1 -0.9724 0.0467
6 -7 2 -0.2853 -0.1513
6 -7 3 4.0930 0.1450
6 -7 4 0.7713 0.1358
6 -7 5 -5.7283 -0.2405
6 -7 6 -5.2004 -0.1907
6 -7 7 -1.4564 0.0329
6 -7 8 -0.1664 -0.0135
6 -7 9 1.0707 -0.0138
6 -7 10 3.5739 0.1042
6 -7 11 1.8403 0.0245
6 -7 12 -0.3210 -0.0753
6 -7 13 3.0833 0.0361
6 -7 14 3.0279 0.0586
6 -7 15 -0.9850 -0.0201
6 -7 16 -0.8223 -0.0053
6 -7 17 -0.1663 -0.0481
6 -7 18 -1.2801 -0.0060
6 -7 19 -1.1369 0.2051
6 -6 0 -2.0188 0.3770
6 -6 1 -1.7173 0.0034
6 -6 2 4.6445 -0.1955
6 -6 3 3.8826 -0.0110
6 -6 4 -3.2481 -0.1653
6 -6 5 -4.6029 -0.2801
6 -6 6 -1.8153 -0.0300
6 -6 7 -0.6868 0.0196
6 -6 8 -0.2915 -0.0754
6 -6 9 1.8426 0.0518
6 -6 10 2.0717 0.0759
6 -6 11 -0.1093 -0.0935
6 -6 12 2.0562 -0.0650
6 -6 13 3.4474 0.0542
6 -6 14 -1.1679 0.0279
6 -6 15 -2.9245 0.0043
6 -6 16 -0.5760 -0.0258
6 -6 17 -0.8261 -0.0634
6 -6 18 -2.7963 0.0507
6 -6 19 -1.5372 0.1256
6 -5 0 -3.5259 0.3158
6 -5 1 1.4560 -0.5422
6 -5 2 3.1128 -0.4305
6 -5 3 -1.6422 0.0243
6 -5 4 -3.1759 -0.0310
6 -5 5 -1.6476 -0.0150
6 -5 6 -0.9968 0.0821
6 -5 7 -1.0339 -0.0428
6 -5 8 -0.4439 -0.0343
6 -5 9 0.9226 0.0762
6 -5 10 0.3054 -0.0060
6 -5 11 0.4697 -0.0605
6 -5 12 2.4617 0.0297
6 -5 13 0.1479 0.0596
6 -5 14 -3.0673 0.0256
6 -5 15 -1.2981 0.0109
6 -5 16 -0.0770 -0.0155
6 -5 17 -3.1799 -0.0338
6 -5 18 -3.7729 -0.0103
6 -5 19 0.4276 0.0013
6 -4 0 -0.5810 -0.7348
6 -4 1 1.0017 -1.0968
6 -4 2 -1.0604 -0.0565
6 -4 3 -1.3782 0.3886
6 -4 4 -0.9408 0.1304
6 -4 5 -0.9675 0.0664
6 -4 6 -0.6089 0.0025
6 -4 7 -1.6118 -0.1027
6 -4 8 -0.6052 -0.0356
6 -4 9 0.9559 0.0374
6 -4 10 -0.3231 0.0367
6 -4 11 0.4283 0.0269
6 -4 12 1.2519 0.0121
6 -4 13 -0.9804 -0.0186
6 -4 14 -0.5294 -0.0277
6 -4 15 1.9950 0.0227
6 -4 16 -0.0593 0.0135
6 -4 17 -3.3753 -0.0674
6 -4 18 -0.6341 -0.0465
6 -4 19 1.9976 -0.0111
6 -3 0 0.5324 -1.6264
6 -3 1 -0.2588 -0.6075
6 -3 2 0.7944 0.4844
6 -3 3 0.6837 0.2745
6 -3 4 -0.0643 -0.0365
6 -3 5 1.2486 -0.0127
6 -3 6 -0.0983 -0.0741
6 -3 7 -0.8418 -0.1316
6 -3 8 1.7144 -0.0387
6 -3 9 0.4170 0.0929
6 -3 10 -1.4064 0.0659
6 -3 11 0.5046 -0.0526
6 -3 12 0.7276 -0.0837
6 -3 13 0.2323 -0.0837
6 -3 14 2.9015 -0.0200
6 -3 15 3.8414 0.0666
6 -3 16 0.0099 -0.0053
6 -3 17 -0.6417 -0.0438
6 -3 18 2.6449 0.0290
6 -3 19 1.6583 -0.0442
6 -2 0 -0.0260 -1.1434
6 -2 1 1.6675 0.0935
6 -2 2 1.7214 0.2402
6 -2 3 0.6826 -0.1204
6 -2 4 2.9978 -0.0314
6 -2 5 2.6573 0.0956
6 -2 6 -0.0675 -0.0028
6 -2 7 1.9862 -0.0717
6 -2 8 2.0977 0.0598
6 -2 9 -1.4265 0.1152
6 -2 10 -0.5613 -0.0503
6 -2 11 1.1205 -0.0947
6 -2 12 -0.5479 -0.0380
6 -2 13 -0.0380 -0.0340
6 -2 14 3.2968 0.0472
6 -2 15 2.6442 0.0671
6 -2 16 -0.0476 -0.0002
6 -2 17 1.7584 0.0435
6 -2 18 3.0862 0.0339
6 -2 19 1.3978 -0.0906
6 -1 0 0.2334 -0.3716
6 -1 1 0.9098 0.0151
6 -1 2 0.2174 -0.1351
6 -1 3 2.9557 -0.0124
6 -1 4 3.6032 0.2511
6 -1 5 -0.4375 0.2558
6 -1 6 0.2625 0.0508
6 -1 7 2.3485 -0.0070
6 -1 8 0.1656 0.0988
6 -1 9 0.5210 0.0008
6 -1 10 2.1356 -0.0823
6 -1 11 -0.8896 0.0399
6 -1 12 -4.1616 0.0340
6 -1 13 -1.6926 -0.0095
6 -1 14 2.0343 0.0475
6 -1 15 0.8010 0.0247
6 -1 16 0.2215 -0.0026
6 -1 17 2.3543 0.0180
6 -1 18 1.6441 -0.0150
6 0 0 -0.6188 -0.2235
6 0 1 -0.6504 -0.1193
6 0 2 1.9962 0.0062
6 0 3 2.7319 0.1733
6 0 4 -2.0668 0.2682
6 0 5 -3.3190 0.1621
6 0 6 -0.2141 -0.0567
6 0 7 0.9893 -0.0256
6 0 8 2.7760 0.0243
6 0 9 4.3038 -0.0673
6 0 10 1.0220 0.0240
6 0 11 -4.6249 0.0839
6 0 12 -5.3378 -0.0442
6 0 13 0.1432 -0.0475
6 0 14 2.3590 0.0118
6 0 15 0.3389 -0.0288
6 0 16 1.1479 -0.0620
6 0 17 1.8208 -0.0398
6 0 18 0.3392 -0.0151
6 1 0 -1.0756 -0.0459
6 1 1 1.5715 0.0587
6 1 2 2.3577 -0.0531
6 1 3 -2.4934 -0.0717
6 1 4 -5.7437 0.0857
6 1 5 -3.6056 -0.0310
6 1 6 -0.4022 -0.1662
6 1 7 3.2162 -0.0279
6 1 8 5.1753 0.0002
6 1 9 2.6537 -0.0068
6 1 10 -1.8556 0.0721
6 1 11 -4.0722 -0.0124
6 1 12 -0.2532 -0.0951
6 1 13 3.9465 -0.0114
6 1 14 2.0586 0.0293
6 1 15 0.7516 -0.0340
6 1 16 2.4187 -0.0620
6 1 17 2.4041 -0.0426
6 2 0 1.0119 0.2078
6 2 1 2.8551 -0.1197
6 2 2 -0.6995 -0.4133
6 2 3 -4.9000 -0.1084
6 2 4 -5.1277 0.1150
6 2 5 -2.8557 -0.1436
6 2 6 1.1999 -0.1529
6 2 7 3.2810 0.0540
6 2 8 0.9336 0.0545
6 2 9 -0.7555 0.0477
6 2 10 -0.9373 0.0535
6 2 11 0.5086 -0.0202
6 2 12 3.7141 -0.0152
6 2 13 2.8149 0.0701
6 2 14 0.3280 0.0769
6 2 15 1.7612 0.0108
6 2 16 3.7817 -0.0240
6 2 17 3.5207 -0.0698
6 3 0 2.9093 -0.0124
6 3 1 1.7609 -0.4725
6 3 2 -1.8675 -0.3115
6 3 3 -4.2665 0.2175
6 3 4 -4.3937 0.0670
6 3 5 -1.2653 -0.2611
6 3 6 0.7182 -0.0601
6 3 7 -2.1138 0.0977
6 3 8 -2.7178 0.0027
6 3 9 0.1088 0.0180
6 3 10 0.9858 0.0727
6 3 11 1.5673 0.0145
6 3 12 1.3232 -0.0067
6 3 13 -0.5838 0.0603
6 3 14 -0.2709 0.0618
6 3 15 2.2132 0.0091
6 3 16 4.0244 -0.0314
6 4 0 3.3030 -0.3463
6 4 1 1.4184 -0.5237
6 4 2 -1.6838 -0.0420
6 4 3 -3.8586 0.2002
6 4 4 -2.3027 -0.1936
6 4 5 0.0202 -0.2365
6 4 6 -2.1771 0.0336
6 4 7 -3.6590 -0.0475
6 4 8 0.0800 -0.1438
6 4 9 1.9538 0.0343
6 4 10 0.2847 0.0746
6 4 11 -0.6255 -0.0874
6 4 12 -1.0213 -0.0922
6 4 13 -1.1926 0.0068
6 4 14 -0.1799 0.0047
6 4 15 2.0974 -0.0221
6 4 16 2.6361 -0.0354
6 5 0 3.4460 -0.6041
6 5 1 1.5680 -0.6515
6 5 2 -1.4924 -0.0534
6 5 3 -1.8678 0.0636
6 5 4 0.4219 -0.1322
6 5 5 0.3387 0.0243
6 5 6 -1.2642 0.0279
6 5 7 1.4015 -0.2052
6 5 8 4.2435 -0.0909
6 5 9 1.9532 0.1221
6 5 10 -0.7882 -0.0213
6 5 11 -0.7510 -0.1584
6 5 12 -0.3134 -0.0463
6 5 13 -0.6911 0.0180
6 5 14 0.3244 -0.0190
6 5 15 2.0770 -0.0359
6 6 0 3.4827 -1.0892
6 6 1 0.8398 -0.6589
6 6 2 -1.2631 0.2190
6 6 3 -0.4546 0.2806
6 6 4 1.1377 0.1699
6 6 5 1.2940 0.2086
6 6 6 2.6606 -0.0157
6 6 7 5.5238 -0.1266
6 6 8 4.5033 0.0864
6 6 9 0.5425 0.0961
6 6 10 -0.7623 -0.0714
6 6 11 0.0934 -0.0260
6 6 12 -0.1922 0.0620
6 6 13 -0.3972 0.0139
6 6 14 0.9620 -0.0397
6 7 0 1.4487 -1.1842
6 7 1 -1.4083 -0.0228
6 7 2 -2.4980 0.5603
6 7 3 -0.7676 0.2602
6 7 4 1.3786 0.1990
6 7 5 1.9201 0.1906
6 7 6 3.6292 -0.0264
6 7 7 4.5266 -0.0262
6 7 8 1.5048 0.0695
6 7 9 -1.1421 0.0053
6 7 10 -0.7871 -0.0020
6 7 11 -0.2822 0.0537
6 7 12 -0.8015 0.0214
6 7 13 -0.6115 -0.0266
6 8 0 -1.8398 -0.4772
6 8 1 -3.5024 0.4184
6 8 2 -2.1901 0.1454
6 8 3 0.9286 -0.1202
6 8 4 1.1099 0.1194
6 8 5 0.7653 0.1004
6 8 6 2.3967 -0.0786
6 8 7 1.6111 -0.0538
6 8 8 -0.8780 -0.0008
6 8 9 -1.0742 0.0094
6 8 10 -0.0470 0.0096
6 8 11 -0.2975 -0.0105
6 8 12 -1.2552 0.0053
6 9 0 -2.8955 0.1156
6 9 1 -1.8857 0.0280
6 9 2 1.6546 -0.4102
6 9 3 2.1312 -0.1403
6 9 4 -0.1714 0.1537
6 9 5 0.8437 0.0187
6 9 6 1.6854 -0.0727
6 9 7 -0.0935 0.0005
6 9 8 -0.3897 0.0614
6 9 9 1.1223 0.0356
6 9 10 1.6544 -0.0097
6 9 11 0.1057 0.0524
6 10 0 -1.7568 0.0838
6 10 1 1.9930 -0.3596
6 10 2 3.2829 -0.3045
6 10 3 -0.1977 0.0852
6 10 4 -0.0540 0.1159
6 10 5 1.7619 0.0023
6 10 6 0.0938 0.0159
6 10 7 -0.7448 0.0906
6 10 8 1.2599 0.0960
6 10 9 3.0616 0.0208
6 10 10 1.9562 0.0573
6 11 0 1.1641 -0.1262
6 11 1 3.5219 -0.3051
6 11 2 -0.8158 -0.0989
6 11 3 -1.9779 0.0141
6 11 4 1.3062 -0.0108
6 11 5 0.2341 -0.0283
6 11 6 -1.9676 0.0044
6 11 7 -0.4916 0.0657
6 11 8 2.0752 0.0130
6 12 0 4.4869 -0.2338
6 12 1 -0.4365 -0.2634
6 12 2 -4.3488 -0.1969
6 12 3 0.3233 -0.0996
6 12 4 1.9300 -0.0484
6 12 5 -1.0033 -0.0742
6 12 6 -1.5617 -0.0087
6 12 7 0.1048 0.0018
6 13 0 1.7392 -0.2596
6 13 1 -5.4405 -0.2744
6 13 2 -1.3876 -0.0920
6 13 3 4.0479 0.1028
6 13 4 2.4569 0.0536
6 13 5 -0.1225 0.0262
6 14 0 -5.1854 -0.2415
6 14 1 -3.9376 -0.0403
6 14 2 3.3787 0.2991
6 14 3 4.4105 0.3017
6 15 0 -5.5684 -0.1510
6 15 1 0.0490 0.2545
7 -17 2 -0.4242 -0.0952
7 -17 3 0.9055 0.0613
7 -17 4 -1.5092 -0.0476
7 -17 5 -2.4955 -0.1327
7 -17 6 0.6128 0.1392
7 -16 0 -2.2778 0.0490
7 -16 1 -2.4504 -0.1475
7 -16 2 -0.2970 0.0072
7 -16 3 -1.6393 0.0823
7 -16 4 -3.5384 -0.1172
7 -16 5 -0.8718 0.0332
7 -16 6 2.7831 0.1470
7 -16 7 3.4177 -0.0358
7 -16 8 1.6628 -0.0120
7 -16 9 -0.5224 0.1068
7 -16 10 -0.1497 0.0897
7 -15 0 -3.2038 -0.1600
7 -15 1 -2.5487 -0.0392
7 -15 2 -2.4011 0.2417
7 -15 3 -3.0525 0.0607
7 -15 4 -0.6455 -0.0488
7 -15 5 2.1543 0.0623
7 -15 6 2.5169 -0.0760
7 -15 7 1.1728 -0.0669
7 -15 8 -1.2963 0.1572
7 -15 9 -1.3201 0.1905
7 -15 10 1.4018 0.0704
7 -15 11 1.0626 -0.0785
7 -15 12 -0.1678 -0.0505
7 -14 0 -3.3546 -0.0254
7 -14 1 -3.3092 0.3618
7 -14 2 -2.0472 0.3227
7 -14 3 1.4707 -0.0115
7 -14 4 3.5497 -0.0152
7 -14 5 3.3580 -0.0774
7 -14 6 2.7142 -0.1295
7 -14 7 -0.2148 0.0931
7 -14 8 -2.3023 0.1624
7 -14 9 0.6009 0.0762
7 -14 10 1.6469 0.0040
7 -14 11 -0.2466 -0.0429
7 -14 12 1.5691 0.0264
7 -14 13 3.1443 -0.0162
7 -14 14 2.2856 -0.1589
7 -13 0 -3.1877 0.3335
7 -13 1 -2.1949 0.4384
7 -13 2 2.3216 0.0546
7 -13 3 4.4534 -0.0537
7 -13 4 4.0082 0.0129
7 -13 5 5.1234 -0.0682
7 -13 6 3.2331 0.0349
7 -13 7 -1.6338 0.0793
7 -13 8 -0.6694 -0.0220
7 -13 9 1.9831 -0.0026
7 -13 10 0.0922 -0.0562
7 -13 11 0.6331 -0.0916
7 -13 12 2.5997 -0.0194
7 -13 13 1.5477 -0.0874
7 -13 14 2.4107 -0.1505
7 -13 15 4.0435 -0.1461
7 -12 0 -2.8814 0.3103
7 -12 1 0.9745 0.0259
7 -12 2 2.8269 -0.1124
7 -12 3 1.6141 0.0998
7 -12 4 4.2516 0.0862
7 -12 5 5.5116 0.0556
7 -12 6 0.0685 0.0645
7 -12 7 -2.3020 -0.0705
7 -12 8 0.4573 -0.0135
7 -12 9 -0.1363 0.0113
7 -12 10 -0.5694 -0.1515
7 -12 11 1.0445 -0.0767
7 -12 12 -0.7026 0.0313
7 -12 13 -0.8280 -0.0414
7 -12 14 2.4828 -0.1007
7 -12 15 3.5114 -0.2151
7 -11 0 -0.4538 -0.0608
7 -11 1 1.3876 -0.1997
7 -11 2 -1.1454 0.0680
7 -11 3 0.5091 0.1701
7 -11 4 4.7505 0.0630
7 -11 5 2.1125 0.0799
7 -11 6 -2.5996 -0.0262
7 -11 7 -2.1097 -0.0139
7 -11 8 -1.5780 0.1219
7 -11 9 -1.3604 -0.0632
7 -11 10 0.7734 -0.1400
7 -11 11 -1.1618 0.0585
7 -11 12 -3.9030 0.0839
7 -11 13 -1.8430 0.0269
7 -11 14 0.3500 -0.0473
7 -11 15 1.2631 -0.1960
7 -11 16 0.4274 -0.1946
7 -10 0 1.8255 -0.2777
7 -10 1 -0.7508 -0.0923
7 -10 2 -1.5289 0.1212
7 -10 3 2.7565 0.0043
7 -10 4 3.7965 0.0191
7 -10 5 0.0589 0.0222
7 -10 6 -2.2895 -0.0498
7 -10 7 -2.7854 0.1105
7 -10 8 -1.6170 0.0772
7 -10 9 2.0409 -0.1272
7 -10 10 1.5684 -0.0354
7 -10 11 -2.8934 0.0689
7 -10 12 -4.1871 0.0597
7 -10 13 -3.5599 0.0861
7 -10 14 -1.6392 0.0066
7 -10 15 0.3535 -0.1153
7 -10 16 -0.7267 -0.1332
7 -9 0 0.8672 -0.3231
7 -9 1 -0.6071 0.0313
7 -9 2 1.0254 0.0231
7 -9 3 3.1623 -0.0693
7 -9 4 2.9241 0.0031
7 -9 5 0.1050 -0.0972
7 -9 6 -2.4735 -0.0602
7 -9 7 -1.6612 0.1022
7 -9 8 2.4745 -0.0004
7 -9 9 4.1859 -0.0708
7 -9 10 1.1205 -0.0060
7 -9 11 -1.8756 0.0018
7 -9 12 -4.0176 0.0519
7 -9 13 -4.1543 0.0891
7 -9 14 -1.4784 0.0019
7 -9 15 -1.5409 -0.1134
7 -9 16 -2.3264 -0.1316
7 -9 17 -0.2522 -0.0488
7 -8 0 0.6552 -0.0090
7 -8 1 0.2956 0.2814
7 -8 2 0.2172 0.0037
7 -8 3 2.0697 -0.0714
7 -8 4 1.4971 -0.0991
7 -8 5 -1.5016 -0.2156
7 -8 6 -1.8413 -0.0439
7 -8 7 0.8186 0.1106
7 -8 8 3.1557 0.0422
7 -8 9 3.0262 0.0152
7 -8 10 1.8900 0.0075
7 -8 11 -0.5479 -0.0182
7 -8 12 -3.3466 0.0190
7 -8 13 -2.6891 0.0455
7 -8 14 -2.6645 -0.0247
7 -8 15 -4.3793 -0.0922
7 -8 16 -2.3837 -0.0383
7 -8 17 0.3370 -0.0195
7 -7 0 1.5291 0.6721
7 -7 1 -1.2492 0.3119
7 -7 2 -0.6177 -0.1468
7 -7 3 1.0458 -0.0835
7 -7 4 -0.8008 -0.1634
7 -7 5 -1.6850 -0.2086
7 -7 6 -0.5710 0.0393
7 -7 7 0.2946 0.1253
7 -7 8 1.1305 0.0611
7 -7 9 2.6118 0.0551
7 -7 10 2.6259 -0.0102
7 -7 11 -0.1815 -0.0684
7 -7 12 -1.6111 0.0070
7 -7 13 -2.1160 0.0575
7 -7 14 -4.1299 0.0007
7 -7 15 -3.2874 0.0001
7 -7 16 -0.1455 0.0288
7 -7 17 0.8360 -0.0440
7 -6 0 0.3756 0.6488
7 -6 1 -0.7761 -0.1759
7 -6 2 1.3827 -0.1311
7 -6 3 0.1451 0.0924
7 -6 4 -0.8767 -0.1394
7 -6 5 0.1947 -0.1251
7 -6 6 -0.0586 0.0504
7 -6 7 -0.3408 0.0045
7 -6 8 0.8257 -0.0024
7 -6 9 2.2124 0.0049
7 -6 10 1.7132 -0.0837
7 -6 11 0.1644 -0.0449
7 -6 12 -0.7952 0.0802
7 -6 13 -2.2762 0.0732
7 -6 14 -2.4771 0.0097
7 -6 15 -0.3049 0.0062
7 -6 16 0.8487 -0.0044
7 -6 17 -0.5015 0.0009
7 -5 0 0.3865 -0.1400
7 -5 1 2.7630 -0.2414
7 -5 2 1.5115 0.3348
7 -5 3 -0.5359 0.2050
7 -5 4 0.7299 -0.1201
7 -5 5 1.7693 -0.0308
7 -5 6 1.5402 -0.0440
7 -5 7 0.1637 -0.1063
7 -5 8 -0.2886 -0.0234
7 -5 9 1.1204 -0.0308
7 -5 10 0.9210 -0.0430
7 -5 11 -0.4912 0.0497
7 -5 12 -1.4669 0.0886
7 -5 13 -1.8134 0.0253
7 -5 14 -0.9551 -0.0482
7 -5 15 -0.4201 -0.0517
7 -5 16 -1.5138 0.0118
7 -5 17 -2.8444 0.1046
7 -4 0 2.5982 -0.3136
7 -4 1 2.3432 0.3214
7 -4 2 -1.1579 0.4970
7 -4 3 -1.2019 0.0640
7 -4 4 1.7377 0.0123
7 -4 5 3.8459 0.0568
7 -4 6 1.3654 -0.0652
7 -4 7 -2.1052 -0.0177
7 -4 8 -0.5175 0.0506
7 -4 9 1.2342 0.0146
7 -4 10 -0.3585 -0.0044
7 -4 11 -1.6845 0.0109
7 -4 12 -1.8702 0.0332
7 -4 13 -1.9120 -0.0267
7 -4 14 -2.2471 -0.0918
7 -4 15 -3.2489 -0.0263
7 -4 16 -4.6100 0.0638
7 -4 17 -3.3594 0.1256
7 -3 0 2.0503 0.0206
7 -3 1 -1.1782 0.3601
7 -3 2 -3.0514 0.1303
7 -3 3 -0.5376 0.0491
7 -3 4 3.6112 0.1684
7 -3 5 2.5058 0.0751
7 -3 6 -2.9060 0.0443
7 -3 7 -2.2819 0.1050
7 -3 8 1.7510 0.0692
7 -3 9 1.0789 -0.0312
7 -3 10 -0.7722 -0.1193
7 -3 11 -1.1828 -0.0529
7 -3 12 -2.0323 0.0180
7 -3 13 -2.8883 -0.0567
7 -3 14 -3.5068 -0.0428
7 -3 15 -4.7115 0.0251
7 -3 16 -4.4635 0.0108
7 -3 17 -1.0508 0.0465
7 -2 0 -0.0943 -0.1487
7 -2 1 -2.0267 -0.0576
7 -2 2 -1.5122 -0.0100
7 -2 3 2.4746 0.1142
7 -2 4 3.0430 0.0743
7 -2 5 -3.0407 0.0467
7 -2 6 -3.8966 0.0903
7 -2 7 1.6830 0.0679
7 -2 8 2.9789 0.0148
7 -2 9 1.7301 -0.1199
7 -2 10 1.0068 -0.1513
7 -2 11 -1.2924 -0.0044
7 -2 12 -2.8618 0.0046
7 -2 13 -2.2162 -0.0192
7 -2 14 -1.8337 0.0439
7 -2 15 -2.5560 -0.0296
7 -2 16 -1.3132 -0.0952
7 -1 0 -0.1841 -0.2515
7 -1 1 -0.4564 0.0334
7 -1 2 2.3396 0.0612
7 -1 3 3.7335 -0.0874
7 -1 4 -1.9048 -0.0855
7 -1 5 -4.6142 0.0203
7 -1 6 0.5338 0.0073
7 -1 7 3.6490 0.0605
7 -1 8 3.9625 0.0674
7 -1 9 3.6523 -0.0680
7 -1 10 -0.2234 -0.0308
7 -1 11 -3.5226 0.0453
7 -1 12 -1.7259 0.0203
7 -1 13 1.3996 0.0730
7 -1 14 0.9505 0.0379
7 -1 15 -0.6820 -0.1068
7 -1 16 0.3135 -0.0646
7 0 0 -0.4236 0.3003
7 0 1 1.8734 0.2789
7 0 2 4.2541 -0.1394
7 0 3 0.3032 -0.2503
7 0 4 -4.1229 -0.0548
7 0 5 -1.0558 -0.0653
7 0 6 2.6744 -0.0412
7 0 7 4.0937 0.1656
7 0 8 5.0605 0.1205
7 0 9 1.1585 -0.0034
7 0 10 -4.0131 0.0453
7 0 11 -2.4863 0.0498
7 0 12 2.6017 0.0497
7 0 13 3.5104 0.0689
7 0 14 0.0734 -0.0219
7 0 15 -1.4278 -0.0569
7 1 0 -0.2364 0.6201
7 1 1 3.6534 0.0883
7 1 2 2.1605 -0.2514
7 1 3 -2.9934 -0.0765
7 1 4 -2.4921 -0.0639
7 1 5 0.7149 -0.2320
7 1 6 2.2284 -0.0480
7 1 7 4.1106 0.1236
7 1 8 2.0680 0.0015
7 1 9 -3.0297 -0.0178
7 1 10 -2.4999 0.0466
7 1 11 2.6673 0.0085
7 1 12 4.5269 -0.0073
7 1 13 0.9006 0.0084
7 1 14 -2.0844 -0.0124
7 1 15 -1.3757 0.0041
7 2 0 2.0298 0.4167
7 2 1 2.8342 0.0179
7 2 2 -1.7629 0.0181
7 2 3 -3.6285 0.0584
7 2 4 -1.2210 -0.2244
7 2 5 0.3035 -0.2988
7 2 6 1.4700 -0.0620
7 2 7 1.0701 -0.0319
7 2 8 -1.7833 -0.0868
7 2 9 -1.3199 0.0159
7 2 10 2.9908 0.0267
7 2 11 4.6241 -0.0690
7 2 12 1.4085 -0.0329
7 2 13 -1.1292 0.0418
7 2 14 -0.3265 -0.0113
7 3 0 2.5716 0.4195
7 3 1 -0.6529 0.2115
7 3 2 -4.1744 0.1725
7 3 3 -2.5001 0.0390
7 3 4 -0.0933 -0.1792
7 3 5 -0.3266 -0.1224
7 3 6 -1.1721 0.0002
7 3 7 -2.0559 -0.0466
7 3 8 -0.9133 -0.0087
7 3 9 2.7625 0.0695
7 3 10 3.9605 -0.0346
7 3 11 0.7877 -0.0748
7 3 12 -1.0735 0.0716
7 3 13 0.9587 0.0670
7 3 14 1.5313 -0.0755
7 4 0 0.3614 0.3298
7 4 1 -3.6001 0.0341
7 4 2 -3.2758 0.1514
7 4 3 0.3564 0.1863
7 4 4 0.4332 0.0545
7 4 5 -1.6971 0.0799
7 4 6 -2.4845 0.0789
7 4 7 -1.6669 -0.0032
7 4 8 0.8900 0.0278
7 4 9 2.2940 -0.0060
7 4 10 -0.4920 -0.1059
7 4 11 -2.7544 0.0104
7 4 12 -0.0285 0.1157
7 4 13 1.9139 -0.0159
7 5 0 -1.6508 -0.3551
7 5 1 -3.5253 -0.2078
7 5 2 -0.0753 0.3078
7 5 3 2.2593 0.2484
7 5 4 0.8429 0.0602
7 5 5 0.0455 0.1189
7 5 6 -0.5977 0.0485
7 5 7 -1.0010 -0.0547
7 5 8 0.0555 -0.0424
7 5 9 -1.0027 -0.0993
7 5 10 -3.3444 -0.0781
7 5 11 -1.6146 0.0535
7 5 12 0.8154 0.0132
7 6 0 -2.6554 -0.7062
7 6 1 -1.4676 0.0663
7 6 2 2.3240 0.3210
7 6 3 3.7178 -0.0344
7 6 4 5.0146 -0.0050
7 6 5 4.1490 0.1260
7 6 6 0.0586 -0.0112
7 6 7 -1.3285 -0.0335
7 6 8 -0.5761 0.0151
7 6 9 -1.2420 -0.0193
7 6 10 -0.6547 0.0137
7 6 11 0.7412 0.0178
7 7 0 -2.2591 -0.1975
7 7 1 0.2866 0.3566
7 7 2 3.3080 0.0120
7 7 3 7.4670 -0.1732
7 7 4 9.0719 0.1051
7 7 5 3.8152 0.1104
7 7 6 -0.8520 0.0395
7 7 7 -0.4033 0.1537
7 7 8 0.8395 0.1437
7 7 9 1.8402 0.0584
7 7 10 2.3890 0.0438
7 8 0 -1.3236 0.3631
7 8 1 0.0396 0.2786
7 8 2 4.5454 -0.1776
7 8 3 9.2496 -0.0867
7 8 4 6.3926 0.0508
7 8 5 0.6881 0.0001
7 8 6 -0.7987 0.1083
7 8 7 0.1395 0.1456
7 8 8 2.0095 0.0124
7 8 9 3.2424 -0.0052
7 9 0 -2.1551 0.5739
7 9 1 -0.2143 0.1229
7 9 2 5.3120 -0.2104
7 9 3 5.6133 -0.1765
7 9 4 1.7166 -0.1749
7 9 5 -0.5190 -0.0948
7 9 6 -1.6705 -0.0463
7 9 7 -0.7432 -0.1788
7 9 8 1.7084 -0.1758
7 10 0 -2.0495 0.6011
7 10 1 2.0919 0.0385
7 10 2 3.5415 -0.2070
7 10 3 1.5740 -0.2234
7 10 4 0.9448 -0.1665
7 10 5 -1.1485 -0.1413
7 10 6 -2.8784 -0.2770
7 10 7 -0.6093 -0.2933
7 11 0 1.3892 0.4528
7 11 1 2.4772 0.0514
7 11 2 0.4885 -0.0416
7 11 3 1.8523 -0.0147
7 11 4 1.5831 -0.0166
7 11 5 -2.0025 -0.1538
7 12 0 2.0764 0.1868
7 12 1 -0.7375 0.0827
7 12 2 0.6994 0.0999
7 12 3 3.3658 0.0970
7 13 0 -0.8041 -0.0621
7 13 1 -0.9895 0.0053
8 -14 0 3.0812 -0.1323
8 -14 1 0.5326 -0.1247
8 -14 2 -2.6983 -0.2733
8 -14 3 -3.2134 -0.1751
8 -14 4 -3.2004 0.0846
8 -14 5 -2.1230 -0.0375
8 -14 6 0.2619 -0.1149
8 -14 7 1.3832 0.1532
8 -14 8 1.5193 0.2707
8 -13 0 2.3829 -0.0127
8 -13 1 -1.1983 -0.1008
8 -13 2 -3.1611 -0.2306
8 -13 3 -4.7495 -0.0984
8 -13 4 -4.4283 -0.0725
8 -13 5 -1.0996 -0.1152
8 -13 6 1.1259 0.0908
8 -13 7 1.2691 0.1832
8 -13 8 1.1049 0.0793
8 -13 9 0.4816 0.0261
8 -13 10 1.2862 0.0239
8 -12 0 1.2616 0.2645
8 -12 1 -0.2575 0.0808
8 -12 2 -2.9022 -0.1161
8 -12 3 -3.7962 -0.1536
8 -12 4 -1.0729 -0.1280
8 -12 5 0.9949 0.0608
8 -12 6 0.8336 0.0939
8 -12 7 1.0047 -0.0641
8 -12 8 1.3419 -0.0380
8 -12 9 2.3172 0.0018
8 -12 10 4.3124 0.0359
8 -12 11 3.0874 0.1981
8 -11 0 1.7389 0.5000
8 -11 1 -0.7030 0.1100
8 -11 2 -2.0657 -0.1151
8 -11 3 -0.2334 -0.0903
8 -11 4 0.6534 0.0982
8 -11 5 -0.3301 0.1250
8 -11 6 -0.1059 -0.1126
8 -11 7 1.2586 -0.1156
8 -11 8 2.5284 -0.0212
8 -11 9 4.1817 -0.0828
8 -11 10 3.6925 0.0560
8 -11 11 0.7284 0.1819
8 -11 12 -0.1843 0.0001
8 -10 0 -0.4302 0.3348
8 -10 1 -1.7313 0.0547
8 -10 2 0.0863 0.0333
8 -10 3 -0.1415 0.1200
8 -10 4 -2.0835 0.1462
8 -10 5 -1.9627 -0.0558
8 -10 6 0.0079 -0.1071
8 -10 7 1.6542 0.0246
8 -10 8 2.3536 -0.0905
8 -10 9 1.8386 -0.0931
8 -10 10 0.1654 0.1450
8 -10 11 -0.1624 0.0996
8 -10 12 0.7342 -0.1011
8 -10 13 0.5106 -0.1702
8 -9 0 -1.9510 0.2038
8 -9 1 0.3793 0.2194
8 -9 2 0.1971 0.0935
8 -9 3 -2.0549 -0.0173
8 -9 4 -2.3244 -0.0819
8 -9 5 -1.0789 -0.0783
8 -9 6 0.5525 0.0837
8 -9 7 0.8782 0.0197
8 -9 8 -0.3096 -0.1441
8 -9 9 -1.1414 0.0352
8 -9 10 -0.4240 0.1603
8 -9 11 0.9796 0.0104
8 -9 12 1.3888 -0.1044
8 -9 13 1.2215 -0.1475
8 -8 0 0.4345 0.3712
8 -8 1 1.5749 0.0951
8 -8 2 0.2826 -0.2800
8 -8 3 -0.0876 -0.2351
8 -8 4 -0.9205 -0.0737
8 -8 5 -0.7820 0.0786
8 -8 6 0.2587 0.1334
8 -8 7 -0.5902 -0.0460
8 -8 8 -1.4721 -0.0697
8 -8 9 -0.7353 0.0843
8 -8 10 0.0866 0.0607
8 -8 11 0.6713 -0.0225
8 -8 12 1.6824 -0.0562
8 -8 13 1.6550 -0.0740
8 -8 14 0.5226 -0.0197
8 -7 0 1.2492 0.1496
8 -7 1 1.7270 -0.4190
8 -7 2 2.4244 -0.3561
8 -7 3 -0.2673 -0.0061
8 -7 4 -3.0999 0.0521
8 -7 5 -1.2854 0.1160
8 -7 6 0.0413 0.1161
8 -7 7 -0.5722 -0.0358
8 -7 8 -0.7515 -0.0409
8 -7 9 -1.4757 0.0119
8 -7 10 -1.5121 0.0108
8 -7 11 0.5577 0.0290
8 -7 12 1.6891 0.0068
8 -7 13 0.9071 -0.0294
8 -7 14 0.8253 -0.0413
8 -6 0 0.8559 -0.3682
8 -6 1 2.8916 -0.3621
8 -6 2 0.1432 0.1526
8 -6 3 -5.0615 0.1149
8 -6 4 -3.7997 -0.0547
8 -6 5 -0.2152 0.1259
8 -6 6 0.4977 0.1000
8 -6 7 -0.2244 -0.0803
8 -6 8 -2.3378 -0.0736
8 -6 9 -3.2440 -0.0099
8 -6 10 -0.6663 0.0445
8 -6 11 1.1600 0.0514
8 -6 12 0.0794 -0.0120
8 -6 13 0.1279 -0.0748
8 -6 14 1.0886 -0.1164
8 -5 0 2.1168 -0.3237
8 -5 1 0.7193 0.2540
8 -5 2 -4.3177 0.2979
8 -5 3 -4.5729 -0.1945
8 -5 4 -0.8293 -0.0894
8 -5 5 1.0590 0.1593
8 -5 6 0.8061 -0.0080
8 -5 7 -1.5693 -0.1104
8 -5 8 -3.0710 -0.0488
8 -5 9 -0.4165 0.0004
8 -5 10 1.5220 0.0210
8 -5 11 -1.0464 -0.0134
8 -5 12 -2.3735 -0.0530
8 -5 13 0.2350 -0.1056
8 -5 14 1.2543 -0.1120
8 -4 0 1.1228 0.1742
8 -4 1 -1.7001 0.4972
8 -4 2 -2.5515 -0.0594
8 -4 3 -0.7030 -0.2853
8 -4 4 0.6394 0.0762
8 -4 5 1.4938 0.1093
8 -4 6 0.2611 -0.0350
8 -4 7 -1.5111 -0.0343
8 -4 8 0.8371 -0.0265
8 -4 9 3.1288 -0.0165
8 -4 10 -0.4860 -0.0192
8 -4 11 -5.0867 -0.0070
8 -4 12 -4.0043 -0.0133
8 -4 13 -0.2006 -0.0812
8 -4 14 1.5629 -0.0287
8 -3 0 -0.0636 0.5576
8 -3 1 0.0032 0.3373
8 -3 2 -0.2967 -0.1862
8 -3 3 -0.9037 -0.0570
8 -3 4 0.7466 0.1407
8 -3 5 1.3733 0.0870
8 -3 6 -0.2542 0.0463
8 -3 7 1.3460 0.0012
8 -3 8 4.4507 -0.0057
8 -3 9 2.3395 0.0052
8 -3 10 -4.3187 0.0241
8 -3 11 -8.0164 0.0797
8 -3 12 -5.2795 0.0088
8 -3 13 -0.8869 -0.0550
8 -3 14 1.2094 0.0290
8 -2 0 1.2432 0.6726
8 -2 1 0.0008 0.1601
8 -2 2 -2.0708 -0.1332
8 -2 3 -0.7254 -0.0192
8 -2 4 1.0862 0.0647
8 -2 5 -0.1480 0.0776
8 -2 6 0.1843 0.0154
8 -2 7 3.3865 -0.0002
8 -2 8 4.5086 0.0274
8 -2 9 0.1694 0.0005
8 -2 10 -6.6626 0.0658
8 -2 11 -8.5910 0.0823
8 -2 12 -4.6414 -0.0440
8 -2 13 -0.7424 -0.0390
8 -1 0 0.4017 0.4584
8 -1 1 -1.2621 -0.0860
8 -1 2 -0.5645 -0.2521
8 -1 3 0.9690 -0.1337
8 -1 4 -0.3089 -0.0058
8 -1 5 -1.3571 -0.0263
8 -1 6 0.3472 -0.0466
8 -1 7 2.7157 0.0162
8 -1 8 2.9387 -0.0420
8 -1 9 -1.6271 -0.0472
8 -1 10 -6.6695 0.0695
8 -1 11 -5.6214 0.0141
8 -1 12 -1.7718 -0.0606
8 -1 13 -0.6960 0.0051
8 0 0 0.4313 0.0714
8 0 1 1.7502 -0.2881
8 0 2 2.2032 -0.2634
8 0 3 0.3912 -0.0735
8 0 4 -1.0267 -0.0377
8 0 5 -1.0768 -0.0833
8 0 6 -1.0937 0.0008
8 0 7 0.4252 -0.0121
8 0 8 0.7609 -0.1081
8 0 9 -2.4579 -0.0003
8 0 10 -3.7381 0.0783
8 0 11 -1.6221 0.0019
8 0 12 -0.6970 0.0225
8 1 0 3.8546 -0.0988
8 1 1 3.5360 -0.1711
8 1 2 1.4719 -0.0208
8 1 3 1.1532 0.0350
8 1 4 1.3060 -0.0578
8 1 5 -1.5230 -0.0172
8 1 6 -3.4131 0.0626
8 1 7 -1.1563 -0.0390
8 1 8 0.1025 -0.0598
8 1 9 -1.0946 0.0626
8 1 10 -1.1555 0.0671
8 1 11 -0.7871 0.0352
8 1 12 -1.6769 0.0795
8 2 0 3.3135 -0.0339
8 2 1 1.4987 0.0262
8 2 2 2.6027 0.0789
8 2 3 4.5943 -0.0160
8 2 4 2.0153 -0.0610
8 2 5 -3.4655 0.0564
8 2 6 -3.4811 0.0636
8 2 7 0.6757 -0.0659
8 2 8 1.4252 -0.0550
8 2 9 -0.2815 0.0288
8 2 10 -0.8878 0.0097
8 2 11 -1.5572 -0.0045
8 3 0 0.1820 -0.0441
8 3 1 1.8769 0.0034
8 3 2 4.5102 0.0113
8 3 3 4.0563 -0.0536
8 3 4 -0.9954 -0.0130
8 3 5 -3.7572 0.1077
8 3 6 0.2425 0.0296
8 3 7 3.1104 -0.1169
8 3 8 0.8404 -0.0615
8 3 9 -0.6661 -0.0028
8 3 10 -0.5310 -0.0628
8 3 11 -1.0292 -0.0598
8 4 0 0.4560 -0.0848
8 4 1 1.2942 0.0558
8 4 2 1.3047 0.0970
8 4 3 -0.2841 0.0029
8 4 4 -3.0018 0.0815
8 4 5 -0.9621 0.1800
8 4 6 2.5755 0.0219
8 4 7 0.8218 -0.0582
8 4 8 -0.9031 0.0367
8 4 9 0.4704 0.0030
8 4 10 0.2674 -0.0459
8 5 0 -1.1655 0.0903
8 5 1 -3.1129 0.2815
8 5 2 -1.7937 0.1247
8 5 3 -1.8747 -0.0302
8 5 4 -1.8138 0.1524
8 5 5 0.2533 0.1896
8 5 6 -0.9177 0.0268
8 5 7 -2.3539 0.0428
8 5 8 0.2355 0.0639
8 5 9 1.2194 0.0040
8 6 0 -4.9418 0.2910
8 6 1 -3.0698 0.2465
8 6 2 -0.0496 -0.1448
8 6 3 -0.4793 -0.1460
8 6 4 -0.7561 0.0977
8 6 5 -2.3610 0.0465
8 6 6 -3.9999 -0.0409
8 6 7 -1.0536 -0.0175
8 6 8 1.2385 -0.0392
8 7 0 -3.2967 0.3269
8 7 1 1.1341 -0.0286
8 7 2 2.2031 -0.3646
8 7 3 1.4805 -0.1710
8 7 4 -0.7200 -0.0150
8 7 5 -3.5909 -0.0946
8 7 6 -2.0655 -0.1212
8 7 7 0.5383 -0.1096
8 8 0 -0.1046 0.3257
8 8 1 2.5871 -0.1576
8 8 2 4.3742 -0.2621
8 8 3 3.6904 -0.0441
8 8 4 -0.2759 -0.0247
8 8 5 -1.6781 -0.0976
8 9 0 -0.5637 0.2218
8 9 1 3.7683 -0.1103
8 9 2 6.8198 -0.0266
8 9 3 3.6956 0.0536
8 9 4 -0.1670 -0.0390
8 10 0 -0.1080 0.0229
8 10 1 5.6125 -0.0238
8 10 2 5.1426 0.0428
8 11 0 1.9770 -0.0086
9 -11 0 0.8125 -0.4208
9 -11 1 -2.1790 -0.3019
9 -11 2 -1.3320 0.0480
9 -11 3 -1.1630 0.0746
9 -11 4 -2.7969 -0.0582
9 -11 5 -2.5236 -0.0691
9 -10 0 -1.7850 -0.3140
9 -10 1 -2.6205 -0.0056
9 -10 2 -1.2954 0.0904
9 -10 3 -1.6755 -0.0290
9 -10 4 -1.3863 -0.1000
9 -10 5 -2.0652 -0.0880
9 -10 6 -3.7541 0.0681
9 -10 7 -2.7965 0.1333
9 -9 0 -3.8914 0.0220
9 -9 1 -2.5087 0.0601
9 -9 2 -1.1151 0.0008
9 -9 3 0.7347 0.0137
9 -9 4 -1.0552 -0.0572
9 -9 5 -6.4408 -0.0608
9 -9 6 -7.1419 0.1060
9 -9 7 -2.8620 0.0953
9 -9 8 1.1139 -0.0204
9 -8 0 -3.1689 -0.0611
9 -8 1 -1.6463 -0.1322
9 -8 2 1.4808 0.0645
9 -8 3 0.9096 0.1342
9 -8 4 -5.5872 -0.0583
9 -8 5 -7.9940 -0.0235
9 -8 6 -4.3302 0.1023
9 -8 7 -0.9367 -0.0004
9 -8 8 0.8629 -0.0916
9 -8 9 0.4720 -0.0756
9 -7 0 -1.0003 -0.3947
9 -7 1 0.8518 -0.1872
9 -7 2 1.6413 0.1881
9 -7 3 -2.7701 0.1079
9 -7 4 -4.5531 -0.0601
9 -7 5 -1.7306 0.0471
9 -7 6 -1.3065 0.0129
9 -7 7 -1.7504 -0.1241
9 -7 8 -0.7665 -0.0646
9 -7 9 -0.6027 0.0645
9 -6 0 0.5614 -0.5956
9 -6 1 0.3936 -0.1537
9 -6 2 -1.8893 0.1782
9 -6 3 -1.3342 0.0662
9 -6 4 2.0671 0.0566
9 -6 5 0.0690 0.0671
9 -6 6 -3.5808 -0.0907
9 -6 7 -2.3406 -0.0572
9 -6 8 -0.4389 0.1103
9 -6 9 0.1570 0.1664
9 -5 0 -0.5153 -0.6883
9 -5 1 -2.8648 -0.0826
9 -5 2 -1.2989 0.1522
9 -5 3 3.0786 0.0885
9 -5 4 1.0292 0.0983
9 -5 5 -4.1303 -0.0103
9 -5 6 -3.3968 -0.0451
9 -5 7 -0.7657 0.0919
9 -5 8 -0.3369 0.1189
9 -5 9 0.1551 0.1099
9 -5 10 -0.1559 0.1547
9 -4 0 -2.1508 -0.4782
9 -4 1 -1.9583 0.0757
9 -4 2 1.9396 0.0478
9 -4 3 1.2431 -0.0177
9 -4 4 -3.0414 -0.0142
9 -4 5 -2.7726 -0.0531
9 -4 6 -0.8427 0.0059
9 -4 7 -1.2839 0.0204
9 -4 8 -0.8509 0.0036
9 -4 9 0.0551 0.0869
9 -4 10 -0.6931 0.1282
9 -3 0 -0.9214 0.0218
9 -3 1 0.9257 0.0582
9 -3 2 1.3976 -0.1780
9 -3 3 -0.5139 -0.1133
9 -3 4 -0.0675 -0.0474
9 -3 5 0.2817 -0.0678
9 -3 6 -1.9249 -0.0759
9 -3 7 -1.7488 -0.0516
9 -3 8 0.4704 0.0296
9 -3 9 -0.2111 0.0539
9 -2 0 -0.0481 0.2495
9 -2 1 0.6067 -0.1576
9 -2 2 1.1665 -0.1794
9 -2 3 2.6434 0.0456
9 -2 4 2.2462 0.0079
9 -2 5 -1.2238 -0.1066
9 -2 6 -1.6053 -0.0577
9 -2 7 1.2513 0.0515
9 -2 8 0.5016 0.0185
9 -2 9 -2.8304 -0.0650
9 -1 0 -1.2293 0.0054
9 -1 1 0.2431 -0.2159
9 -1 2 2.4362 0.1138
9 -1 3 2.8233 0.2075
9 -1 4 0.3816 -0.0303
9 -1 5 -0.0127 -0.0816
9 -1 6 2.8031 0.0515
9 -1 7 2.4087 0.0197
9 -1 8 -2.1655 -0.1236
9 -1 9 -4.1195 -0.1029
9 0 0 -1.2942 -0.3162
9 0 1 -0.4523 -0.0657
9 0 2 0.3886 0.2660
9 0 3 0.7974 0.0993
9 0 4 1.4956 -0.0863
9 0 5 3.5362 -0.0093
9 0 6 3.7008 0.0025
9 0 7 0.3463 -0.1271
9 0 8 -2.1666 -0.1467
9 1 0 -2.5267 -0.4143
9 1 1 -3.3217 -0.0033
9 1 2 -0.7237 0.1187
9 1 3 1.6124 -0.0017
9 1 4 1.8722 0.0066
9 1 5 1.3125 0.0191
9 1 6 0.6175 -0.0499
9 1 7 0.5424 -0.0703
9 1 8 0.7277 -0.0576
9 2 0 -4.7241 -0.4217
9 2 1 -1.9916 -0.1098
9 2 2 1.6849 0.0486
9 2 3 0.0102 0.1257
9 2 4 -2.9846 0.0970
9 2 5 -2.6602 0.0523
9 2 6 0.1869 0.0843
9 2 7 1.9549 0.0596
9 3 0 -1.1055 -0.4831
9 3 1 3.1647 -0.1274
9 3 2 1.0955 0.1488
9 3 3 -3.8804 0.1192
9 3 4 -4.8673 0.0255
9 3 5 -1.9221 0.1277
9 3 6 1.0489 0.1451
9 4 0 4.3647 -0.4133
9 4 1 3.4840 0.0038
9 4 2 -0.9167 0.0599
9 4 3 -2.6973 -0.1226
9 4 4 -1.9579 -0.0191
9 4 5 -0.5622 0.1144
9 5 0 3.0075 -0.1067
9 5 1 0.6489 0.0882
9 5 2 0.3624 -0.1363
9 5 3 0.0462 -0.1677
9 5 4 -1.1512 0.0289
9 6 0 -1.4601 0.2325
9 6 1 -0.1744 0.1012
9 6 2 0.7863 -0.1281
9 6 3 -0.7406 -0.0418
9 7 0 -2.7250 0.3491
9 7 1 -0.7171 0.0471
10 -6 0 3.3264 0.1691
10 -6 1 2.3645 0.1868
10 -5 0 5.0893 0.2858
10 -5 1 0.5512 0.1827
10 -5 2 -0.7800 -0.1122
10 -4 0 0.5369 0.3671
10 -4 1 -1.0371 0.1298
10 -4 2 1.2630 -0.1315
10 -3 0 -1.6634 0.3183
10 -3 1 0.3657 0.0026
10 -3 2 1.0659 -0.1146
10 -3 3 0.5585 -0.0257
10 -2 0 0.7997 0.1253
10 -2 1 -0.0074 -0.1341
10 -2 2 -1.1017 -0.0324
10 -1 0 0.6969 -0.0710
10 -1 1 -2.6094 -0.0500
10 -1 2 -2.0537 0.1933
10 0 0 -1.8224 -0.0524
10 0 1 -3.2410 0.2406
10 0 2 -0.7996 0.3031
10 1 0 -1.8676 0.1106
10 1 1 -1.2227 0.3153
10 2 0 -0.8856 0.1412
0 0 0 0.0 0.0
;
_shelx_fab_checksum              6992
_olex2_submission_original_sample_id 'Syn 1'
_olex2_submission_special_instructions 'No special instructions were received'
_oxdiff_exptl_absorpt_empirical_details 
;
Empirical correction (ABSPACK) includes:
- Absorption correction using spherical harmonics
- Frame scaling
;
_oxdiff_exptl_absorpt_empirical_full_max 1.969
_oxdiff_exptl_absorpt_empirical_full_min 0.508
